# Supplementary material for: Database of Potential Promoter Sequences in the Capsicum annuum Genome
Source: Biology (Basel). 2022 Jul 26;11(8):1117. doi: 10.3390/biology11081117 (PMC9332048; doi:10.3390/biology11081117)
Supplement: Supplementary file 1 [file biology-11-01117-s001.zip]

Archive with 4 entries (3 files):
- biology-1686961-supplementary/
- biology-1686961-supplementary/File S1-programs.zip
- biology-1686961-supplementary/File S2-pwm.txt
- biology-1686961-supplementary/File S3-set1.txt
