# Supplementary material for: Database of Potential Promoter Sequences in the Capsicum annuum Genome
Source: Biology (Basel). 2022 Jul 26;11(8):1117. doi: 10.3390/biology11081117 (PMC9332048; doi:10.3390/biology11081117)
Supplement: Supplementary file 1 [file biology-11-01117-s001.zip › biology-1686961-supplementary/File S2-pwm.txt]

CLASS 1
pos: AA    AT    AC    AG    TA    TT    TC    TG    CA    CT    CC    CG    GA    GT    GC    GG
1: -1.100 -1.900 -0.500 0.000 -1.200 -0.500 0.900 3.900 0.400 -0.000 -0.000 -0.100 -0.300 -0.700 0.200 0.800 
2: 0.300 -1.200 -0.200 -0.300 -3.300 -0.400 0.700 -0.500 -0.600 0.100 2.000 -0.900 1.500 0.300 2.000 1.500 
3: -1.200 -0.100 -0.400 0.200 -2.700 0.500 0.000 0.400 1.900 1.300 0.600 -0.500 -1.500 0.300 0.300 0.400 
4: -1.400 -1.900 -0.000 0.900 -1.300 -0.600 0.300 3.600 0.400 -0.300 -0.100 -0.200 -0.500 -0.700 -0.000 2.200 
5: -0.900 -0.200 -0.600 -0.400 -3.300 -0.500 1.000 -1.100 0.000 0.200 1.000 -1.300 2.200 0.800 2.200 1.400 
6: -0.500 -0.700 -0.500 -0.000 -0.100 0.100 -0.800 0.100 1.100 0.600 0.600 0.500 -0.100 -0.500 -0.800 -0.700 
7: 0.500 1.200 -0.600 -0.100 -1.600 0.800 -0.600 0.100 -0.600 -0.200 -0.200 -1.000 0.200 -0.400 -0.500 0.300 
8: 0.500 -0.400 -0.500 -0.400 -0.800 1.800 -0.400 0.400 -0.700 -0.500 0.100 -1.300 -0.300 -0.400 -0.000 -0.200 
9: -0.200 0.500 -0.100 -0.200 -0.600 0.800 0.100 0.100 -0.500 0.200 0.400 -1.300 -0.300 -0.500 -0.200 -0.500 
10: 0.600 -0.300 -0.600 -0.500 -1.000 0.800 0.100 0.800 -0.000 0.600 0.100 -1.200 -0.500 -1.000 -0.300 -0.200 
11: 0.500 0.700 -0.700 -0.700 -0.700 0.500 -0.200 0.100 -0.400 0.000 0.300 -1.000 -0.600 0.200 -0.300 -0.400 
12: 0.100 0.300 -0.300 -0.200 -1.300 1.400 -0.100 1.000 -0.100 -0.400 0.100 -1.000 -0.300 -1.000 -0.400 -0.400 
13: 0.600 -0.800 -0.500 -0.100 -0.900 1.300 -0.500 0.300 0.600 -0.500 -0.100 -1.300 0.200 -0.500 -0.700 0.300 
14: 1.100 0.500 -0.500 -0.100 -1.200 1.200 -0.600 -0.500 -0.500 -0.600 0.100 -1.100 -0.300 -0.400 -1.000 0.700 
15: 0.400 -0.300 0.100 0.100 -0.500 0.900 0.000 0.200 -0.700 -0.400 0.100 -1.300 -0.200 -0.500 -0.500 -0.200 
16: 0.800 0.500 -1.300 -0.100 -1.900 1.300 -0.300 0.200 0.400 0.200 0.100 -1.300 -0.500 -0.200 -0.500 -0.100 
17: 0.700 -0.100 -0.600 -0.700 -1.600 1.900 0.300 0.900 -0.900 -0.400 0.100 -1.300 -0.700 0.200 -0.300 -0.700 
18: -0.000 -0.600 0.100 -0.700 -0.900 1.600 0.400 0.200 0.200 0.300 0.100 -1.600 -0.500 -0.500 -0.500 -0.200 
19: -0.000 -0.100 -0.200 0.100 -1.700 0.900 0.800 0.500 0.100 0.200 -0.200 -0.400 -0.700 -1.200 -0.600 0.500 
20: 0.400 -1.200 -1.100 0.500 -1.200 1.000 -0.400 0.000 0.400 0.100 0.600 -1.500 -0.600 0.700 0.100 0.400 
21: 0.500 0.300 -0.500 -0.600 -0.800 0.600 -0.400 0.500 -0.400 -0.300 0.400 -1.200 0.100 -0.500 -0.500 0.400 
22: 0.800 0.000 -0.400 -0.200 -0.700 0.900 -0.400 -0.200 -0.100 -0.600 -0.200 -0.700 0.600 -0.700 -1.400 0.300 
23: 0.900 0.500 0.100 -0.000 -0.900 0.200 0.100 -0.100 -0.700 0.100 -0.800 -1.300 -0.500 -0.100 -0.300 -0.200 
24: 0.000 -0.100 -0.300 0.600 -1.100 1.300 -0.100 -0.100 0.100 -0.200 -0.100 -1.000 -0.600 -0.600 -0.800 0.300 
25: -0.200 0.100 -0.600 0.100 -1.300 1.100 -0.100 0.500 0.100 -0.300 -0.200 -1.300 0.200 0.300 -0.600 -0.500 
26: 0.100 -0.100 -0.600 0.000 -1.700 1.600 0.600 0.500 -0.300 0.100 -0.600 -1.000 -0.300 -0.700 0.100 0.100 
27: 0.200 -0.900 -0.300 -0.100 -0.400 0.500 -0.100 0.400 -0.200 0.300 0.200 -1.300 0.200 -0.400 -0.700 0.300 
28: 0.700 -0.200 0.100 0.200 -1.600 0.500 -0.300 0.400 0.200 -0.400 -0.400 -0.700 -0.700 0.000 -0.100 0.100 
29: 0.300 -0.100 -0.300 -0.500 -1.300 0.100 -0.300 1.200 0.000 -0.800 0.400 -0.400 0.100 -0.300 -0.200 0.400 
30: 0.000 0.600 -0.400 -0.300 -1.300 0.800 -0.600 -0.600 0.200 0.100 -0.400 -1.000 0.900 -0.500 -0.200 0.300 
31: 0.200 0.400 -0.000 -0.200 -1.500 1.600 -0.200 0.700 -0.700 -0.300 -0.000 -1.100 -1.100 0.300 -1.000 -0.300 
32: -0.700 -0.300 -0.600 -0.200 -0.800 1.800 0.500 0.100 -0.300 0.100 -0.000 -1.300 -0.100 -0.200 -0.200 -0.500 
33: -0.300 0.000 -0.600 -0.200 -0.500 1.700 -0.400 -0.100 0.400 0.000 -0.200 -0.900 -0.500 -0.400 -0.400 -0.700 
34: -0.600 0.700 -0.200 0.000 -0.100 1.200 -0.500 0.100 -0.300 -0.700 0.100 -1.100 -0.400 -0.600 -0.300 -0.600 
35: -0.300 0.100 -0.500 0.500 -1.100 1.700 -0.500 0.400 -0.200 0.300 -0.600 -1.000 -0.300 -0.700 -0.000 -0.500 
36: 0.300 -0.100 -0.700 -0.700 -0.600 1.200 0.500 -0.100 -0.400 -0.600 -0.100 -0.800 -0.300 -0.100 -0.300 0.100 
37: -0.100 0.300 0.000 -0.200 -1.300 1.100 -0.300 0.700 -0.300 0.700 -0.400 -1.200 -0.500 -0.600 -0.500 -0.100 
38: -0.600 0.100 -0.500 -0.200 -1.200 1.700 0.000 0.400 -0.300 -0.500 0.200 -0.700 -0.100 -0.200 -1.000 0.500 
39: 0.400 -0.300 -0.800 -0.900 -1.200 1.600 -0.500 1.000 0.200 -0.800 0.100 -1.100 0.300 -0.400 -0.400 0.400 
40: 0.800 -0.400 -0.200 0.400 -0.500 0.400 0.300 -0.400 -0.600 -0.100 -0.200 -1.300 -0.200 -0.600 -0.400 0.400 
41: 0.800 0.100 -0.500 0.200 -0.500 0.300 -1.200 0.100 -0.300 0.500 0.100 -1.100 -0.500 -0.500 -0.200 0.400 
42: 1.100 0.100 -1.000 0.200 -1.200 0.900 0.100 0.100 -0.500 -0.400 -0.100 -1.500 0.400 -0.600 -0.000 -0.500 
43: 0.800 0.400 -0.300 -0.200 -1.600 1.000 0.100 0.200 -0.400 -0.300 -0.200 -0.500 -0.100 -0.300 -0.800 -0.500 
44: 0.700 -0.100 -0.800 -0.300 -0.900 1.200 -0.100 0.200 0.100 -0.400 0.300 -1.700 -0.600 -0.100 -0.500 0.100 
45: 0.100 0.300 0.100 -0.100 -1.300 1.300 0.200 -0.100 -0.100 -0.500 -0.000 -0.900 -0.500 -0.800 -0.100 -0.300 
46: 0.400 -0.500 -0.400 -0.300 -1.400 1.100 0.300 0.300 0.200 -0.300 0.700 -0.700 -0.400 -0.200 -0.700 -0.300 
47: 0.500 -0.100 -0.300 -0.400 -0.700 1.300 -0.700 -0.600 -0.200 0.300 0.100 -0.600 -0.700 -0.100 -0.200 -0.200 
48: 0.700 -0.200 -0.600 -0.100 -0.600 0.700 0.600 0.400 0.200 -0.700 -0.000 -1.300 -0.300 -1.000 -1.000 0.300 
49: 0.600 0.100 -0.100 0.500 -1.400 0.700 -0.700 -0.100 -0.800 0.400 0.300 -1.000 -0.400 0.200 -0.400 -0.200 
50: -0.500 0.000 -0.300 -0.000 -0.400 1.100 0.100 -0.100 0.100 -0.400 -0.100 -1.200 -0.400 -0.600 0.100 0.300 
51: 0.800 0.100 -0.700 -0.600 -0.900 0.900 0.200 -0.400 -0.300 -0.200 0.700 -0.800 -0.100 -0.600 -0.700 0.100 
52: 1.300 -0.300 -0.300 -0.200 -1.000 0.500 0.600 -0.200 0.500 -0.200 -0.200 -1.200 -0.600 -1.000 -0.000 -0.200 
53: 1.700 -0.100 -0.000 -0.500 -1.900 0.600 -0.200 0.100 0.600 0.200 -0.500 -0.800 -0.300 -1.000 -0.400 -0.200 
54: 0.500 0.600 -0.800 0.600 -1.000 0.300 0.000 0.100 -0.500 0.200 -0.300 -0.800 -0.300 -0.600 -0.600 0.100 
55: 0.100 -0.100 -0.500 0.300 -0.800 0.800 -0.100 0.200 -0.800 -0.200 -0.000 -1.000 0.200 -0.300 0.100 -0.100 
56: -0.100 0.200 -0.200 -0.300 -0.500 0.500 -0.500 0.300 0.700 -0.300 -0.700 -1.000 -0.100 0.000 -0.600 -0.000 
57: 0.500 0.500 -0.100 -0.100 -1.500 1.100 -0.300 0.600 -0.900 -0.500 0.300 -1.000 -0.500 -0.200 -0.200 -0.300 
58: -0.200 -0.400 -0.200 -0.500 -0.800 1.000 0.000 0.500 0.600 -0.200 -0.300 -1.000 -0.500 -0.300 0.100 -0.200 
59: 0.400 0.500 -0.400 -0.700 -1.500 0.700 1.000 -0.300 0.500 0.100 -0.100 -1.400 -0.200 -0.200 -0.500 -0.400 
60: 0.200 0.000 0.100 -0.300 -0.800 1.300 -0.700 0.700 -0.300 0.700 0.500 -1.300 -1.200 -0.600 -0.500 -0.600 
61: 0.100 -0.400 -0.200 -0.300 -1.000 1.100 0.500 0.500 -0.400 0.400 -0.400 -0.800 -0.000 -0.800 -0.300 -0.200 
62: -0.200 0.300 -0.600 0.000 -1.200 1.200 -0.300 -0.200 0.100 -0.200 0.600 -1.100 -0.700 -0.100 -0.500 0.400 
63: 0.100 -0.100 -0.800 -0.300 -0.700 0.900 0.100 0.700 0.100 -0.500 0.100 -1.000 -0.100 -0.300 -0.500 -0.200 
64: 0.100 0.600 -0.500 -0.100 -1.200 0.800 -0.100 0.200 -0.100 -0.100 -0.400 -1.000 -0.000 -0.400 -0.700 0.200 
65: 0.600 -0.300 -0.800 0.100 -1.100 1.000 0.100 0.700 -0.600 -0.600 0.400 -1.100 -0.400 0.100 -0.400 -0.300 
66: 0.700 -0.000 -0.500 -0.900 -2.000 1.200 0.200 0.600 -0.500 -0.100 0.400 -1.000 -0.700 0.100 -0.100 0.200 
67: 0.600 -0.900 -1.000 -0.200 -0.300 0.500 0.000 0.700 -0.300 0.500 0.200 -0.900 -0.800 0.100 -0.600 0.100 
68: 0.700 0.100 0.000 -0.500 -0.900 0.400 -0.200 0.100 -0.100 -0.100 -0.800 -1.000 0.100 -0.300 -0.600 0.400 
69: 0.400 0.600 0.100 -0.300 -1.000 0.600 0.100 -0.200 -0.500 0.100 -0.300 -1.200 0.000 -0.800 -0.400 -0.100 
70: -0.100 0.400 -0.400 0.100 -0.400 0.600 -0.100 -0.100 -0.100 0.400 -0.200 -1.000 -0.300 -0.500 -0.800 -0.500 
71: 0.400 0.100 -0.600 0.100 -1.100 1.100 0.000 0.400 -0.500 -0.300 -0.200 -0.800 -0.900 -0.500 -0.100 0.400 
72: -0.400 0.100 -0.600 -0.100 -1.400 0.300 0.600 0.900 0.000 -0.400 0.100 -1.000 -0.200 0.200 -0.200 0.200 
73: -0.000 -0.600 -0.400 -0.100 -1.000 0.800 -0.200 0.000 -0.300 0.100 0.700 -0.800 0.200 -0.300 -0.000 0.100 
74: 0.100 0.000 -0.700 0.500 -1.300 0.600 -0.500 0.700 -0.100 0.100 0.700 -1.000 -0.200 -0.400 -0.500 0.100 
75: 0.300 -0.100 -0.600 -0.400 -1.700 1.200 -0.200 0.500 0.000 -0.100 -0.800 -1.000 0.500 0.200 -0.500 0.100 
76: 0.700 -0.300 -0.500 -0.100 -0.700 1.000 -0.100 0.700 -0.800 -0.200 -0.500 -1.000 -0.500 -0.100 -0.500 -0.000 
77: -0.100 0.400 0.400 -0.800 -1.900 0.700 0.800 0.800 0.600 -0.800 -0.500 -1.400 -0.000 -0.300 -0.400 0.400 
78: 0.500 -0.800 -0.400 -0.100 -0.500 -0.200 -0.100 0.700 0.500 -0.300 0.400 -0.400 -0.800 -0.300 -0.100 0.300 
79: 0.400 0.100 0.500 -0.100 -1.900 -0.200 -0.400 0.500 0.100 -0.200 -0.100 -0.500 0.300 0.300 -0.700 0.200 
80: 0.300 -0.500 -0.600 0.400 -1.000 0.800 -0.700 0.200 0.200 0.500 -0.500 -1.500 -0.000 0.200 -0.300 -0.000 
81: -0.000 0.100 0.600 -0.100 -1.300 0.600 0.200 1.100 -0.600 -0.800 -0.200 -0.900 0.400 -0.400 -1.000 0.100 
82: -0.300 0.100 -0.500 -0.000 -1.200 0.900 -0.500 -0.100 -0.500 0.000 0.700 -0.600 0.000 -0.400 0.300 0.400 
83: -0.100 -0.100 -0.700 -0.400 -1.700 1.100 0.500 0.500 0.400 0.400 -0.500 -1.300 0.400 -0.500 -0.400 -0.200 
84: 0.200 0.100 -0.500 -0.300 -1.300 1.600 -0.200 0.300 0.000 -0.400 0.100 -1.100 -0.100 -0.700 -0.600 0.100 
85: 0.400 -0.000 -0.500 -0.200 -1.500 1.000 0.700 0.500 -0.200 -0.100 0.100 -1.400 -0.300 -0.400 -0.500 0.100 
86: -0.000 -0.800 -0.100 0.500 -1.200 1.600 -0.800 0.400 0.100 0.100 -0.200 -0.600 -0.600 -0.100 -0.400 -0.200 
87: 0.000 -0.100 -0.300 -0.300 -1.400 1.300 -0.100 0.500 -0.500 -0.300 0.100 -1.300 0.200 -0.500 -0.000 0.500 
88: -0.100 -0.100 -0.600 0.000 -0.600 0.500 0.100 0.200 0.600 -0.700 0.200 -0.900 -0.300 0.100 -0.700 0.100 
89: 0.300 -0.300 -0.300 0.900 -1.000 0.500 -0.100 -0.100 -0.800 0.500 -0.500 -0.600 -0.400 0.200 -0.200 -0.400 
90: -0.100 -0.100 -0.500 -0.200 -1.200 1.100 0.300 0.000 0.200 -0.300 -0.400 -1.100 0.400 -0.600 0.100 0.100 
91: 0.400 -0.100 -0.500 -0.000 -1.500 0.500 -0.500 1.600 -0.000 0.000 0.100 -0.900 -0.800 -0.600 -0.400 0.600 
92: 0.200 -0.100 -0.500 -0.700 -1.200 0.800 -0.200 0.100 0.200 -0.800 -0.500 -0.700 0.700 0.200 -0.500 0.900 
93: 0.400 0.100 -0.200 0.400 -1.600 1.300 -0.400 0.300 -0.400 -0.500 0.300 -1.300 -0.200 -0.400 -0.500 0.400 
94: -0.200 -0.400 -0.200 0.100 -1.300 1.000 0.200 0.500 0.000 -0.200 -0.100 -1.000 -0.700 -0.100 0.300 0.400 
95: -0.100 -0.400 -0.400 -0.300 -1.300 0.900 0.100 0.300 0.100 0.200 0.100 -0.800 0.100 0.200 -0.800 0.100 
96: -0.100 0.100 -0.100 -0.200 -0.800 0.800 -0.300 0.500 0.100 -0.100 -0.500 -1.000 0.000 -0.300 -0.500 -0.400 
97: 0.800 -0.100 -0.700 -0.000 -1.000 1.400 -0.700 0.300 -0.600 -0.300 -0.200 -0.500 -0.600 -0.100 -0.200 -0.200 
98: -0.000 -0.100 -0.100 0.200 -1.500 1.200 0.500 0.400 0.500 -0.700 -1.000 -1.400 0.000 -0.400 -0.600 0.400 
99: 0.300 0.100 -0.600 -0.200 -0.800 0.900 -0.700 0.300 0.600 -0.200 -0.800 -1.100 -0.200 -0.200 -0.500 0.500 
100: 0.200 0.500 0.600 -0.600 -0.800 0.300 0.300 0.500 -0.700 -0.600 -0.300 -1.300 0.300 -0.600 -0.300 -0.000 
101: 0.900 -0.600 0.100 -0.600 -1.400 0.900 -0.500 0.200 0.700 -0.100 0.300 -0.800 -0.200 -0.300 -0.300 -0.800 
102: 0.600 0.600 -0.200 -0.300 -1.200 0.800 -0.500 0.300 -0.100 0.200 0.100 -1.100 -1.000 -0.800 -0.100 0.100 
103: 0.700 -0.500 -0.100 -0.700 -1.300 0.900 0.300 0.700 -0.300 0.000 0.600 -1.600 -0.100 -0.200 -0.800 -0.100 
104: -0.100 -0.100 -0.300 0.700 -0.800 0.400 0.600 -0.400 0.800 0.300 -0.600 -1.200 -0.500 -0.100 -0.800 -0.500 
105: 0.500 0.300 -0.700 0.000 -1.300 1.600 -0.400 -0.300 -0.500 0.000 0.500 -1.100 -0.200 -0.400 -0.500 -0.300 
106: 0.600 -0.300 -0.900 -0.200 0.100 0.300 0.200 0.700 -0.100 -0.300 0.100 -1.300 -0.700 -0.500 -0.100 -0.500 
107: 1.000 0.500 -0.100 -0.300 -1.200 0.400 -0.100 -0.400 -0.000 0.100 -0.300 -1.000 -0.500 -0.400 0.300 -0.500 
108: 0.600 0.200 -0.100 -0.600 -0.300 0.300 0.200 -0.200 0.100 -0.200 -0.100 -0.500 -1.000 -0.300 -0.900 -0.200 
109: 0.700 0.300 -0.600 0.100 -0.700 0.900 -1.100 0.300 -0.700 0.700 -0.800 -0.500 -0.600 0.200 -0.900 -0.600 
110: 0.500 -0.200 -0.400 -0.000 -1.100 0.700 0.800 1.500 -0.700 -1.200 -1.000 -0.800 -0.200 -0.300 -0.100 -0.200 
111: 0.500 -0.300 -0.300 -0.300 -1.500 0.500 -0.100 0.100 0.100 -0.100 -0.000 -1.000 -0.100 0.200 0.200 0.400 
112: 0.300 -0.100 -0.200 -0.300 -1.000 0.800 -0.100 -0.100 0.400 -0.400 0.200 -1.000 -0.700 -0.100 -0.500 0.200 
113: 0.200 0.200 -0.600 0.200 -1.200 1.000 -0.300 0.200 -0.100 0.300 -0.200 -1.000 -0.400 -0.500 -0.600 0.100 
114: 0.900 -0.300 -0.900 -0.500 -0.000 0.500 -0.200 0.300 -0.500 -0.400 -0.200 -1.000 0.500 -0.600 -0.800 0.200 
115: 1.900 -0.300 0.200 -0.000 -1.200 0.300 -0.500 0.200 -0.400 0.000 -1.000 -1.300 -0.200 -0.400 -0.700 0.100 
116: 0.400 0.400 0.200 0.500 -1.900 0.700 -0.300 0.700 -0.700 -0.100 -0.300 -1.000 -1.300 -0.100 0.400 0.100 
117: -0.200 -0.300 -0.900 -1.100 -0.600 0.600 0.400 0.300 0.200 -0.100 0.400 -1.000 0.600 0.300 -0.800 -0.100 
118: 0.600 -0.200 0.300 0.200 -1.600 1.200 0.200 0.100 -0.300 0.300 -0.400 -1.000 -0.600 -1.000 -0.500 0.200 
119: 0.000 0.300 -0.400 -0.900 -1.000 0.700 0.200 0.100 0.700 -0.100 -0.400 -1.000 -0.700 0.400 -0.000 -0.500 
120: 0.200 0.100 -0.700 0.400 -1.300 1.400 0.300 0.600 -0.200 0.000 0.200 -1.000 -0.500 -1.100 -0.900 0.100 
121: -0.100 -0.200 -0.500 -0.100 -1.200 0.900 0.500 0.000 -0.100 -0.400 0.400 -1.300 -0.300 0.400 -0.300 0.100 
122: 0.100 -0.200 -0.700 -0.200 -1.000 0.800 -0.100 0.700 0.400 0.100 0.400 -1.100 0.000 -0.400 -0.800 -0.300 
123: 0.400 -0.300 -0.200 0.500 -1.300 1.400 -0.900 0.500 -0.400 -0.600 -0.000 -0.600 -0.600 0.100 -1.000 0.700 
124: -0.400 0.200 -0.600 -0.100 -1.000 1.100 -0.500 0.700 -1.000 -0.300 0.200 -1.400 0.500 0.300 -0.200 0.100 
125: -0.200 0.100 -0.600 -0.400 -1.000 1.900 -0.700 0.400 0.000 0.100 -0.500 -1.400 -0.500 -0.100 -0.300 0.100 
126: 0.100 -0.100 -0.200 -0.500 -0.400 1.100 0.500 0.600 -0.700 -0.300 -0.200 -1.400 -0.400 -0.300 -0.400 -0.300 
127: -0.400 0.400 -0.200 -0.100 -1.100 0.800 0.100 0.400 0.600 -0.200 -0.200 -1.000 -0.200 -0.100 -0.700 -0.800 
128: -0.000 0.000 -0.300 -0.100 -0.700 1.000 -0.300 0.600 -0.100 0.200 -0.400 -1.000 0.000 -0.700 -0.200 -0.700 
129: 0.100 -0.200 0.200 0.000 -1.000 0.500 0.000 0.700 -0.000 -0.100 -0.400 -1.300 -0.300 0.200 -0.800 -0.400 
130: 0.500 -0.500 -0.100 -0.200 -0.400 0.900 -0.400 -0.400 0.500 -0.500 -0.100 -1.100 -0.300 -0.500 0.400 -0.200 
131: 0.700 0.800 0.000 -0.500 -1.500 1.000 -0.200 -0.400 0.000 -0.100 0.300 -0.900 -0.600 -0.500 -0.500 -0.500 
132: 0.800 -0.400 -0.800 0.000 -0.600 0.900 -0.400 1.100 0.500 -0.300 -0.300 -0.700 -0.800 -0.700 -1.100 0.100 
133: 1.100 0.600 -0.400 -0.700 -1.500 0.600 -0.100 0.100 -0.600 -0.700 -0.500 -1.100 0.300 0.200 0.100 -0.000 
134: 0.500 0.500 -0.700 -0.200 -1.000 1.100 0.300 0.100 -0.200 -0.100 0.100 -1.300 -0.800 -0.300 -0.800 -0.000 
135: 0.900 -0.600 -0.900 -0.100 -0.700 1.100 0.100 0.200 -0.300 -0.200 -0.200 -0.800 -0.100 -0.300 -0.800 -0.500 
136: 1.300 0.300 -0.700 -0.200 -0.900 0.500 0.100 0.000 -0.700 -0.200 0.100 -1.200 -0.800 -0.100 -0.800 0.600 
137: 1.100 -1.100 0.400 -0.200 -0.900 0.700 -0.300 0.600 -0.800 -0.300 0.500 -0.800 0.000 -0.900 -0.400 0.300 
138: 0.900 0.600 -0.700 -0.500 -1.600 0.300 -0.500 -0.200 0.400 -0.100 0.600 -1.200 0.100 0.100 -0.300 -0.200 
139: 1.300 0.100 -0.900 -0.200 -1.100 1.200 -0.100 0.400 -0.300 0.300 -0.400 -1.300 -0.700 -0.800 -0.500 -0.200 
140: 1.000 -0.000 -0.300 -0.500 -1.000 1.000 1.100 -0.600 -0.200 -0.800 -0.200 -1.000 -1.100 -0.300 -0.000 0.200 
141: 0.200 0.800 -0.900 -0.500 -1.200 1.100 -0.100 -0.200 0.700 0.200 0.400 -1.000 -0.500 -0.800 -0.900 -0.200 
142: 0.300 0.400 -0.800 -0.100 -0.800 1.500 0.100 0.200 -0.700 0.000 -0.500 -0.800 -0.400 -0.900 -0.800 0.100 
143: -0.600 0.100 -0.300 0.400 -0.100 1.000 -0.300 0.200 -0.700 -0.600 -0.500 -0.400 0.300 -0.400 -0.900 0.300 
144: 0.600 0.100 -0.700 -0.200 -1.000 0.700 0.200 -0.100 -0.700 -0.400 0.100 -1.100 0.400 0.500 -0.400 -0.500 
145: 0.800 0.000 -0.300 -0.400 -1.200 0.900 0.200 0.600 0.000 -0.300 -0.400 -0.700 -0.400 -0.400 -0.800 -0.500 
146: 0.900 -0.300 -0.500 0.000 -0.900 1.100 -0.300 -0.100 0.400 -0.500 -0.200 -1.500 -0.800 0.100 -0.200 -0.100 
147: 0.900 0.100 -0.700 0.200 -1.700 1.200 -0.400 0.900 -0.300 -0.200 -0.100 -1.000 -0.600 -0.300 -0.800 -0.000 
148: -0.600 0.600 -0.400 -0.500 -1.700 2.000 -1.100 1.200 0.200 -1.000 -0.300 -1.300 0.600 -0.300 -0.200 0.100 
149: 0.300 -0.200 -0.600 -0.400 -1.300 2.200 0.300 -0.100 -0.400 -1.100 0.100 -0.900 0.200 -0.500 -0.600 0.400 
150: 0.800 -0.400 -0.500 -0.300 -0.500 1.100 0.100 -0.600 -0.400 0.100 0.400 -1.200 -0.600 -0.300 -0.300 -0.000 
151: 0.100 0.500 0.300 -0.500 -1.400 1.200 -0.200 0.300 -0.200 0.100 0.100 -0.900 -0.100 -0.800 -0.500 -1.100 
152: 0.500 -0.800 -0.300 -0.100 -0.900 1.000 0.300 0.600 0.400 0.100 -0.000 -1.100 -0.900 -0.600 -0.500 -0.000 
153: 1.100 -0.300 -0.900 0.000 -1.400 0.700 -0.100 0.100 -0.200 -0.100 0.400 -0.900 0.100 0.300 -0.600 -0.800 
154: 0.200 0.000 0.300 0.100 -1.000 0.400 0.400 0.400 -0.200 -0.300 -0.600 -0.800 -0.300 -0.500 -0.600 -0.100 
155: 1.000 -0.300 -0.800 -0.300 -1.300 0.700 -0.300 0.200 0.100 0.200 0.100 -1.000 0.100 -0.200 -0.500 0.100 
156: 0.900 -0.200 -0.400 0.500 -1.500 0.700 0.200 0.700 -0.000 -0.800 -0.400 -0.800 -0.500 -0.400 -0.600 0.400 
157: 0.600 -0.200 -0.300 -0.200 -0.800 0.000 -0.700 0.300 -0.600 0.300 -0.000 -1.300 0.400 -0.100 0.400 -0.000 
158: 1.100 0.300 -0.800 -0.300 -1.400 1.100 -0.600 0.300 -0.300 -0.800 0.100 0.100 -0.000 -0.400 -0.300 -0.600 
159: 1.300 -0.300 0.100 -0.800 -1.000 1.200 -0.200 -0.200 -0.300 -0.100 -0.500 -1.500 -0.300 0.300 -0.500 -0.400 
160: 0.600 0.500 -0.800 0.300 -1.500 1.300 -0.200 1.100 0.300 -0.200 -0.400 -1.300 -0.800 -1.100 -0.800 -0.200 
161: 0.200 -0.600 -0.100 0.100 -1.200 1.500 -0.600 0.600 -0.500 -0.500 0.100 -1.500 0.500 -0.400 -0.000 -0.200 
162: 0.500 -0.300 0.100 -0.500 -0.800 0.500 -0.200 0.300 0.600 -0.500 -0.400 -1.000 -0.300 0.100 -0.600 -0.000 
163: 0.300 0.600 -0.200 0.000 -0.500 0.000 0.100 -0.200 -0.100 -0.200 0.200 -1.100 0.000 -0.800 -0.600 -0.100 
164: 0.500 0.100 -0.200 0.300 -0.800 0.700 -0.500 -0.300 0.400 -0.400 -0.200 -0.800 -0.600 0.200 -1.100 -0.200 
165: 0.500 0.300 -0.100 -0.200 -1.500 0.700 0.200 1.100 -0.400 -0.800 0.100 -1.100 -0.000 -0.600 -0.800 0.200 
166: 0.100 -0.700 0.100 0.200 -1.200 0.700 -0.100 -0.200 -0.400 0.200 0.300 -1.000 -0.700 0.100 -0.300 1.000 
167: 0.100 -0.600 -0.600 0.100 -1.300 0.700 0.200 0.300 0.300 -0.100 0.400 -1.000 -0.700 -0.300 0.100 1.000 
168: -0.500 0.200 0.100 -0.500 -1.300 0.900 -0.200 -0.300 0.500 -0.100 0.100 -1.100 0.000 -0.100 0.100 0.200 
169: 0.200 0.200 -0.600 -0.500 -1.500 1.400 0.300 0.300 0.900 -0.400 -0.200 -0.800 -1.100 -0.500 -0.500 0.100 
170: 0.600 -0.800 -0.400 0.100 -1.100 0.600 1.300 0.100 -0.600 0.400 -0.500 -0.800 -0.300 -0.200 -0.000 -0.600 
171: 0.500 0.300 -0.500 -1.000 -1.000 0.400 -0.400 0.500 0.500 0.000 0.700 -1.000 -0.500 -0.600 0.100 -0.200 
172: 1.000 -0.500 -0.300 0.300 -0.800 0.400 0.100 -0.100 0.300 -0.400 0.400 -1.000 -0.500 -0.600 -0.200 -0.700 
173: 0.800 -0.100 -0.100 0.600 -1.700 0.200 -0.400 0.400 0.300 -0.200 0.500 -1.000 -0.600 -0.500 -0.400 0.200 
174: 0.100 -0.200 -0.500 0.400 -1.700 0.900 -0.500 0.300 -0.100 -0.500 0.600 -0.700 0.700 -0.100 0.100 -0.800 
175: 0.700 -0.500 -0.000 -0.500 -1.200 0.900 -0.100 0.200 0.900 -0.600 -0.400 -1.000 -0.100 -0.100 -0.200 -0.300 
176: 0.500 0.400 -0.100 0.300 -0.700 0.200 -0.300 -0.100 0.100 0.100 -0.100 -1.300 -0.500 -1.000 -0.300 0.100 
177: 0.700 -0.300 -0.600 0.600 -1.400 1.100 -0.300 -0.100 0.600 -0.500 -0.500 -1.000 -0.800 -0.200 -0.300 0.600 
178: 0.600 0.100 -0.800 0.100 -1.100 0.400 -0.400 1.000 -0.500 -0.200 -0.100 -1.400 0.300 0.100 -0.600 0.100 
179: 0.400 0.100 -0.100 -0.200 -1.400 0.700 0.000 0.700 -0.600 -0.200 -0.200 -1.500 -0.200 0.100 -0.200 0.100 
180: 0.800 -0.500 -0.700 -0.500 -1.200 1.100 0.300 0.000 0.500 -0.100 -0.200 -1.300 -0.400 0.300 -0.900 -0.000 
181: 0.900 0.100 -0.300 -0.100 -0.600 0.800 0.100 -0.100 -0.500 0.200 -0.300 -1.200 -0.700 -0.600 -0.500 -0.100 
182: 0.800 -0.300 0.200 -0.500 -1.500 1.400 -0.200 0.300 -0.600 0.400 -0.400 -0.900 -0.300 -0.800 -0.600 0.200 
183: 0.500 -0.500 -0.300 -0.200 -1.200 1.400 -0.700 0.700 0.600 -0.500 -0.000 -1.300 -0.300 -0.300 -0.400 -0.100 
184: 0.700 0.100 0.400 -0.700 -1.700 1.400 -0.400 0.500 -0.000 -0.900 -0.200 -0.800 -0.200 0.300 -0.700 -0.600 
185: 1.300 -0.600 -1.300 0.100 -1.000 0.700 -0.100 1.100 0.300 -0.500 0.400 -1.300 -0.600 -0.700 -0.800 0.400 
186: 1.100 0.100 -0.200 0.000 -1.500 -0.400 -0.400 1.100 -0.700 -0.600 0.100 -0.900 0.400 -0.400 -0.300 0.800 
187: 0.800 -0.300 0.000 -0.400 -1.500 -0.100 0.100 0.100 -0.100 -0.200 0.300 -1.300 -0.200 0.300 0.400 0.600 
188: 0.400 0.100 -0.700 0.100 -1.400 0.800 -0.200 -0.300 0.600 0.500 -0.200 -0.800 -0.200 -0.500 -0.500 0.100 
189: 0.300 0.100 0.700 -1.000 -1.100 0.900 -0.100 0.800 -0.700 0.100 -0.000 -1.300 -0.900 -0.300 -0.200 0.400 
190: 0.100 -0.700 -0.200 -0.400 -0.700 1.100 -0.200 -0.100 0.300 0.200 0.300 -0.700 -0.900 -0.300 -0.200 0.400 
191: 0.500 -0.800 -0.000 0.400 -1.000 0.600 -0.100 0.400 0.500 -0.300 0.200 -1.200 -0.200 -0.600 -0.600 0.400 
192: 0.200 0.600 -0.600 0.300 -1.200 0.300 -0.900 0.100 0.100 -0.200 0.400 -1.100 0.400 -0.200 -0.300 -0.100 
193: 0.100 -0.300 0.300 0.400 -1.200 1.200 0.100 -0.100 -0.300 -0.400 -0.200 -1.200 -0.900 -0.500 0.100 0.700 
194: 0.200 -0.500 -1.000 -0.100 -1.200 0.600 0.600 -0.100 0.400 0.300 0.400 -1.300 0.200 0.200 -0.800 -0.100 
195: -0.000 0.500 0.100 -0.200 -1.400 1.100 0.500 -0.200 -0.700 0.400 -0.200 -0.800 -0.700 -0.300 0.100 -0.500 
196: -0.500 -0.500 -0.600 -0.200 -0.400 0.900 -0.100 0.900 0.200 0.600 -0.000 -0.700 -0.900 0.000 -0.800 -0.200 
197: 0.400 -0.700 -0.400 0.300 -0.800 0.700 0.200 0.400 -0.700 -0.100 -0.400 -0.800 0.500 0.100 -0.500 -0.600 
198: 0.700 0.100 -0.600 -0.100 -1.300 0.700 -0.200 0.200 -0.300 -0.300 0.100 -0.800 -0.200 -0.300 -0.600 0.400 
199: -0.100 0.300 -0.600 0.300 -0.200 0.700 -0.600 -0.200 -0.100 -0.700 0.100 -0.800 0.200 -0.700 -0.800 0.800 
200: 0.000 0.500 0.000 0.200 -1.300 1.100 -0.400 -0.200 -0.700 -0.700 0.300 -1.000 -0.000 -0.400 -0.200 0.500 
201: 0.300 -0.600 -0.200 -0.600 -0.900 0.700 -0.100 0.700 0.600 -0.200 -0.300 -1.000 -0.300 -0.200 -0.600 0.400 
202: 0.200 -0.300 0.400 0.500 -1.300 0.400 -0.100 0.400 -0.200 0.100 -0.000 -1.500 -0.300 -0.400 -0.200 0.600 
203: -0.100 -0.100 -0.700 0.200 -1.200 0.100 0.400 0.200 1.300 -0.500 0.300 -1.600 0.100 0.100 -0.600 0.300 
204: 0.600 0.400 -0.500 0.100 -1.600 0.900 0.100 -0.400 -0.300 -0.100 0.300 -1.000 -0.200 -0.300 -0.500 -0.100 
205: -0.300 -0.100 -0.200 0.000 -0.800 1.400 -0.200 0.100 0.100 -0.200 -0.000 -1.000 -0.500 -0.400 -0.600 -0.100 
206: 0.700 -0.700 -0.700 0.200 -1.600 1.000 0.400 0.900 0.200 -0.700 -0.000 -0.800 0.100 -0.300 -0.900 -0.200 
207: 0.700 -0.100 -0.400 0.000 -1.600 0.200 -0.100 0.500 -0.100 -0.200 0.200 -1.300 0.200 -0.200 -0.000 0.100 
208: 0.500 -0.300 -0.300 0.300 -1.200 1.100 -0.500 -0.400 -0.200 0.300 -0.000 -0.900 -0.100 -0.500 -0.500 0.500 
209: 0.700 -0.500 -0.800 0.500 -1.200 1.200 -0.100 0.200 0.100 -0.500 -0.000 -1.400 -0.300 -0.100 -0.300 -0.000 
210: 0.500 0.500 -0.600 -0.300 -0.500 0.300 0.300 -0.500 -0.200 -0.700 0.600 -1.100 -0.300 0.000 -0.700 0.300 
211: 0.700 -0.300 -0.200 0.500 -1.000 0.600 -0.100 0.100 0.000 -0.300 0.400 -0.900 -0.800 -0.400 -0.300 -0.500 
212: 0.700 -0.200 -0.200 -0.300 -1.500 0.400 -0.100 0.600 0.100 -0.200 0.700 -1.300 -0.400 -0.400 -0.100 0.200 
213: 0.300 -0.300 0.100 -0.200 -1.400 0.400 0.100 0.200 0.900 0.100 -0.400 -1.200 -0.300 -0.600 -0.000 0.200 
214: 0.700 -0.200 -0.200 -0.100 -1.200 0.900 0.100 -0.600 0.600 -0.300 0.100 -0.900 -0.300 0.100 -0.900 -0.200 
215: 1.000 0.100 -0.600 -0.100 -0.300 0.700 -0.400 -0.200 0.000 0.000 -0.000 -1.400 -0.500 -0.800 -0.800 0.200 
216: 1.500 -0.300 0.100 0.000 -1.300 1.200 0.100 -0.400 -0.300 -0.700 0.200 -1.300 -1.000 0.100 -0.600 -0.000 
217: -0.100 0.300 -0.400 0.400 -0.900 0.500 -0.200 0.400 0.300 -0.100 0.200 -1.000 -0.200 -1.200 0.200 -0.500 
218: 0.300 -0.300 -0.400 0.400 -1.300 0.600 -0.200 0.100 -0.000 0.200 -0.300 -0.600 -0.100 -0.400 0.100 -0.000 
219: 0.800 -0.400 -0.800 0.000 -1.700 0.400 0.700 0.500 -0.100 0.100 -0.200 -1.000 -0.400 -0.200 0.400 0.100 
220: -0.100 0.300 -0.300 -0.500 -0.700 0.100 0.200 -0.200 0.200 0.300 0.100 -1.300 -0.200 0.100 -0.200 -0.200 
221: 0.100 0.500 -0.400 -0.200 -1.600 1.100 0.100 0.700 -0.100 -0.200 0.500 -0.800 0.000 -0.700 -1.000 -0.800 
222: 0.300 -0.700 0.100 -0.400 -1.300 1.100 0.000 0.700 -0.000 0.100 0.100 -1.300 -0.100 -0.300 -0.700 0.100 
223: 0.800 -0.300 -0.100 -0.600 -1.300 0.500 -0.100 0.600 -0.300 0.300 0.400 -1.100 -0.500 -0.600 -0.000 0.400 
224: 0.400 0.000 -0.300 -0.500 -1.200 0.200 -0.200 0.700 -0.000 0.000 0.500 -0.800 -0.200 -0.200 -0.500 -0.100 
225: 0.300 -0.000 -0.500 0.100 -0.800 0.200 -0.100 0.300 0.200 -0.100 0.100 -1.300 -0.100 -0.300 -0.300 0.100 
226: 0.600 0.000 -0.400 0.400 -0.900 0.200 -0.200 0.200 -0.200 -0.100 0.100 -1.200 -0.600 0.000 -0.200 0.100 
227: 0.200 0.300 -0.600 -0.000 -1.000 0.100 0.200 0.500 -0.200 0.000 -0.100 -0.900 -0.100 -0.400 -0.200 0.100 
228: 0.300 -0.200 -0.100 -0.100 -1.500 0.400 -0.200 0.900 0.000 0.100 -0.300 -0.900 -1.000 0.300 -0.200 0.700 
229: 0.500 -0.800 -0.700 -0.100 -0.500 0.100 0.500 -0.100 -0.600 0.000 0.700 -1.000 0.800 -0.200 -0.400 -0.100 
230: 1.000 0.700 -0.600 -0.200 -1.600 0.800 -0.500 -0.400 -0.000 -0.100 0.300 -0.600 -0.500 -0.300 -0.500 -0.200 
231: 0.200 0.500 -0.300 -0.600 -1.100 0.900 0.500 0.800 -0.300 -0.200 -0.300 -1.000 -0.700 -0.500 -0.500 -0.000 
232: 0.300 -1.000 -0.400 0.500 -0.900 0.600 0.500 0.200 -0.100 0.200 0.100 -1.100 -0.600 -0.500 -0.400 0.900 
233: 0.700 -0.300 -0.500 -0.200 -1.700 0.500 0.100 -0.100 -0.700 0.500 0.200 -0.400 0.500 -0.400 0.100 0.100 
234: 0.900 -0.600 -0.400 -0.300 -1.500 0.800 0.300 0.200 -0.000 0.300 0.300 -1.300 -0.700 -0.200 -0.200 0.200 
235: 0.800 -0.200 -0.300 -0.700 -0.800 0.600 0.000 0.100 0.600 -0.300 0.300 -1.000 -0.600 -0.500 -0.000 -0.100 
236: 1.100 0.100 0.000 -0.400 -1.600 0.900 0.200 -0.400 0.200 0.100 0.400 -1.300 -0.900 -0.400 -0.700 0.100 
237: 0.500 -0.600 0.300 -0.100 -1.200 0.100 0.500 1.200 0.100 -0.200 0.100 -0.400 0.100 -1.100 -0.700 -0.600 
238: 0.700 0.400 -0.300 -0.800 -1.400 0.100 -0.700 -0.200 0.800 -0.100 0.500 -1.300 0.200 -0.500 -0.000 0.600 
239: 0.700 -0.300 0.200 0.500 -1.500 0.700 0.100 0.200 -0.200 -0.400 0.100 -0.500 -0.700 -0.800 -0.400 0.100 
240: -0.200 -0.000 -0.000 -0.400 -1.400 0.600 -0.200 0.100 -0.200 0.500 0.500 -1.100 -0.200 0.200 -0.200 0.300 
241: -0.100 -0.500 -0.400 -0.100 -1.000 1.400 -0.100 0.100 1.100 -0.300 0.100 -1.500 -0.300 -0.500 -0.500 -0.200 
242: 0.400 -0.200 0.000 0.400 -0.500 0.400 -0.500 0.600 0.400 -0.400 -0.400 -1.000 -0.600 -0.700 -0.200 -0.000 
243: 0.200 0.100 0.000 0.400 -1.300 -0.000 0.300 -0.100 -0.000 -1.100 0.700 -0.800 -0.300 -0.100 -0.400 0.800 
244: 0.300 -0.400 -0.300 0.000 -1.400 0.400 -0.300 -0.400 -0.100 0.900 0.100 -0.800 1.000 -0.300 -0.400 -0.400 
245: 0.600 -0.300 -0.500 0.700 -1.000 1.200 -0.400 -0.100 -0.100 -0.500 0.500 -1.000 -1.100 -0.200 -0.500 0.200 
246: 0.100 -0.600 -0.000 0.300 -1.700 0.700 -0.200 1.300 -0.200 -0.200 -0.000 -1.100 -0.000 0.500 -0.700 -0.200 
247: 0.200 -0.800 -0.600 0.200 -1.200 1.200 -0.500 0.200 0.200 -0.300 -0.200 -1.100 1.000 -0.300 0.100 -0.500 
248: 1.200 -0.200 0.200 -0.500 -0.800 0.600 0.100 -0.400 0.600 -0.800 -0.200 -1.400 -0.400 -0.300 -0.400 0.100 
249: 1.700 -0.100 0.600 -0.900 -1.400 0.400 -0.300 0.300 0.200 -0.200 0.500 -1.100 -0.900 -0.800 -0.500 0.100 
250: 0.400 0.300 0.100 -0.100 -1.300 0.500 -0.500 0.300 -0.000 0.200 1.000 -1.200 -0.600 -1.000 -0.300 0.400 
251: 0.300 -0.100 -0.700 -0.200 -1.200 0.900 -0.200 0.000 0.500 -0.200 -0.200 -0.500 -0.300 -0.300 -0.200 0.100 
252: 0.900 -0.600 -0.100 -0.100 -1.500 1.200 -0.100 0.400 -0.100 0.000 -0.200 -1.600 -0.600 0.000 -0.500 0.100 
253: 0.300 -0.100 -1.000 0.400 -0.800 1.000 -0.200 0.100 0.200 0.100 -0.500 -1.200 -0.400 -0.200 -0.600 -0.000 
254: 0.200 -0.000 0.400 -0.100 -1.000 0.800 -0.100 0.800 -0.800 -0.700 0.400 -1.300 -0.200 -0.200 -0.800 0.400 
255: 0.700 -0.500 -0.800 -0.500 -0.800 0.600 -0.800 0.500 0.400 0.000 0.300 -1.000 -0.600 -0.200 -0.200 0.800 
256: 1.400 -0.100 0.000 -0.700 -1.500 0.600 -0.300 0.800 -0.500 -0.300 -0.700 -0.800 -0.300 0.200 -0.500 0.200 
257: 0.400 0.100 0.100 -0.500 -1.300 0.900 0.300 -0.100 -0.500 -0.600 0.600 -1.000 -0.100 -0.200 -1.200 0.900 
258: 0.600 -0.600 0.000 -0.600 -1.200 0.700 0.100 0.400 0.000 0.400 0.400 -1.500 -0.000 -0.700 -0.100 -0.200 
259: 0.900 0.400 -0.700 -0.600 -1.700 1.000 -0.100 0.100 0.800 -0.100 -0.500 -0.500 -1.200 -0.600 -0.500 0.700 
260: 0.700 -0.700 -0.100 0.000 -0.400 0.500 -0.100 0.400 -0.300 -0.100 -0.500 -1.500 -0.200 0.000 -0.800 0.200 
261: 0.700 -0.300 -0.500 1.200 -2.000 0.900 0.200 0.100 -0.800 -0.200 1.100 -1.600 -0.700 -0.100 0.100 -0.200 
262: -0.500 -0.800 -0.200 0.000 -1.600 1.100 -0.200 0.500 0.400 0.500 0.700 -1.300 0.500 0.000 -0.500 -0.500 
263: 0.300 -0.600 0.000 -0.200 -1.400 0.800 0.300 0.600 -0.300 0.300 0.200 -0.900 -0.200 -0.500 -0.200 -0.300 
264: 0.200 -0.300 -0.800 0.200 -1.600 1.600 -0.400 -0.300 -0.300 0.300 1.000 -0.900 -0.300 -0.500 -0.200 0.200 
265: -0.300 -0.600 -0.200 0.200 -1.100 1.200 -0.200 1.100 0.500 -0.100 -0.200 -1.500 -0.300 -0.500 0.100 -0.200 
266: 0.800 -0.300 -0.300 -0.800 -1.800 1.000 0.200 0.200 -0.500 0.200 0.400 -1.000 -0.000 0.100 -0.500 0.200 
267: 0.100 -0.100 -0.800 0.100 -1.200 1.000 -0.100 0.900 -0.400 0.600 0.300 -1.300 -0.900 0.100 -0.200 -0.500 
268: -0.300 -0.500 -0.600 0.000 -0.700 1.000 0.100 0.700 -0.800 0.400 0.100 -1.000 0.400 -0.500 -0.200 -0.300 
269: 0.100 0.100 -1.100 0.300 -1.000 0.400 -0.300 0.800 0.000 -0.400 0.600 -1.200 -0.000 -0.400 -0.200 0.100 
270: 0.500 0.100 -0.800 -0.000 -2.200 0.700 0.700 0.500 -0.800 0.300 0.100 -1.100 -0.500 0.400 -0.400 0.500 
271: -0.400 -0.500 -1.000 -0.200 -1.400 1.400 0.200 0.900 0.200 -0.200 0.300 -1.100 -0.300 -0.200 -0.500 1.000 
272: -0.200 -0.500 -0.600 0.200 -1.200 0.900 -0.200 0.600 0.100 -0.200 -0.300 -1.300 -0.200 -0.300 0.100 1.000 
273: 0.100 -0.300 0.500 -0.900 -1.600 0.700 0.600 0.100 -0.200 0.100 -0.200 -1.200 0.800 -0.600 -0.400 0.600 
274: 0.600 -0.200 -0.200 -0.600 -1.600 0.600 0.400 0.200 0.600 0.200 0.700 -1.200 -1.200 -0.200 -0.200 0.100 
275: 0.100 -0.600 0.100 -0.100 -1.200 0.900 0.400 -0.100 0.900 -0.200 0.500 -1.000 -0.100 -0.600 -0.700 -0.500 
276: 0.300 -0.100 0.700 -0.300 -1.900 1.000 -0.400 0.300 -0.600 1.400 -0.000 -1.000 -0.900 -0.100 -0.400 -0.400 
277: 0.400 -1.400 -0.100 -0.800 -0.800 1.600 0.300 0.400 0.400 -0.400 0.100 -0.500 -1.100 -0.300 0.200 -0.100 
278: 0.700 -0.100 -0.500 -0.500 -1.500 0.600 -0.200 0.300 -0.000 0.600 0.200 -0.800 -0.300 -0.600 -0.300 0.100 
279: 0.400 -0.500 0.100 -0.100 -1.100 1.000 -0.600 0.700 -0.200 -0.200 0.500 -1.200 -0.200 -0.500 0.100 -0.400 
280: 0.500 -0.400 -0.100 -0.200 -1.700 0.900 -0.300 0.600 0.400 -0.100 -0.400 -0.500 -0.500 -0.100 0.100 -0.500 
281: -0.000 0.200 0.000 -0.700 -1.400 1.200 -0.600 0.600 0.000 0.100 -0.300 -1.000 -0.200 -0.100 -0.000 -0.300 
282: 0.400 -0.700 -0.100 -0.400 -1.300 1.700 0.500 0.100 -0.200 -0.400 0.300 -1.000 -0.500 -0.200 -0.800 -0.000 
283: 0.300 -0.500 -0.300 -0.100 -1.500 1.100 0.200 0.500 0.400 -0.400 1.000 -1.300 -0.900 -0.100 -0.700 0.200 
284: 0.300 0.000 -0.300 -1.000 -1.500 0.700 0.200 0.500 0.400 0.000 -0.000 -0.800 -0.300 -0.500 0.700 -0.400 
285: 0.500 -0.000 -0.600 -0.300 -1.900 1.200 0.200 0.500 -0.000 0.100 0.700 -0.700 -0.900 -0.600 -0.300 0.200 
286: 0.200 -0.500 -0.700 -0.500 -0.700 0.900 0.000 -0.100 -0.000 0.100 0.400 -1.000 -0.300 -0.700 -0.600 1.500 
287: 0.400 -0.300 0.500 -0.500 -1.500 0.400 0.400 0.400 -0.300 -0.200 -0.200 -0.600 0.100 -0.400 -0.000 -0.200 
288: 0.400 -0.600 -0.300 0.200 -1.500 0.500 0.100 0.100 0.200 0.900 0.100 -1.000 -0.400 0.100 -0.900 0.100 
289: 0.500 -0.300 -0.900 0.200 -1.500 0.900 0.700 0.100 0.000 -0.200 0.100 -1.300 -0.300 -0.100 -0.200 -0.000 
290: 0.700 -0.600 0.000 -0.500 -1.000 0.600 0.000 0.300 -0.300 0.200 0.300 -0.900 -0.300 -0.400 -0.500 0.300 
291: 0.900 -0.300 -0.100 -0.500 -1.400 0.400 0.200 0.100 -0.100 -0.100 0.200 -0.600 -0.700 -0.100 -0.400 0.100 
292: -0.100 0.200 0.400 -0.600 -1.800 1.000 0.100 0.300 0.400 -0.100 0.300 -1.000 -0.800 0.100 -0.200 -0.100 
293: -0.800 0.100 -0.900 -0.100 -1.400 1.200 0.100 1.100 -0.100 0.200 1.100 -0.800 -0.500 -0.400 -0.500 -0.100 
294: 0.300 -1.800 -0.500 0.200 -1.100 1.400 -0.600 1.000 -0.200 -0.300 0.900 -1.100 -0.100 -0.100 0.100 0.300 
295: 0.200 -0.100 -0.600 0.200 -1.600 0.900 -0.800 0.200 -0.300 0.500 -0.200 -1.000 -0.100 0.400 -0.200 0.300 
296: 0.200 -0.800 0.100 -0.400 -0.800 1.500 -0.300 0.800 -0.600 0.200 -0.500 -1.700 -0.100 -0.200 -0.300 0.200 
297: -0.500 0.300 0.200 -0.300 -1.800 1.500 0.100 0.500 -0.300 -0.100 -0.200 -0.800 -0.500 -0.200 -0.400 -0.000 
298: -0.200 -1.200 -0.200 -0.400 -1.100 1.900 -0.100 0.500 0.900 -0.400 -0.500 -0.700 -0.300 -0.300 -0.500 0.400 
299: -0.300 0.300 0.400 -0.400 -1.300 0.400 0.300 0.500 0.100 -0.600 -0.500 -0.800 -0.300 -0.300 0.400 -0.000 
300: -0.100 -0.600 -0.700 0.500 -1.000 1.100 -0.200 -0.500 0.500 0.000 0.300 -0.500 -0.300 -0.100 -0.100 -0.500 
301: 0.300 0.000 -0.200 -0.200 -0.700 0.900 -0.400 0.000 0.000 -0.400 0.100 -0.900 0.200 -0.500 -0.500 -0.400 
302: 0.100 0.500 -0.300 0.600 -1.300 0.800 0.100 0.200 0.500 -1.000 0.400 -1.300 -0.500 -0.800 -0.100 -0.100 
303: 0.400 -0.800 -0.000 0.200 -1.300 0.100 0.200 0.600 0.100 0.200 -0.100 -0.800 -0.000 -0.500 -0.700 0.600 
304: -0.200 0.200 0.000 0.100 -1.200 0.400 -0.200 -0.600 -0.100 0.200 -0.200 -0.800 0.200 -0.200 -0.100 0.600 
305: 0.100 -0.400 0.000 -0.200 -1.100 0.800 0.900 -0.400 0.400 0.200 -0.200 -1.300 -0.100 0.000 -0.700 -0.600 
306: -0.000 0.300 0.100 -0.200 -0.700 1.100 -0.400 -0.100 0.000 -0.100 0.700 -0.600 -0.400 -0.800 -1.300 -0.100 
307: 0.800 -0.500 0.100 -0.600 -0.900 0.700 -0.200 0.500 0.000 -0.600 0.300 -0.900 -0.100 -0.400 -0.400 -0.300 
308: 0.800 0.100 -0.000 -0.100 -1.200 0.700 -0.300 -0.400 -0.000 -0.100 0.400 -0.800 -0.600 -0.500 -0.200 0.100 
309: 1.000 -0.100 -0.700 -0.300 -2.100 1.500 -0.200 0.600 0.400 -0.200 0.400 -1.300 -0.800 -0.300 -0.200 -0.100 
310: 0.100 0.100 -0.800 -0.200 -1.600 1.200 0.700 0.300 0.100 0.300 -0.800 -1.200 -0.600 -0.300 -0.400 0.300 
311: -0.400 -0.200 -0.200 -0.200 -1.200 1.200 1.000 0.200 -0.300 -0.200 -0.100 -0.900 -0.300 -0.400 -0.200 -0.000 
312: -0.100 -0.000 -0.700 -0.600 -1.900 0.800 0.900 0.600 0.200 0.200 0.700 -0.800 -0.500 -0.700 -0.000 0.400 
313: 0.300 -0.900 0.100 -0.900 -1.500 1.100 -0.700 0.900 0.700 0.000 1.000 -1.300 0.200 -0.600 -0.400 0.100 
314: 0.400 -0.600 0.200 0.700 -2.600 1.200 0.600 0.200 0.100 0.100 0.200 -1.100 0.200 -0.700 -0.600 -0.200 
315: -0.400 -0.200 -0.200 -0.300 -1.800 0.900 0.400 0.200 1.000 0.100 0.400 -1.400 -0.300 -0.200 0.400 -0.100 
316: -0.200 -0.400 -0.100 -0.100 -1.700 0.900 0.400 0.700 -0.100 0.400 0.800 -0.500 -0.900 -0.800 0.100 0.200 
317: -0.700 -0.600 -0.200 -0.500 -0.800 0.000 0.600 0.000 0.400 -0.300 1.400 -0.600 0.200 0.200 -0.500 0.100 
318: -0.100 0.200 -0.100 -0.100 -1.500 0.400 0.200 -0.400 0.800 0.300 0.700 -1.100 -0.000 -0.700 -0.400 -0.000 
319: 0.200 -0.500 0.100 0.200 -1.600 1.000 0.600 -0.300 0.200 0.400 0.100 -0.800 -0.800 -0.300 -0.500 -0.100 
320: 0.000 0.000 -0.700 -0.600 -0.700 0.900 -0.500 0.200 0.200 0.500 0.300 -1.000 -0.300 -0.700 0.200 -0.200 
321: 0.800 -0.000 -0.200 -0.600 -0.900 0.400 0.400 0.500 -0.500 -0.200 0.300 -0.900 -0.300 -0.700 -0.500 -0.200 
322: 0.700 -0.300 0.200 -0.500 -1.300 0.400 -0.100 0.100 0.400 -0.100 0.400 -1.200 -0.000 -0.700 -0.800 0.300 
323: 0.700 -0.300 0.500 -0.200 -1.500 0.900 0.400 -0.900 0.100 -0.100 0.400 -0.900 -0.200 -0.400 -0.800 -0.200 
324: 0.500 0.200 -0.400 -0.500 -0.900 -0.100 0.500 0.500 0.800 0.200 -0.200 -0.600 -1.000 -1.000 -0.500 0.300 
325: 1.000 -0.200 0.000 -0.500 -1.400 0.400 -0.100 0.100 0.500 -0.600 -0.200 -0.600 -0.300 0.300 -0.000 -0.600 
326: 0.800 -0.300 -0.900 1.100 -1.300 0.500 -0.400 0.700 -0.200 0.400 0.400 -1.300 -0.300 -0.700 -0.500 -0.200 
327: 0.100 -0.100 0.300 -0.200 -1.200 1.100 0.200 -0.800 0.000 -0.100 -0.500 -1.600 -0.100 0.300 -0.400 0.800 
328: -0.000 -0.500 0.400 0.000 -1.000 1.100 -0.200 0.600 0.500 0.100 -0.100 -1.300 -1.200 -0.200 -0.500 -0.200 
329: -0.400 -0.500 -0.100 0.400 -1.600 1.400 0.300 -0.100 0.200 0.100 -0.000 -1.000 -0.300 -0.800 0.300 0.400 
330: 0.300 -1.000 -0.500 -0.100 -1.000 0.400 0.100 0.400 0.100 0.200 0.800 -1.000 -0.100 -0.200 -0.200 -0.000 
331: 0.500 -0.100 -0.400 -0.000 -1.700 0.400 0.100 0.200 -0.300 0.500 0.400 -0.800 -0.700 -0.400 0.300 0.400 
332: -0.200 -0.300 -0.300 -0.200 -1.500 0.900 0.400 0.300 -0.100 0.300 0.400 -0.900 -0.100 -0.600 0.200 0.100 
333: 0.200 -0.700 -0.000 -0.500 -1.500 0.500 0.500 0.600 0.300 0.300 0.700 -1.200 -0.400 0.000 -0.000 -0.500 
334: -0.500 0.100 -0.200 0.200 -2.200 1.100 0.300 0.400 0.500 0.400 0.400 -0.800 -0.700 -0.300 -0.700 0.100 
335: 0.100 -1.000 -0.800 -0.500 -1.300 0.900 0.400 1.300 0.500 -0.400 0.600 -1.200 0.400 -0.400 -0.400 0.400 
336: 0.200 0.100 0.100 -0.100 -1.400 0.000 0.100 0.000 -0.100 0.100 0.100 -0.900 -0.300 -0.200 0.100 0.500 
337: 0.300 -1.000 0.100 0.100 -0.800 -0.100 0.200 0.500 -0.100 0.400 0.600 -1.000 -0.000 -0.200 -0.300 -0.400 
338: 0.400 0.100 -0.500 0.200 -1.800 0.000 -0.200 0.600 0.600 0.200 0.400 -1.200 -0.200 0.200 -0.800 -0.200 
339: 0.400 -0.500 -0.000 -0.100 -1.300 0.600 0.700 -0.100 -0.600 0.200 0.100 -1.000 -0.700 -0.100 0.200 0.400 
340: -0.100 -0.500 -0.100 -0.400 -1.500 0.600 1.000 -0.300 0.500 0.200 1.300 -1.300 -0.700 -0.200 -0.100 0.100 
341: 0.500 -0.800 -0.200 -0.500 -2.000 1.500 0.100 -0.100 1.200 -0.200 1.600 -0.800 -0.600 -0.500 -0.700 -0.400 
342: 0.700 -0.600 -0.600 0.400 -1.600 0.600 0.100 0.900 0.600 0.300 0.700 -1.600 -1.100 -0.300 -0.800 0.300 
343: 0.200 -0.300 -0.100 -0.100 -1.500 0.600 0.100 0.400 0.500 -1.000 1.000 -1.500 0.500 -0.100 0.100 -0.600 
344: 0.600 0.300 -0.600 -0.100 -1.200 0.400 -0.200 -0.300 -0.200 0.600 1.200 -1.100 -0.200 -0.600 -0.800 -0.100 
345: 1.000 -0.500 -0.200 -0.300 -1.500 1.200 0.300 0.300 -0.500 -0.200 0.800 -0.900 -1.100 -0.700 0.200 0.100 
346: -0.200 -0.500 -0.300 0.300 -2.100 0.500 0.700 0.700 -0.000 1.100 0.300 -1.100 -0.900 -0.800 0.700 0.600 
347: -0.600 -0.800 0.000 -1.000 -1.700 0.700 0.000 0.900 -0.300 0.500 1.300 -0.300 0.200 0.100 0.100 0.100 
348: -0.100 -0.600 -1.000 -0.000 -1.900 1.200 0.300 0.500 0.500 0.300 0.700 -0.700 -0.600 0.200 0.400 -0.600 
349: 0.200 -0.600 -0.900 -0.100 -1.000 0.800 1.000 -0.200 0.200 0.200 0.300 -1.200 -0.800 -0.200 0.400 -0.100 
350: 0.300 -0.500 -0.300 0.100 -1.100 -0.000 0.900 0.300 0.700 -0.500 1.200 -1.100 -0.100 -0.900 -0.400 -0.300 
351: 0.700 0.500 -0.600 -0.300 -1.800 0.200 -0.400 -0.300 0.700 -0.300 1.300 -0.500 -1.200 -0.100 0.500 -0.100 
352: -0.300 -0.300 -0.100 0.300 -1.300 0.700 0.400 0.300 -0.100 -0.300 1.600 -1.000 -0.600 -0.800 -0.200 0.400 
353: 0.800 -1.200 -0.600 -0.300 -1.600 0.500 0.000 0.200 0.600 0.600 0.700 -0.900 -0.000 -0.100 0.100 -0.200 
354: 0.300 0.200 -0.100 0.200 -1.600 0.400 0.300 0.100 0.300 -0.300 0.700 -1.000 -0.500 -0.700 -0.600 0.400 
355: 0.200 0.100 -0.700 -0.400 -1.800 0.800 0.300 0.200 -0.100 0.300 0.600 -0.700 -0.300 -0.600 -0.000 0.800 
356: 0.400 -0.600 -0.500 -0.600 -1.800 1.600 0.300 0.200 -0.300 0.300 0.700 -1.100 -0.400 0.100 0.100 -0.200 
357: 0.400 -0.900 -0.300 -0.300 -1.200 0.700 0.600 1.000 0.500 0.300 0.400 -1.300 -0.700 -1.000 -0.600 0.600 
358: 0.300 -0.100 -0.200 -0.200 -1.700 0.000 0.200 0.400 0.200 0.200 0.500 -1.300 0.400 -0.800 -0.100 0.600 
359: 0.300 -0.600 0.100 0.200 -1.600 0.700 -0.200 -0.200 0.500 -0.200 1.000 -1.400 -0.300 -0.400 -0.200 0.500 
360: 0.400 -0.300 0.100 -0.500 -1.800 0.600 0.400 0.100 0.800 0.200 -0.000 -1.000 -0.300 -0.500 0.100 -0.200 
361: 0.700 -0.500 -0.000 -0.300 -1.000 0.800 -0.500 0.100 -0.300 0.100 1.400 -0.800 -1.000 -0.100 -0.800 0.300 
362: 0.500 -0.400 -0.600 0.100 -1.700 0.300 0.900 0.600 -0.100 -0.100 0.600 -0.800 -0.600 -0.500 0.400 -0.000 
363: 0.400 -0.600 -0.600 -0.100 -1.600 0.200 0.200 0.200 0.100 0.900 0.400 -0.800 -0.100 0.300 -0.500 -0.000 
364: 0.200 -0.300 0.100 -0.500 -1.300 0.500 0.600 0.300 0.200 -0.400 0.500 -1.300 -0.500 0.100 -0.500 -0.000 
365: 0.300 -0.200 -0.400 -0.200 -1.200 0.700 -0.200 0.300 1.000 -0.100 0.400 -0.900 -0.600 -0.700 -0.500 0.400 
366: 0.600 0.200 -0.500 -0.200 -1.100 0.200 -0.400 0.600 -0.100 -0.400 1.200 -1.700 -0.300 -0.800 0.100 0.600 
367: 0.000 -0.400 0.600 0.200 -1.200 0.200 0.200 -0.200 0.000 0.300 0.400 -1.000 -0.600 -0.300 -0.200 0.400 
368: -0.100 -0.200 -0.300 -0.200 -2.600 0.500 1.200 0.500 0.200 0.400 1.300 -1.300 -0.300 -0.500 -0.100 0.400 
369: -0.400 -1.300 -0.200 -0.000 -1.400 0.700 0.900 -0.200 0.500 1.200 1.300 -1.300 -0.700 -0.400 -0.300 1.000 
370: -0.400 -0.200 0.100 -0.800 -1.800 0.500 0.700 0.300 0.700 0.400 1.000 -1.100 -0.500 -0.800 0.100 0.500 
371: 0.000 -0.700 -0.300 -0.100 -2.000 1.100 0.700 -0.300 1.000 0.200 1.300 -1.000 -0.200 -1.100 -0.100 0.300 
372: 0.200 -0.200 -0.200 -0.500 -1.200 0.700 0.100 -0.600 -0.000 0.400 1.200 -0.300 -0.700 -0.100 -0.500 -0.000 
373: 0.200 -0.500 -0.200 -0.200 -0.900 0.800 -0.000 0.400 0.000 -0.400 1.400 -0.800 -0.600 -0.900 -0.000 -0.100 
374: 0.300 -0.300 0.400 -0.600 -1.800 0.700 0.200 -0.400 0.400 0.300 0.200 -0.500 -0.600 -0.200 -0.000 0.100 
375: 0.000 -0.900 -0.100 0.400 -1.600 0.600 0.800 0.400 0.400 0.700 0.300 -1.000 -0.800 -0.800 -0.200 0.300 
376: -0.300 -0.500 -0.200 -0.100 -1.600 0.400 0.200 0.200 0.600 0.500 0.300 -1.100 -0.800 0.500 -0.100 0.400 
377: -0.400 -0.100 -0.500 -0.200 -1.900 1.200 0.900 0.200 0.400 0.400 -0.000 -1.300 -0.100 -0.400 -0.300 0.100 
378: 0.400 -0.800 -0.600 -0.300 -1.100 0.600 1.000 0.600 0.200 -0.100 0.700 -1.000 -0.700 -0.100 -0.200 -0.500 
379: -0.600 0.100 -0.600 1.000 -1.600 0.100 0.000 0.700 0.800 0.300 0.200 -1.000 -1.100 -0.200 -0.100 0.400 
380: 0.300 -1.000 -0.500 -0.500 -1.200 0.900 0.100 0.100 0.400 -0.300 0.400 -1.500 0.200 0.000 0.100 0.900 
381: 0.700 -0.400 0.100 -0.100 -1.600 0.600 -0.200 0.400 0.200 0.100 0.700 -1.400 -0.900 -0.400 0.200 0.200 
382: 0.100 -0.100 -0.400 -0.300 -1.400 0.400 0.900 -0.400 0.400 -0.500 1.600 -1.000 -0.500 -0.500 -0.100 0.300 
383: 0.300 -0.500 -0.200 -0.200 -1.500 0.300 -0.500 0.700 0.800 0.600 0.800 -0.900 -0.700 -0.500 -0.100 -0.200 
384: -0.300 0.000 0.200 -0.100 -1.600 1.000 -0.100 0.000 -0.600 0.200 0.500 -0.600 0.000 -0.300 -0.200 -0.100 
385: -1.100 -0.600 -0.000 0.500 -1.600 1.400 0.400 0.500 -0.100 0.800 0.400 -1.200 -0.600 -0.500 0.600 -0.300 
386: -1.000 -0.300 -0.700 -0.600 -1.100 0.700 0.600 0.600 0.500 0.800 0.400 -1.100 -0.600 0.300 -0.300 0.100 
387: 0.100 -1.300 -0.100 0.000 -0.800 0.600 1.000 0.400 0.200 0.000 0.500 -1.300 -0.300 -1.100 -0.400 1.000 
388: -0.300 -0.100 0.000 0.600 -2.200 0.700 -0.400 -0.400 0.500 0.600 0.400 -1.000 -0.900 0.500 -0.300 0.800 
389: 0.300 -1.000 -0.800 -0.700 -1.800 1.900 0.600 0.400 0.000 -0.400 1.200 -1.400 0.200 -0.600 -0.100 0.400 
390: -0.300 -0.100 -0.100 0.100 -1.700 1.400 -0.300 0.100 -0.100 0.700 0.700 -1.000 -0.700 -0.200 -0.500 -0.300 
391: -0.500 -0.400 -0.600 -0.400 -1.400 1.100 1.800 0.400 -0.100 -0.100 0.700 -1.000 -0.800 -0.300 -0.200 0.400 
392: -0.600 -0.700 -0.500 -0.100 -1.600 0.900 0.400 0.400 0.500 0.300 1.300 -0.800 -0.300 -0.600 -0.100 0.400 
393: -0.300 -0.800 0.400 -0.300 -1.600 0.400 0.800 0.000 -0.000 0.500 1.000 -0.800 -0.300 -0.400 0.500 -0.000 
394: -0.200 -0.700 -0.300 0.000 -1.800 0.700 0.400 -0.300 0.500 1.700 0.700 -1.000 -0.200 -0.700 -0.800 0.500 
395: -0.400 0.100 -0.700 -0.200 -1.800 0.800 0.900 0.800 0.700 -0.700 0.800 -1.200 -0.400 -0.500 -0.000 0.100 
396: -0.500 -0.500 -0.500 0.500 -0.900 -0.200 0.300 0.600 -0.000 0.200 1.300 -0.900 -0.200 -0.200 -0.400 0.200 
397: -0.200 -0.400 -0.300 0.400 -1.100 -0.200 0.300 -0.300 0.700 -0.200 0.700 -1.100 0.200 -0.100 0.100 0.100 
398: 0.100 -0.300 0.800 -0.000 -2.100 0.400 0.200 0.200 0.300 0.200 0.500 -0.800 -0.100 -0.700 -0.300 0.100 
399: -0.300 -0.600 -0.200 0.300 -1.800 0.500 0.500 0.200 0.800 0.400 0.700 -1.300 -0.700 -0.300 0.100 0.400 
400: -0.600 -0.500 -0.200 0.100 -1.700 0.800 0.100 0.300 0.600 0.700 0.400 -1.200 -0.100 -0.200 -0.500 0.100 
401: -0.200 -0.300 -0.000 -0.500 -1.300 0.900 0.500 0.300 0.000 0.100 0.200 -1.000 -0.300 -0.300 -0.000 0.100 
402: 0.300 -1.000 0.500 -0.500 -1.700 1.100 0.100 0.400 0.700 -0.100 0.900 -1.200 -0.100 -0.500 -0.200 -0.400 
403: -0.300 -0.300 0.500 0.200 -1.600 0.300 0.300 0.300 0.800 -0.300 1.300 -0.800 -0.700 -0.800 -0.000 -0.000 
404: 0.400 -0.800 -0.200 -0.500 -1.800 0.100 0.400 0.000 0.400 1.200 0.700 -0.800 -0.200 0.000 0.100 -0.400 
405: 0.300 -0.100 -0.600 -0.200 -1.300 0.600 0.500 -0.100 0.400 0.200 1.300 -1.300 -0.300 -0.500 -0.500 -0.500 
406: -0.200 0.200 -0.300 0.400 -1.200 0.100 0.500 0.500 0.500 0.200 0.300 -1.000 -0.400 -0.700 -0.600 -0.500 
407: 0.300 -0.500 -0.600 0.300 -1.200 0.100 0.400 0.200 0.700 -0.300 0.200 -1.000 -0.700 0.200 0.100 0.100 
408: -0.200 0.500 0.100 -0.600 -1.400 0.400 0.200 -0.200 -0.200 0.500 0.900 -1.600 -0.600 -0.300 0.400 0.300 
409: -0.100 -0.700 -0.300 -0.200 -1.100 1.100 0.900 -0.200 0.700 1.000 0.400 -1.400 -0.200 -0.600 -0.800 -0.800 
410: 0.500 -0.600 0.500 -0.200 -1.400 1.000 0.700 -0.100 0.500 -0.200 0.700 -1.200 -1.200 -1.000 -0.100 -0.000 
411: -0.500 0.900 -0.500 -0.600 -2.100 0.400 0.600 0.400 -0.100 0.900 1.400 -0.700 -0.600 -0.800 0.100 -0.200 
412: -0.400 -0.900 -0.500 -0.700 -0.900 1.100 0.500 0.300 0.300 -0.100 1.600 -0.600 -0.500 -0.400 0.200 -0.300 
413: 0.900 -1.100 -0.300 -0.100 -1.800 0.800 0.400 -0.200 -0.200 1.000 1.000 -0.700 -1.100 -0.400 -0.300 0.700 
414: -0.800 -0.300 0.000 0.400 -1.300 0.200 0.700 0.200 0.400 0.000 0.700 -0.700 -0.700 -0.400 0.700 0.100 
415: -0.100 -0.800 -0.100 -0.400 -1.400 0.100 0.400 0.100 0.700 0.400 1.600 -1.000 0.100 0.000 -0.100 -0.400 
416: 0.100 -0.000 -0.100 0.000 -1.600 0.500 -0.200 0.400 0.500 0.600 0.900 -1.000 -0.700 -0.400 -0.500 -0.200 
417: -0.600 0.400 -0.700 -0.100 -1.600 0.900 0.400 0.700 -0.300 0.100 0.900 -1.100 -1.000 0.300 -0.100 0.100 
418: -1.000 -0.500 -0.900 -0.200 -1.300 1.300 1.000 0.400 -0.100 0.400 1.000 -1.300 -0.700 -0.300 0.800 -0.000 
419: -0.300 -0.600 -0.700 -0.700 -2.000 1.100 1.100 0.600 -0.200 0.800 1.700 -1.000 -0.200 -0.500 0.100 -0.400 
420: 0.200 -0.900 -0.700 -0.600 -1.300 1.200 0.600 -0.300 0.400 0.900 1.000 -0.900 -0.800 -0.700 -0.200 0.400 
421: -0.400 0.300 -0.500 0.000 -1.600 0.400 0.900 0.500 -0.600 0.100 1.600 -0.600 -0.500 -0.100 -0.800 -0.400 
422: -0.600 -0.500 -0.600 -0.500 -1.700 1.100 0.900 0.200 0.100 0.500 0.600 -0.700 -0.800 0.400 0.100 -0.200 
423: -1.000 -0.300 0.200 -0.800 -2.100 1.900 0.600 0.700 0.700 0.100 0.700 -1.100 -0.400 -1.100 0.200 0.100 
424: -0.600 -1.000 -0.500 -0.200 -1.200 0.800 0.900 0.100 0.800 0.500 1.000 -1.100 -0.600 -0.300 0.400 -0.700 
425: -0.000 -0.400 0.100 -0.400 -2.600 0.700 1.600 0.200 0.500 0.300 1.400 -0.800 -0.800 -0.400 0.100 -0.700 
426: -0.700 -0.300 -0.200 -1.100 -1.500 0.700 0.200 0.300 1.000 1.200 1.600 -1.100 -0.900 -0.800 0.100 0.100 
427: -0.300 -0.500 -0.700 0.100 -1.600 1.500 0.400 -0.100 0.600 0.700 0.600 -1.100 -1.300 -0.300 -0.600 0.400 
428: -0.400 -0.900 -0.400 0.300 -1.300 1.700 0.200 0.300 -0.200 0.200 0.500 -1.200 -0.100 -0.500 -0.100 -0.200 
429: -0.300 -0.500 -0.300 0.200 -1.600 1.000 1.100 -0.300 0.600 0.000 0.300 -1.300 0.100 -0.300 -0.300 -0.300 
430: -0.100 -0.100 -0.600 0.400 -1.400 1.200 -0.200 -0.100 0.400 0.300 0.700 -1.000 -0.400 -1.100 -0.800 0.700 
431: -0.200 -0.500 0.200 0.100 -1.900 1.100 0.500 0.400 -0.400 0.000 0.400 -1.300 -0.100 0.100 -0.000 -0.200 
432: -0.300 -0.800 0.000 -0.600 -1.800 0.700 1.300 0.300 0.200 0.800 0.900 -1.400 -0.500 -0.200 -0.200 -0.000 
433: 0.200 -0.500 -1.100 -0.300 -1.700 0.900 0.300 0.600 0.100 1.000 1.600 -1.000 -0.900 -0.500 -0.100 -0.200 
434: -0.200 -0.800 -0.500 0.300 -1.500 0.900 0.500 0.500 -0.400 0.800 0.500 -1.000 -0.600 -0.600 -0.200 0.600 
435: -0.800 -0.500 0.100 -0.300 -2.200 0.800 1.400 0.100 0.700 -0.200 1.000 -1.500 -0.200 0.200 0.400 0.100 
436: 0.100 -1.000 -0.900 -0.200 -1.400 1.100 -0.100 0.100 1.000 1.000 1.600 -1.300 -0.500 -0.400 -0.800 -0.200 
437: 0.100 -0.300 0.100 0.200 -1.500 1.300 0.300 0.000 0.000 0.400 -0.000 -1.400 -1.300 -0.600 0.300 0.400 
438: -0.600 -1.000 -0.300 0.400 -2.100 1.500 1.200 0.000 -0.100 0.200 1.200 -0.800 0.100 -0.700 -0.300 0.100 
439: -0.200 -0.700 -0.900 -0.200 -1.500 0.500 0.800 -0.100 -0.100 1.300 0.300 -0.200 0.100 -0.400 -0.500 0.500 
440: -0.200 -0.800 0.200 0.100 -1.400 0.800 0.500 0.300 -0.100 0.300 0.300 -1.300 0.100 -0.200 0.200 -0.500 
441: -1.000 0.100 0.100 0.200 -1.700 0.700 0.500 0.100 0.300 0.600 0.700 -1.000 -0.900 0.300 -0.300 -0.500 
442: -0.600 -1.200 -0.600 0.100 -1.000 1.100 0.500 0.600 0.800 0.600 0.100 -1.100 -0.000 -0.800 0.100 -0.400 
443: 0.300 -0.300 -0.300 0.300 -1.500 -0.100 0.900 0.000 0.700 0.300 -0.200 -1.300 -0.400 -0.200 -0.200 0.100 
444: -0.000 0.200 -0.100 -0.200 -1.200 0.200 0.100 0.100 0.100 0.200 0.500 -0.800 -0.200 -0.300 -0.800 0.200 
445: 0.000 -0.500 -0.200 0.500 -1.900 0.400 1.500 0.300 -0.100 0.200 0.300 -1.100 -0.600 -0.100 -0.500 0.300 
446: -0.400 -0.300 -0.400 -0.600 -1.800 1.100 0.100 0.100 0.100 0.700 0.700 -0.700 -0.500 0.100 0.100 0.300 
447: -0.600 -0.500 -0.500 0.000 -1.700 1.400 1.200 0.400 0.100 0.600 0.400 -1.400 -0.600 -0.400 -0.000 -0.100 
448: -0.400 -0.600 -0.200 -0.800 -1.500 0.900 1.300 0.100 0.200 0.500 1.000 -1.000 -0.100 -1.200 0.200 0.300 
449: -0.100 -0.100 -0.500 -0.300 -1.600 0.800 0.400 -0.400 1.700 0.700 0.400 -1.400 -0.900 -0.600 -0.200 0.200 
450: -0.100 -0.500 0.300 0.100 -1.800 1.200 0.600 0.500 0.100 0.500 -0.000 -0.900 -1.300 -0.100 -0.200 -0.500 
451: -0.000 -0.900 -0.600 -0.600 -1.700 1.100 0.700 0.600 0.100 0.700 0.400 -1.000 -0.300 -0.500 0.300 -0.100 
452: -0.400 -0.300 0.200 -0.500 -2.400 1.200 1.100 0.200 0.200 0.800 0.600 -1.500 0.200 -0.300 -0.600 -0.700 
453: -0.400 -0.800 -0.200 -0.100 -1.200 0.700 0.800 1.000 0.600 0.900 0.600 -1.300 -1.200 -0.400 -0.900 0.100 
454: 0.100 -0.200 -0.700 -0.500 -1.800 0.700 1.000 0.200 -0.100 0.600 0.600 -1.300 -0.300 -0.700 0.400 0.600 
455: -0.600 -0.900 0.100 0.500 -1.500 1.200 -0.100 0.300 0.100 0.600 0.400 -0.500 -0.200 -0.500 -0.200 -0.500 
456: 0.100 -0.300 -0.800 -0.600 -1.400 1.100 0.100 0.100 0.400 0.600 -0.200 -1.300 -0.300 0.200 -0.000 -0.100 
457: 0.100 -0.500 -0.000 0.200 -1.700 1.900 0.300 0.600 0.100 -0.200 0.100 -1.600 -0.800 -0.500 -0.500 -0.100 
458: -0.900 -0.400 -0.000 0.100 -1.500 1.400 1.300 -0.600 -0.100 -0.100 1.200 -1.200 -0.700 -0.400 -0.500 1.000 
459: -0.600 -0.800 -0.500 -0.400 -1.500 1.300 -0.200 0.600 0.600 1.200 0.700 -1.000 -0.700 -0.300 0.100 0.100 
460: 0.100 -0.600 -0.900 -0.000 -1.300 0.500 0.900 1.100 0.600 0.500 -0.500 -1.600 -0.600 -0.200 -0.500 0.600 
461: 0.700 -0.300 -0.700 -0.200 -1.400 0.200 0.900 0.100 -0.300 -0.100 0.100 -1.000 -0.300 0.400 0.200 -0.200 
462: -0.300 -0.200 -0.000 0.200 -1.700 1.100 0.400 -0.100 0.100 -0.100 1.200 -1.100 -0.700 -0.600 -0.200 0.300 
463: -0.200 -1.000 -0.300 -0.000 -1.400 0.800 0.300 0.200 1.300 0.200 0.100 -0.900 -0.100 -0.300 -0.200 -0.300 
464: 0.000 -0.300 0.100 0.700 -1.800 1.100 0.700 -0.800 -0.400 0.700 0.600 -1.500 -0.500 -0.200 -0.300 -0.100 
465: 0.000 -1.300 -0.100 -0.200 -1.000 1.200 0.500 0.000 1.200 0.700 0.200 -1.800 -1.300 -0.100 -0.300 0.100 
466: -0.100 -0.600 0.500 0.200 -1.800 1.200 0.300 0.200 0.100 0.500 0.400 -1.000 -0.600 -1.000 -0.500 0.300 
467: -0.100 -0.800 -0.500 0.200 -2.500 1.800 0.800 -0.300 0.200 0.200 1.000 -1.000 -0.300 -0.700 0.700 0.300 
468: -0.000 -1.500 -0.500 0.100 -1.500 0.900 0.000 0.700 1.100 1.000 0.400 -1.500 0.200 -0.700 -0.500 -0.100 
469: 0.300 -0.300 -0.100 0.700 -2.000 0.900 0.100 0.300 0.200 -0.600 0.300 -0.900 -0.000 -0.200 -0.500 0.100 
470: -0.100 -0.900 -0.300 0.800 -1.900 0.700 0.600 0.100 -0.300 0.100 0.600 -0.900 -0.000 -0.200 0.100 0.300 
471: 0.300 -1.500 -0.900 0.800 -2.200 1.800 -0.300 -0.300 0.200 1.000 0.200 -1.000 0.600 0.100 -0.300 -0.300 
472: 0.200 -0.800 -0.300 0.500 -1.900 1.300 0.500 1.000 -0.800 -0.100 0.200 -1.000 -0.200 -0.400 -0.200 0.100 
473: -0.100 -1.200 -0.300 0.200 -1.800 0.900 0.400 0.200 0.100 0.300 0.400 -1.000 0.600 -0.300 0.500 -0.200 
474: 0.100 -0.700 0.600 -0.500 -1.600 0.200 0.600 0.200 0.300 0.700 0.600 -1.300 -0.400 0.000 -0.500 0.100 
475: 0.600 -0.800 -1.100 0.600 -1.800 0.300 0.600 0.800 0.300 1.100 0.400 -1.000 -0.500 -0.900 -0.200 -0.000 
476: -0.100 -0.200 -0.900 0.900 -2.000 0.500 0.300 0.500 0.000 -0.100 -0.000 -0.800 0.200 -0.200 -0.000 0.400 
477: -0.100 -0.600 -0.600 0.200 -1.800 0.500 0.600 0.500 -0.100 -0.200 0.400 -1.300 0.100 0.100 0.600 0.300 
478: -0.100 -1.000 -0.300 0.600 -2.600 0.800 -0.100 1.400 0.600 0.700 -0.200 -0.900 0.300 -0.800 -0.200 0.500 
479: 0.400 -1.200 -0.100 -0.400 -2.200 0.500 0.700 0.500 -0.300 -0.500 1.000 -1.100 0.500 0.400 0.600 0.300 
480: -0.300 -0.600 -0.600 0.800 -2.200 1.100 -0.500 0.300 0.200 1.400 0.700 -1.000 -0.100 0.300 -0.500 -0.800 
481: -0.100 -1.000 -0.200 -0.100 -1.000 1.200 0.100 1.200 0.100 -0.200 -0.200 -1.300 0.300 -0.500 -0.700 0.400 
482: 0.600 -0.900 -0.400 1.000 -1.900 0.200 0.600 0.600 0.100 -0.300 -0.000 -1.200 0.500 -0.400 -0.500 0.500 
483: -0.200 -0.300 -0.200 0.900 -2.700 0.700 0.100 0.300 0.400 0.200 -0.000 -1.300 0.200 0.500 -0.200 0.200 
484: 0.100 -1.800 -0.100 0.200 -1.400 0.900 0.300 0.700 0.100 0.100 0.300 -1.300 -0.400 -0.200 0.500 0.400 
485: 0.700 -1.000 -0.700 0.300 -2.500 0.700 -0.400 0.900 0.800 0.000 0.700 -1.000 0.200 -0.300 0.100 0.100 
486: 0.000 -0.600 0.100 0.600 -2.400 1.100 0.300 0.100 -0.400 0.700 -0.500 -1.000 0.300 -0.400 -0.400 0.900 
487: -0.000 -1.200 -0.800 0.400 -2.100 0.700 0.900 1.200 -0.300 0.800 -0.100 -1.200 0.100 -0.100 -0.200 0.600 
488: -0.100 -1.400 -0.600 0.700 -1.900 0.700 0.600 0.500 0.200 0.100 0.100 -1.200 0.500 0.100 0.200 0.200 
489: 0.500 -1.300 0.100 0.300 -2.400 0.500 0.700 0.300 0.300 0.200 0.400 -1.100 0.200 0.100 -0.100 0.100 
490: 0.700 -1.600 -0.700 1.100 -2.400 0.600 0.200 0.600 1.200 -0.200 0.500 -0.800 -0.000 -0.500 -0.100 0.300 
491: 0.300 -0.300 0.200 -0.000 -1.800 -0.000 -0.200 -0.100 -0.200 0.200 0.700 -1.300 0.300 -0.200 0.300 1.200 
492: -0.600 -0.700 -0.800 1.800 -1.700 1.100 -0.200 -0.300 1.400 0.500 -0.600 -1.300 -0.100 -0.400 -0.500 0.600 
493: 0.200 -0.800 -0.500 0.800 -2.100 1.600 0.200 0.300 -0.900 -0.200 0.100 -1.400 0.700 0.100 -1.000 1.000 
494: 0.400 -1.700 -0.300 0.700 -1.800 0.500 1.200 0.700 -0.200 -0.400 0.300 -1.300 0.400 0.500 -0.300 -0.200 
495: -0.100 -0.900 -0.800 1.700 -2.100 0.500 0.100 0.100 0.400 0.500 0.100 -0.500 0.500 -0.400 -0.700 0.500 
496: -0.000 -1.700 -0.200 1.700 -2.300 1.200 0.200 0.100 -0.300 -0.700 0.100 -0.500 0.400 0.300 -0.000 1.200 
497: 0.300 -1.200 -0.700 0.100 -2.500 0.900 0.200 0.100 0.400 -0.700 0.800 -0.700 1.000 -0.000 0.100 1.300 
498: 0.500 -0.900 -1.100 1.200 -2.100 0.500 0.600 -0.200 0.900 -0.300 -0.600 -0.200 -0.000 -0.300 -0.200 1.000 
499: -0.000 -0.800 -0.900 2.100 -2.100 0.400 -0.900 1.300 -0.100 -0.300 -0.700 -0.500 0.600 -0.100 0.100 0.800 
500: 0.700 -1.900 0.800 -0.200 -2.300 0.700 0.800 -0.400 -0.600 -0.900 -0.100 -1.300 1.600 -0.300 1.800 1.000 
501: 1.500 -1.600 -0.700 0.900 -1.700 -0.800 0.100 -0.200 3.200 0.300 -0.500 -0.700 0.500 -1.800 -0.200 0.600 
502: 3.300 -1.600 -1.200 3.500 -1.700 -1.600 -1.200 0.100 1.500 -1.400 -1.300 -0.700 1.500 -1.400 -0.900 1.200 
503: 4.700 -1.000 1.200 0.300 -3.300 -1.800 0.500 -1.400 -1.200 -1.600 -0.600 -1.300 2.900 0.200 1.500 -0.600 
504: 3.100 -0.900 -0.300 2.200 -2.100 -2.100 0.900 -1.100 2.500 -1.000 1.000 -0.200 -0.900 -1.800 0.100 -0.200 
505: 11.800 -4.300 -3.000 -2.900 3.300 -4.500 -3.000 -3.000 7.200 -3.000 -2.100 -2.100 6.100 -2.900 -1.900 -1.600 
506: -4.700 34.400 -3.000 -2.900 -4.900 -4.400 -3.000 -3.000 -3.100 -3.000 -2.100 -2.100 -3.200 -2.900 -2.000 -1.900 
507: -4.700 -4.300 -2.800 -2.800 -4.900 -4.400 -3.000 49.400 -3.200 -3.000 -2.000 -2.100 -3.100 -3.000 -2.100 -2.100 
508: -4.700 -4.300 -2.900 -3.000 -4.800 -4.400 -3.000 -3.000 -3.100 -3.000 -2.100 -2.100 10.500 5.300 6.700 32.400 
509: -0.600 -1.800 -1.200 0.200 -4.300 -2.500 1.200 -2.200 -1.200 -0.800 0.300 -1.500 5.800 0.100 9.500 4.000 
510: -1.500 -0.200 -1.400 2.700 -3.100 -1.400 -2.000 0.800 1.400 4.000 0.400 1.500 -0.700 0.300 -0.500 0.400 
511: -1.300 -2.400 -1.400 2.200 -1.000 -0.300 0.400 2.600 -0.700 -2.100 -0.500 -0.700 2.900 -0.800 0.700 2.900 
512: 0.300 -1.300 0.900 1.000 -4.000 -1.800 1.500 -1.100 -0.300 -0.400 -0.100 -0.500 3.000 -0.400 2.200 2.700 
513: -0.100 -0.700 -0.200 0.300 -3.100 -1.000 -0.800 0.700 1.100 2.200 0.900 -0.500 -0.800 0.700 -0.000 1.800 
514: -0.800 -2.200 -0.300 1.500 -1.900 -0.600 1.200 2.200 0.500 -1.100 -0.000 -0.200 0.400 -0.300 -0.000 2.200 
515: -0.100 -1.400 0.200 0.400 -3.900 -0.900 1.700 -1.100 0.500 0.400 0.800 -1.200 2.200 0.000 1.900 1.900 
516: -0.300 -1.200 -0.500 1.100 -2.400 -0.300 -0.600 0.700 2.200 1.600 0.100 -0.400 -0.700 -0.200 -0.300 0.900 
517: 0.700 -1.800 -0.800 1.400 -1.600 -0.600 0.300 1.200 0.100 -0.900 -0.400 -0.600 1.600 -0.800 -0.200 1.900 
518: -0.100 -0.900 0.600 2.500 -4.000 -0.600 1.700 -1.200 -0.400 -0.300 0.600 -1.100 1.200 -0.100 1.300 1.600 
519: -1.100 -1.300 -0.600 0.400 -2.100 -0.900 0.000 0.900 2.000 1.500 -0.000 -0.200 0.500 -0.200 0.500 1.000 
520: -0.100 -1.300 -0.300 1.800 -2.300 -0.800 0.200 1.700 1.000 -0.900 -0.400 -0.400 1.400 -1.200 0.300 1.500 
521: 1.000 -1.300 0.400 0.400 -3.900 -0.600 1.500 -1.100 -0.100 -0.600 1.100 -0.900 1.300 0.600 1.100 1.700 
522: -0.300 -0.600 -1.200 1.000 -2.500 -0.200 -0.600 0.800 1.600 1.300 0.400 0.100 -1.000 -0.700 1.200 0.600 
523: 0.100 -2.200 -0.700 1.800 -1.500 -1.500 0.200 2.600 0.200 -0.500 0.100 -0.800 1.100 -0.600 -0.100 2.300 
524: 0.800 -0.900 -0.100 0.800 -3.900 -1.200 1.500 -1.500 -0.900 0.400 1.000 -1.300 1.800 0.700 2.300 1.400 
525: -0.300 -1.000 -1.300 1.000 -2.400 0.100 0.600 0.200 1.500 1.700 1.100 -0.700 -1.400 0.300 -0.000 0.300 
526: -0.100 -2.100 -0.200 1.000 -2.500 -0.300 0.900 2.900 0.200 -0.900 1.100 -0.500 0.600 -1.300 0.100 1.600 
527: -0.500 -0.500 -0.200 0.000 -4.000 -0.500 1.200 -1.300 -0.000 1.000 1.400 -1.000 1.600 0.800 1.300 1.600 
528: -1.100 -0.800 -1.400 0.800 -2.100 0.100 1.100 1.200 0.900 1.200 1.400 -0.600 -1.900 0.100 0.100 0.700 
529: -1.500 -2.000 -0.400 1.100 -2.200 -1.100 0.500 3.600 0.800 -1.000 1.100 -0.200 1.100 -0.800 0.800 1.500 
530: -0.200 -1.400 -0.200 0.600 -3.900 -0.900 1.300 -1.500 0.000 0.500 1.900 -1.000 2.300 -0.300 2.700 2.100 
531: -1.200 -0.200 -0.600 0.400 -2.900 -0.300 -0.300 1.000 1.600 1.800 1.600 -0.700 -1.700 0.400 0.400 0.800 
532: -1.400 -2.000 -1.100 1.500 -2.100 -1.000 0.600 4.500 1.300 -1.000 0.700 -0.800 0.500 -0.300 0.600 0.700 
533: 0.200 -0.900 -0.200 -0.500 -3.800 -0.500 0.500 -0.800 -0.100 0.800 0.100 -0.800 2.500 0.200 2.100 2.100 
534: -1.600 0.100 -0.400 1.100 -2.200 -0.200 0.100 1.500 0.600 1.000 0.500 -0.500 -1.200 0.000 -0.000 0.700 
535: -1.500 -2.100 -0.600 1.100 -2.300 -1.100 1.000 3.800 0.500 -1.400 0.900 0.100 0.100 -0.500 0.600 3.400 
536: -1.400 -1.400 0.400 0.100 -3.800 -0.600 0.300 -1.400 0.100 1.000 1.100 -1.000 3.000 1.200 2.200 1.900 
537: -1.000 -1.000 -0.500 0.600 -2.400 -0.000 0.400 1.600 1.600 1.000 0.100 0.200 -1.100 -0.100 -0.000 0.300 
538: -1.100 -1.900 -0.200 1.400 -2.300 -1.300 0.800 2.900 0.700 -0.200 -0.100 -1.000 0.800 -1.200 0.100 3.600 
539: -0.200 -1.200 0.000 0.100 -3.600 -1.100 1.200 -1.200 -0.200 0.400 1.000 -0.700 2.200 1.700 1.600 1.100 
540: -1.000 -0.700 -0.500 0.700 -2.100 0.000 -0.100 1.200 1.300 1.400 0.600 -0.500 -1.100 -0.600 0.100 0.700 
541: -1.400 -1.500 -0.200 1.500 -2.500 -1.200 1.200 3.000 0.700 -0.500 -0.200 -0.400 0.300 -0.500 0.700 2.000 
542: -1.600 -0.900 0.100 0.300 -3.600 -0.400 0.600 -0.800 0.300 0.100 1.700 -0.800 1.900 0.500 2.800 1.400 
543: -1.500 -0.700 -0.100 -0.500 -2.100 0.100 0.700 0.100 0.900 2.000 1.000 0.100 -0.800 -0.100 -0.400 1.200 
544: -1.200 -2.200 -0.700 1.900 -1.900 -0.800 0.200 3.900 0.800 -0.800 0.800 0.200 0.400 -1.300 -0.000 1.700 
545: -0.400 -1.000 -0.300 0.700 -3.800 -1.100 0.600 -1.000 -0.800 0.700 0.600 -0.900 2.900 0.700 1.900 2.800 
546: -1.300 -0.600 -0.300 0.500 -2.600 0.300 -0.200 1.000 1.000 0.600 1.400 -1.000 -0.800 0.100 0.800 1.300 
547: -1.000 -2.300 -0.600 1.200 -1.900 -0.600 1.200 1.800 0.700 -0.300 0.800 -0.200 0.700 -1.200 0.400 2.200 
548: -0.600 -0.300 0.300 -0.200 -3.600 -0.500 1.000 -1.800 0.300 0.500 0.900 -0.200 1.800 -0.200 2.400 1.300 
549: -1.100 -0.600 -0.600 0.400 -2.900 0.900 0.300 0.900 0.600 1.700 1.400 0.200 -0.700 -0.500 -0.500 0.100 
550: -1.600 -2.000 -0.200 1.000 -1.500 -0.800 1.000 2.900 0.900 -0.900 -0.000 0.200 0.900 -1.000 0.300 1.600 
551: -0.900 -0.500 0.600 0.200 -3.800 -0.800 1.000 -1.200 -0.200 0.700 0.700 -0.500 2.300 0.600 1.800 1.200 
552: -1.300 -1.200 -0.400 0.600 -2.300 -0.300 0.700 1.600 1.400 1.400 0.900 -0.600 -0.800 -0.700 0.300 0.700 
553: -0.800 -1.600 -1.200 1.400 -1.800 -1.500 0.600 1.700 0.100 -0.300 1.000 0.500 1.000 -1.200 1.200 2.100 
554: 0.100 -0.700 -0.700 0.400 -3.400 -0.800 -0.100 -0.600 0.200 0.700 0.100 -0.200 1.700 0.600 1.500 1.900 
555: -1.300 -0.300 0.200 0.600 -1.400 0.000 0.100 0.300 0.600 -0.300 0.100 -0.500 -1.300 1.000 0.600 0.900 
556: -0.800 -1.400 -0.800 0.800 -1.400 -1.200 0.600 2.600 0.700 -0.700 0.900 -0.200 0.500 -1.400 1.000 1.300 
557: 0.100 -0.600 0.500 -0.300 -3.700 -0.900 0.900 -1.000 0.500 -0.200 1.600 -0.700 1.600 0.100 1.600 1.600 
558: -1.500 0.300 -0.300 0.400 -2.100 -0.500 0.600 -0.100 1.700 1.900 0.300 -0.500 -1.300 0.100 -0.200 0.500 
559: -1.400 -1.900 0.000 1.300 -1.800 -0.800 1.100 3.300 0.400 -0.700 0.400 0.100 0.300 -0.900 0.100 0.800 
560: -0.800 -1.000 -0.300 0.500 -3.800 -1.000 1.400 -0.800 0.500 0.300 1.300 -0.600 2.500 0.200 2.200 1.000 
561: -1.000 -0.200 -0.900 0.600 -2.500 -0.000 -0.400 0.700 1.700 1.500 0.800 -0.700 -0.900 0.100 -0.000 0.900 
562: -0.600 -1.900 0.100 0.600 -1.600 -1.100 0.900 3.200 -0.000 -1.100 -0.100 0.300 -0.400 -0.500 1.100 1.800 
563: -0.200 -1.500 -0.100 0.400 -3.200 -0.800 0.800 -1.600 0.200 0.500 1.300 -0.400 2.900 0.000 1.900 1.200 
564: -1.000 -0.500 0.200 1.400 -2.300 -0.500 -0.200 0.500 0.700 1.400 1.500 -0.700 -1.000 -0.200 -0.200 0.500 
565: -1.200 -1.600 -1.100 1.600 -1.900 -1.100 0.700 2.600 1.200 -0.500 0.200 -0.200 0.100 -0.200 0.700 1.600 
566: 0.100 -1.300 -0.100 0.000 -3.500 -0.100 1.200 -1.600 -0.400 -0.200 1.900 -1.000 1.700 0.900 2.000 1.300 
567: -1.400 -0.300 -0.300 0.400 -2.100 0.100 0.400 0.400 0.700 2.400 0.500 0.300 -1.300 -0.400 -0.200 0.400 
568: -1.400 -2.100 -0.900 1.600 -0.600 -1.300 0.400 3.200 0.700 -1.300 0.600 0.300 1.200 -1.000 -0.100 1.000 
569: 0.500 -0.300 0.100 0.200 -3.500 -1.000 -0.200 -1.400 -0.300 -0.400 1.100 -0.700 2.700 0.300 1.800 1.800 
570: -0.800 -0.300 -0.000 1.000 -2.700 0.200 -0.300 1.200 0.500 1.200 0.400 -0.300 -1.000 0.100 0.100 0.100 
571: -1.400 -1.900 -0.100 0.600 -1.300 -0.900 0.700 2.700 0.700 -0.800 0.100 -0.200 0.700 -0.600 0.100 2.200 
572: -0.300 -0.900 0.300 0.400 -3.400 -0.800 1.300 -1.500 0.500 0.400 0.600 -1.100 1.800 0.100 2.400 1.300 
573: -1.000 -0.400 0.000 0.400 -2.700 0.300 0.100 0.500 0.500 2.700 0.900 -0.500 -0.800 0.000 -0.800 0.100 
574: -1.200 -2.200 -0.600 1.000 -1.400 -0.700 0.700 4.000 -0.000 -0.500 1.000 -0.400 -0.200 -0.800 0.700 1.300 
575: -0.800 -0.900 -0.200 0.100 -3.300 -0.500 0.500 -1.500 0.200 0.300 1.200 -0.400 2.200 0.700 2.800 0.800 
576: -1.200 -0.200 -0.200 0.100 -2.100 -0.100 0.600 0.700 1.000 1.800 1.100 -0.900 -1.300 -0.400 0.100 0.400 
577: -0.600 -2.300 -0.600 1.100 -2.000 -0.400 0.400 3.000 1.100 -0.300 0.400 -0.000 -0.200 -1.400 0.600 2.100 
578: -0.100 -0.900 0.200 -0.300 -3.500 -0.500 0.900 -1.600 -0.100 -0.200 1.700 -0.900 2.000 -0.200 3.000 2.000 
579: -0.800 -0.500 0.100 -0.200 -2.600 0.100 0.400 0.100 1.000 2.400 1.500 -0.400 -0.900 -0.100 -0.200 -0.200 
580: -1.300 -1.700 -0.800 1.400 -1.900 -0.800 1.700 3.000 0.600 0.000 0.700 0.100 -0.300 -1.400 -0.200 1.300 
581: -0.000 -0.900 -1.000 -0.400 -3.500 -0.300 1.000 -1.400 0.900 -0.200 1.100 -0.700 2.900 0.000 1.600 1.700 
582: -0.700 0.200 0.300 0.600 -2.700 -0.100 1.100 -0.100 0.400 1.100 1.100 -0.800 -1.100 -0.500 -0.000 0.400 
583: -1.100 -1.800 -0.800 0.800 -2.200 -1.400 0.800 4.100 0.600 0.200 1.300 0.400 -0.800 -0.500 -0.000 1.900 
584: -0.900 -1.600 0.300 -0.200 -3.400 -0.600 1.000 -1.100 -0.300 0.000 1.800 -0.500 3.200 0.100 2.600 1.600 
585: -1.100 -0.300 -0.500 0.700 -2.000 -0.600 -0.700 0.600 1.700 2.200 0.900 -0.500 -0.800 -0.100 -0.500 0.500 
586: -1.200 -1.400 -0.200 1.600 -1.800 -0.500 0.200 3.100 0.000 -1.100 -0.400 0.300 0.700 -0.600 0.400 1.000 
587: -0.600 -1.000 -0.100 0.100 -3.600 0.100 1.100 -1.500 -0.800 0.100 1.100 -0.300 2.600 0.600 1.700 1.300 
588: -1.700 -0.000 -0.500 0.200 -1.800 0.600 -0.400 0.600 0.600 1.600 1.000 -0.100 -0.600 -0.500 -0.400 0.600 
589: -1.400 -2.100 0.100 1.100 -1.300 -0.200 -0.200 3.400 -0.100 -0.800 0.400 -0.200 0.300 -0.300 -0.200 1.500 
590: -0.100 -0.800 -0.600 -0.100 -3.400 -0.900 1.700 -0.800 -0.100 -0.700 1.300 -0.300 3.000 0.500 1.300 1.000 
591: -0.800 -0.300 -0.300 1.000 -3.000 0.300 -0.100 0.400 0.700 1.900 0.700 -0.500 -1.100 0.100 0.100 0.400 
592: -1.300 -1.700 -0.800 0.700 -1.600 -0.300 1.000 2.900 -0.000 -1.100 0.900 0.400 -0.100 -0.600 0.300 2.200 
593: -0.200 -1.100 -0.400 -0.500 -3.100 -0.800 1.300 -1.300 0.500 0.000 0.400 -0.000 1.300 1.000 2.000 2.100 
594: -1.000 -0.100 -0.200 0.100 -2.200 0.200 -0.100 0.500 0.400 2.100 0.200 -0.300 -1.300 0.600 -0.000 0.100 
595: -2.000 -1.000 -0.900 1.000 -0.900 -0.600 0.500 3.600 0.500 -1.100 0.100 0.100 -0.300 -0.900 0.700 1.300 
596: -0.300 -0.800 -0.500 -0.400 -3.300 -0.100 0.700 -0.900 0.300 0.300 0.300 -1.000 2.500 0.700 1.600 1.400 
597: -0.600 -0.500 -0.400 1.000 -2.300 1.500 -0.500 0.500 0.500 1.000 0.400 -0.700 -1.500 -0.100 -0.600 1.000 
598: -0.900 -2.200 -0.200 0.700 -2.600 0.000 1.100 3.900 -0.300 -1.200 0.700 -0.400 -0.100 -0.400 -0.000 2.700 
599: -1.000 -0.900 -1.000 -0.300 -3.500 0.200 0.900 -1.800 0.300 0.200 2.000 -1.000 1.800 1.500 2.500 1.300 
600: -1.100 -0.800 -0.300 0.200 -2.300 1.300 0.200 1.100 0.400 2.700 0.800 -1.000 -1.700 -0.100 0.100 -0.800 
//
CLASS 2
pos: AA    AT    AC    AG    TA    TT    TC    TG    CA    CT    CC    CG    GA    GT    GC    GG
1: -0.000 -0.100 -0.300 -0.500 -2.300 0.400 -0.500 0.300 1.400 1.300 0.500 -0.300 -0.600 0.500 -0.600 -0.800 
2: -0.900 -1.600 0.300 2.000 -1.200 -0.300 1.400 2.200 -0.200 -0.800 0.000 -0.300 -1.300 -1.100 0.200 1.600 
3: -0.800 -1.100 -0.100 -0.500 -3.000 -0.400 0.700 -1.300 1.100 -0.600 2.500 -0.800 2.000 0.300 1.700 1.900 
4: -0.400 -0.000 -0.400 0.100 -0.900 -0.200 -0.200 -1.200 0.500 1.700 0.500 0.900 -0.900 0.300 -0.400 -0.600 
5: 1.000 -0.900 -0.200 -0.800 -0.600 0.300 1.100 0.300 -0.400 0.300 0.300 -1.300 -0.600 -0.100 -0.600 -0.000 
6: 1.600 -0.400 -0.400 -0.500 -1.700 0.100 0.200 0.600 -0.200 0.700 0.800 -0.900 -0.700 -0.500 -0.600 -0.200 
7: 0.400 -0.200 0.000 -0.200 -1.600 1.500 -0.400 -0.400 0.200 -0.200 0.000 -0.400 -0.500 0.000 -0.700 -0.100 
8: -0.000 -0.100 -0.600 0.200 -1.000 0.700 -0.000 1.300 0.300 -0.800 -0.000 -0.800 -0.600 -0.400 -0.400 0.100 
9: 0.300 -0.600 -0.100 0.200 -1.400 0.600 -0.300 0.300 -0.300 0.300 -0.800 -0.900 0.700 -0.100 0.100 0.100 
10: 0.900 -0.200 -0.500 -0.200 -0.800 0.200 -0.200 0.400 -0.800 0.400 -0.800 -0.300 -0.100 -0.200 -0.000 0.100 
11: 0.700 0.300 -0.300 -0.700 -1.200 1.200 -0.200 -0.300 0.600 -0.900 -0.100 -1.600 0.100 0.100 -0.700 0.100 
12: 0.600 0.800 -0.000 -0.500 -0.800 0.600 -0.400 1.200 -0.400 -0.500 0.500 -1.200 -0.300 -1.200 -0.600 -0.700 
13: 0.600 -0.300 0.100 -0.100 -1.400 0.500 0.200 0.300 -0.500 0.500 0.100 -1.200 -0.200 -0.300 -1.200 0.500 
14: 0.600 -0.600 -0.100 -0.300 -2.000 1.300 -0.100 0.600 0.400 -0.200 -0.200 -1.100 -0.500 0.000 -0.500 0.500 
15: 0.600 -0.300 -0.500 -0.600 -1.200 0.900 0.000 0.500 0.200 -0.300 -0.500 -0.700 -0.200 -0.100 -0.600 0.500 
16: 0.900 -0.600 -0.400 0.500 -2.000 0.900 0.400 0.600 -0.600 0.300 -0.500 -1.200 0.100 -0.200 -0.800 0.300 
17: 0.100 0.200 -0.800 -0.400 -1.400 0.800 0.400 0.100 -0.300 -0.000 -0.200 -0.900 0.900 -0.300 -0.300 -0.200 
18: 0.200 -0.100 -0.300 0.200 -1.700 1.400 0.000 0.600 -0.100 0.100 -0.700 -0.800 -0.300 -0.700 -0.800 0.400 
19: 0.100 -0.000 -1.000 -0.200 -1.300 1.200 -0.000 0.700 -0.400 -0.400 -0.000 -0.900 0.000 -0.100 -0.100 0.500 
20: -0.500 0.200 -0.500 0.200 -0.900 0.500 0.700 0.100 -0.600 0.000 -0.100 -1.000 0.800 -0.700 -0.300 0.100 
21: 0.500 0.200 -0.700 -0.800 -1.100 0.600 0.100 -0.000 0.700 0.000 -0.300 -1.300 0.000 0.100 -0.800 -0.200 
22: 0.800 0.600 -0.500 -0.000 -0.600 0.400 -0.000 0.800 -0.800 0.100 -0.100 -1.300 -0.800 -0.500 -1.000 -0.200 
23: 0.200 -0.200 -0.100 0.200 -0.900 0.700 0.400 0.000 -0.200 -0.600 -0.800 -0.400 0.100 -0.900 -0.000 0.500 
24: -0.300 0.600 -0.000 -0.200 -1.700 1.000 -0.800 0.100 -0.300 0.400 0.400 -1.200 0.700 -0.600 -0.400 0.200 
25: 0.500 -0.200 -0.300 -1.200 -0.400 0.800 0.800 -0.100 -0.000 -0.300 0.300 -1.300 -0.700 -0.700 -0.400 1.000 
26: -0.100 0.600 -0.600 0.400 -1.400 0.200 0.200 0.600 0.300 0.400 0.700 -1.300 0.000 -1.200 -0.500 -0.400 
27: 0.900 -0.700 -0.000 -0.700 -1.400 0.400 0.300 0.600 0.400 -0.700 0.700 -1.000 -0.700 -0.400 0.500 0.300 
28: -0.400 0.100 0.500 0.100 -1.100 0.100 -0.600 -0.300 0.800 0.900 -0.000 -1.100 0.100 -0.300 -0.700 -0.200 
29: 1.000 -0.400 -0.600 -0.000 -1.100 0.300 0.600 0.800 -0.400 -0.000 0.000 -0.800 -0.000 -0.700 -0.900 0.100 
30: 0.500 0.400 -0.700 0.100 -1.900 0.100 0.100 0.700 0.400 -0.300 -0.100 -1.200 0.100 0.200 -0.100 -0.300 
31: 0.200 0.000 -0.600 0.100 -0.500 0.000 -0.300 0.700 -0.500 0.300 -0.100 -1.000 0.000 -0.000 -0.000 -0.700 
32: 0.300 0.300 -0.700 0.100 -1.300 0.500 -0.400 1.000 -0.100 0.500 -0.600 -1.600 0.300 -0.700 -0.300 -0.000 
33: 0.500 0.300 -0.300 -0.600 -1.700 1.200 0.800 0.100 -0.000 -0.900 -0.200 -1.200 0.000 -0.200 -0.100 -0.200 
34: -0.200 -0.000 -0.700 0.500 -0.400 0.500 -0.300 0.300 -0.100 0.100 0.500 -0.500 -0.500 -0.500 -0.700 -0.200 
35: -0.100 0.300 -0.600 0.200 -1.800 1.100 0.100 0.300 -0.300 -0.200 0.200 -1.200 -0.500 0.200 0.400 0.100 
36: -0.600 -0.800 -0.500 0.300 -1.300 1.400 0.500 0.400 0.200 0.600 0.000 -1.600 0.100 -0.700 -0.400 0.400 
37: -0.800 0.600 -0.600 -0.200 -1.400 1.200 0.500 -0.300 0.000 -0.100 0.100 -0.800 0.200 0.100 -0.800 -0.300 
38: -0.100 -0.300 -0.700 -0.200 -0.800 1.700 -0.100 0.700 -0.300 0.000 0.300 -1.000 -0.900 -0.300 -0.600 -0.000 
39: -0.000 -0.500 -0.700 0.300 -0.500 1.100 -0.300 0.300 -0.200 -0.200 -0.200 -1.000 -0.300 -0.000 -0.300 0.200 
40: 0.500 -0.000 -0.500 -0.000 -1.100 0.900 -0.000 0.100 -0.300 -0.400 -0.300 -1.000 -0.000 -0.400 0.500 -0.300 
41: 0.200 -0.300 0.300 0.100 -1.000 0.900 -0.800 0.400 -0.100 0.000 0.200 -1.000 -0.100 -1.100 -0.500 0.500 
42: 0.500 -0.300 0.200 -0.400 -1.700 1.100 0.300 -0.400 0.400 -0.500 -0.200 -1.100 0.300 0.000 -0.400 -0.200 
43: 0.700 -0.300 -0.300 0.100 -0.400 0.200 0.300 -0.300 -0.300 0.500 0.300 -1.100 -0.300 -1.100 -0.300 -0.300 
44: 1.000 0.000 -0.800 0.400 -1.600 0.700 -0.500 0.400 0.400 0.500 -0.500 -1.200 -0.500 -0.100 -0.700 -0.400 
45: 1.200 0.000 -1.000 -0.200 -1.300 0.800 0.100 1.200 -0.200 -0.500 -0.900 -1.400 0.600 0.000 -1.300 -0.400 
46: 0.400 0.300 0.300 0.200 -1.200 1.100 -0.300 0.300 -1.300 -0.400 0.000 -1.600 0.300 0.000 -0.800 -0.300 
47: -0.000 -0.300 -0.400 -0.100 -1.400 1.100 0.900 0.300 -0.500 0.000 0.500 -0.900 -0.500 -0.700 -0.800 0.700 
48: -0.100 -0.400 -0.700 -0.200 -1.500 0.800 0.100 0.700 0.400 0.800 -0.200 -1.500 -0.700 0.300 -0.500 0.800 
49: 0.200 -0.700 -0.000 -0.600 -1.400 1.600 0.100 0.500 0.200 0.100 -0.700 -1.600 -0.200 -0.300 0.100 0.100 
50: -0.600 0.400 0.200 -0.200 -1.200 0.800 0.200 0.700 1.000 -0.200 -0.100 -1.800 -1.000 -0.400 0.200 -0.300 
51: -0.100 -0.500 -0.000 -0.300 -1.700 0.800 0.400 1.100 0.500 0.700 -0.700 -0.700 -0.200 -0.900 -0.800 0.500 
52: 0.300 0.200 -0.700 -0.800 -1.200 1.500 -0.400 -0.500 0.200 -0.600 0.400 -1.100 0.100 0.300 -0.000 -0.100 
53: 0.200 0.400 -0.600 0.200 -1.000 1.100 0.500 0.600 -0.400 -0.300 0.600 -1.300 -0.700 -1.100 -0.300 -0.500 
54: 0.100 -0.400 -0.300 -0.300 -0.900 0.600 -0.100 0.400 0.000 0.800 -0.300 -1.200 -0.000 -0.400 -0.300 -0.200 
55: 0.800 -0.200 0.300 -1.000 -0.700 0.300 -0.200 0.700 0.000 -0.400 -0.000 -0.800 -0.200 -0.600 -0.000 -0.500 
56: 1.700 -0.400 -0.600 0.100 -1.700 0.700 -0.100 -0.100 0.300 -0.200 0.000 -0.500 -0.500 -0.500 -0.300 -0.300 
57: 1.300 -0.200 -0.200 -0.100 -1.700 0.700 -0.100 0.400 0.400 -0.300 -0.600 -1.200 -0.200 -0.200 -0.800 0.100 
58: 0.200 0.400 -0.100 0.200 -1.400 1.300 -0.100 -0.200 -0.300 -0.200 -0.200 -1.200 -0.300 -0.800 -0.400 0.800 
59: 0.100 -0.200 -0.500 -0.300 -1.100 0.900 0.400 0.400 0.700 -0.600 -0.100 -1.400 0.400 0.000 -1.200 -0.100 
60: 0.500 0.000 0.100 0.200 -1.000 0.800 0.100 -0.300 0.000 0.100 -0.500 -1.600 -0.000 -0.900 -0.400 -0.000 
61: 0.800 0.000 -0.200 -0.400 -1.000 0.400 0.400 0.100 -0.200 -0.100 0.500 -1.000 -0.700 -0.500 -0.400 0.100 
62: 1.300 -0.900 -0.600 0.200 -1.000 0.300 0.100 0.000 -0.300 0.200 1.100 -1.100 0.300 -0.700 -0.300 -0.700 
63: 0.700 0.200 -0.300 0.700 -1.300 0.000 -0.200 -0.100 0.200 0.300 0.000 -0.900 0.300 -1.000 -0.800 0.100 
64: 0.600 0.300 -0.400 0.100 -1.600 0.300 -0.400 0.900 -0.200 -1.000 0.700 -0.900 -0.900 0.700 -0.700 0.500 
65: 0.300 -0.400 -0.600 -0.500 -0.500 0.400 0.500 -0.500 0.000 -0.300 -0.300 -0.800 0.400 0.100 -0.500 0.400 
66: 0.200 0.800 0.200 -0.000 -0.500 -0.200 -0.500 0.600 0.100 -0.300 -0.100 -0.800 -0.400 -0.700 -0.300 -0.300 
67: -0.300 0.800 -0.100 -0.100 -0.800 0.800 -0.500 -0.500 -0.200 0.100 -0.500 -0.600 -0.300 -0.100 -0.400 0.200 
68: -0.200 0.300 -0.200 -0.700 -0.800 1.100 0.200 0.600 -0.500 -0.100 -0.300 -0.900 -0.300 -0.800 -0.100 0.100 
69: -0.700 0.100 -0.200 0.200 -1.600 0.800 0.500 0.800 0.200 0.400 -0.000 -1.500 -0.400 -0.100 -0.700 0.200 
70: -0.600 -0.500 -0.700 0.100 -1.400 1.700 0.100 0.100 0.200 -0.300 0.900 -1.300 -0.300 -0.000 -0.200 0.400 
71: 0.300 -0.300 -0.800 -0.800 -1.200 1.200 0.400 0.200 0.100 0.600 -0.100 -1.200 -0.200 -0.400 0.100 -0.300 
72: 0.400 -0.300 -0.500 0.300 -0.400 0.300 0.500 0.300 0.300 -0.300 0.500 -1.200 -0.200 -0.400 -1.200 -0.700 
73: 1.200 -0.300 -0.100 0.400 -1.200 0.600 -0.700 0.000 -0.300 0.800 -0.400 -1.600 -0.500 0.100 -1.000 0.100 
74: 0.700 -0.500 -0.400 0.600 -1.000 1.100 -0.100 0.400 -0.700 -0.400 0.100 -1.300 -0.300 -0.300 -0.400 -0.000 
75: -0.100 -0.300 -0.400 0.600 -1.300 1.100 0.100 -0.400 -0.600 0.600 -0.100 -1.200 0.100 -0.100 -0.400 0.300 
76: -0.400 0.000 -0.100 -0.400 -1.000 1.800 -0.400 -0.000 -0.500 -0.300 0.500 -0.800 -0.500 0.100 -0.500 -0.000 
77: 0.000 -0.000 -0.800 -0.800 -1.000 1.400 -0.100 1.200 0.100 -0.500 0.200 -0.800 -0.700 -0.500 -0.300 0.200 
78: 0.600 -0.500 -0.400 -0.400 -1.200 0.800 0.500 0.000 0.100 -0.600 0.600 -1.700 0.500 0.200 -0.300 -0.800 
79: 1.000 0.600 -1.000 -0.100 -0.900 0.300 -0.000 0.300 0.400 -0.000 0.400 -0.800 -0.800 -0.800 -0.400 -0.700 
80: 1.300 0.300 -0.900 -0.400 -1.000 0.100 0.500 0.300 0.200 -0.400 -0.100 -1.400 -0.500 -0.200 -0.800 0.100 
81: 1.400 0.000 -0.400 -0.100 -1.300 0.100 0.800 0.000 -0.400 0.100 0.000 -1.400 0.400 -1.300 -0.200 -0.300 
82: 0.500 0.300 -0.100 0.200 -1.900 0.100 -0.200 0.800 -0.400 0.100 1.000 -0.600 -0.300 -0.000 -0.800 -0.900 
83: 0.300 -0.200 -0.800 -0.600 -1.200 0.700 -0.200 0.900 0.400 0.000 -0.000 -1.100 -0.000 -0.300 -0.200 0.300 
84: 0.300 0.200 -0.400 0.100 -0.100 0.400 -0.800 0.100 -0.500 0.100 -0.400 -1.200 -0.400 0.100 -0.600 0.300 
85: -0.500 1.200 0.000 -0.400 -0.400 0.100 -0.300 1.100 -0.800 -0.300 -0.000 -1.600 -0.300 -0.000 -0.600 -0.000 
86: 0.200 -0.600 -0.300 -0.100 -0.600 1.600 -0.800 0.200 0.100 -0.400 -0.000 -0.800 -0.700 -0.200 -0.500 0.700 
87: -0.500 0.400 0.200 -0.000 -0.800 0.400 0.400 0.200 -0.200 -0.700 0.300 -1.500 0.500 -0.800 -0.900 1.000 
88: 0.200 0.200 -0.700 -0.200 -0.700 0.600 -0.700 -0.200 0.700 -0.600 0.900 -1.300 -0.300 -0.300 0.300 -0.100 
89: 0.200 0.400 0.100 0.100 -1.700 0.500 0.600 0.400 -0.300 0.400 -0.200 -1.100 -0.600 -0.400 -0.300 -0.500 
90: -0.300 -0.100 -0.700 -0.300 -0.200 0.700 0.300 -0.500 0.800 -0.600 0.100 -0.300 -0.000 -0.700 -0.200 0.100 
91: 1.300 -0.100 -0.500 0.200 -1.300 0.900 -0.500 -0.300 0.100 0.100 -0.100 -1.200 -0.200 0.100 -0.800 -0.700 
92: 0.700 0.100 0.200 -0.200 -0.800 0.300 0.800 0.400 -0.600 -0.200 -0.400 -1.200 -0.600 -0.800 -0.600 0.100 
93: 0.200 0.100 -0.000 -0.400 -1.700 -0.000 0.900 0.300 0.500 -0.100 0.500 -1.000 0.300 -0.300 -1.200 0.100 
94: 0.400 -0.500 -0.300 0.300 -2.100 0.700 -0.100 1.000 0.500 0.700 -0.300 -1.400 0.300 -0.700 -0.600 -0.200 
95: 0.000 0.600 -0.800 -0.200 -1.300 0.100 0.200 1.000 -0.200 -0.700 0.500 -1.000 0.000 -0.500 -0.100 0.700 
96: 0.600 -0.600 -0.200 -0.500 -1.200 0.400 -0.400 0.300 1.200 0.000 -1.100 -1.300 0.200 -0.100 -0.500 0.800 
97: 1.400 0.500 -0.600 -0.100 -1.400 0.600 0.300 -0.200 -1.200 -0.400 0.500 -1.000 0.000 -0.100 -0.900 -0.000 
98: 0.700 -0.500 -0.500 0.400 -1.500 0.900 0.300 0.600 -0.200 -0.100 -0.000 -0.800 0.000 -0.900 -0.900 0.500 
99: 0.600 0.000 -0.500 -0.300 -2.200 0.700 0.100 0.700 -0.200 -1.000 0.400 -0.400 0.000 0.100 0.100 0.300 
100: 0.200 -0.300 -0.500 -0.400 -1.200 0.600 -0.100 0.400 0.400 -0.100 0.700 -1.500 0.400 -0.300 -0.500 0.300 
101: 0.300 0.600 -0.800 0.200 -1.200 0.300 -0.400 0.800 0.000 -0.300 0.200 -0.900 -0.400 -0.500 -0.600 0.400 
102: 0.100 0.700 -0.500 -0.800 -0.900 0.800 -0.400 0.300 -0.300 -0.600 0.200 -1.400 -0.200 0.700 -0.500 0.300 
103: -0.300 0.000 0.100 0.100 -0.800 1.000 -0.300 1.400 -0.700 -0.300 0.400 -1.000 -0.200 -1.200 -0.500 0.300 
104: -0.100 -0.100 -0.500 -0.500 -1.700 0.600 0.100 0.400 0.400 -0.200 -0.200 -0.800 0.500 0.400 -0.600 0.300 
105: 0.300 -0.600 0.000 -0.000 -0.200 0.600 -0.600 0.200 -0.100 -0.300 0.100 -1.200 -0.200 0.000 -0.800 0.100 
106: 0.700 0.000 0.100 0.100 -1.200 0.400 -0.000 0.100 -0.500 -0.100 0.500 -1.300 -0.400 -0.400 -0.800 0.700 
107: 0.200 -0.100 -0.400 -0.000 -1.500 0.300 -0.600 1.500 0.200 -0.600 0.800 -0.900 -0.500 -0.100 -0.500 0.700 
108: 0.300 0.000 -1.100 -0.200 -1.100 0.700 -0.400 -0.200 0.000 -0.100 -0.100 -1.300 0.100 0.800 0.500 -0.100 
109: 0.100 0.000 0.400 -0.200 -0.500 0.600 0.600 0.300 -0.000 -0.800 0.500 -1.400 -0.200 -1.000 -0.800 0.100 
110: 0.100 0.300 -0.000 -0.000 -1.500 0.000 0.100 0.100 1.300 0.100 0.000 -1.300 -1.200 -0.100 0.100 0.100 
111: -0.100 0.300 -0.400 -0.400 -0.700 0.300 0.200 -0.100 0.600 0.500 -0.600 -0.900 -0.300 -0.500 -0.500 0.200 
112: 0.300 0.400 -0.400 -0.100 -1.100 1.100 -0.400 0.400 -0.200 0.400 -0.600 -1.500 -1.000 0.300 -0.100 -0.600 
113: -0.400 0.000 -0.300 -0.200 -0.300 0.800 0.800 0.600 -0.600 0.300 -0.400 -1.300 -0.500 -0.600 -0.800 0.400 
114: 0.500 -0.300 -0.800 -0.200 -0.800 0.800 -0.000 0.000 0.500 0.000 -0.200 -1.400 0.400 -0.400 -0.500 -0.200 
115: 0.500 1.200 -0.200 -0.400 -1.000 0.200 -0.600 1.200 -0.200 -0.600 0.300 -1.400 -0.500 -0.400 -1.000 -0.000 
116: 0.100 -0.100 -0.400 0.200 -1.100 1.100 -0.300 0.600 -0.200 -0.200 -0.500 -1.100 -0.500 -0.700 -0.000 1.000 
117: -0.200 -0.400 0.000 0.100 -1.700 1.100 0.100 0.300 -0.800 0.200 0.000 -1.100 -0.100 0.700 -0.300 -0.000 
118: -0.400 -0.300 -1.000 -0.400 -0.200 1.100 0.000 -0.000 0.400 0.200 -0.300 -0.900 -0.500 -0.100 -0.100 -0.000 
119: 0.800 -0.200 -0.100 -0.300 -1.600 1.000 0.700 0.600 -0.000 -0.100 -0.300 -1.500 -1.400 -0.500 0.300 0.500 
120: -0.400 -0.300 0.000 -0.400 -1.200 0.700 -0.400 0.700 0.100 0.200 0.900 -0.800 -0.000 -0.300 -0.400 -0.000 
121: -0.100 -0.700 -0.000 0.200 -1.300 0.400 0.400 0.600 0.400 0.300 0.100 -1.500 -0.200 -0.100 -0.500 0.100 
122: 0.300 -0.400 -0.100 -0.200 -1.000 0.200 -0.700 0.800 0.100 0.100 0.200 -0.800 -0.200 -0.500 0.100 0.100 
123: 0.400 0.200 -0.400 -0.100 -1.700 1.100 -0.600 0.000 -0.800 0.700 -0.300 -0.900 0.200 -0.100 -0.300 0.100 
124: -0.000 0.000 -1.000 -0.100 -1.100 1.500 0.300 0.700 0.100 -0.800 0.000 -1.200 -0.300 -0.300 -0.200 -0.300 
125: 0.300 -0.200 -0.200 -0.400 -1.600 1.300 0.100 0.600 0.200 -0.400 -0.400 -0.800 0.500 -0.600 -0.300 -0.600 
126: -0.000 0.000 -0.000 0.200 -0.800 0.600 -0.000 0.100 -0.500 0.500 -0.400 -0.900 -0.900 0.000 -0.500 0.200 
127: -0.300 -0.200 -0.100 -0.500 -0.400 0.500 0.500 0.000 0.500 -0.100 -0.500 -1.300 0.400 -0.700 -0.400 0.200 
128: 0.700 0.400 -0.400 -0.000 -1.800 1.100 -0.000 -0.100 0.200 -0.100 0.200 -1.100 -0.200 -1.100 -0.200 -0.200 
129: 0.700 -0.500 -0.400 0.100 -1.100 1.300 -0.800 0.700 -0.100 0.100 0.500 -1.400 -0.300 -0.400 -0.300 -0.600 
130: 0.400 -0.200 -0.400 0.300 -1.100 1.100 0.400 -0.200 -0.200 0.100 -0.400 -1.400 -0.500 -0.300 -0.600 0.500 
131: 0.900 -0.800 -0.700 0.100 -1.800 1.500 0.500 0.100 -0.200 0.300 -0.100 -1.400 -0.300 -0.200 -0.600 0.100 
132: -0.100 0.800 -0.800 -0.500 -0.500 0.800 0.100 -0.200 -0.100 -0.500 0.400 -0.900 0.400 -0.500 -1.200 -0.000 
133: 0.300 -0.000 0.800 -0.200 -1.000 1.000 -0.300 0.600 0.500 -0.800 -0.600 -1.200 -0.300 -0.800 -0.700 -0.100 
134: 0.500 0.100 -0.700 0.400 -1.700 1.000 -0.200 0.200 0.600 0.000 -0.400 -1.400 -0.100 -0.400 -0.000 -0.300 
135: 0.600 -0.100 -0.700 0.200 -1.200 0.600 0.100 1.100 0.200 -0.800 -0.100 -1.100 -0.800 0.100 -0.300 -0.200 
136: -0.100 0.000 0.100 -0.200 -0.900 0.500 -0.200 -0.000 -0.000 -0.200 0.100 -1.400 -0.300 0.300 -0.400 0.600 
137: -0.000 0.800 -1.100 -0.400 -1.600 1.300 -0.600 1.100 -0.100 -0.200 0.300 -0.700 -0.000 -0.900 0.100 -0.300 
138: 0.400 -0.300 -0.700 -0.500 -0.900 0.600 0.700 0.700 0.100 -0.300 -0.800 -1.200 -0.400 -0.100 0.300 -0.000 
139: 0.200 0.400 -0.200 -0.400 -1.300 1.200 -0.400 -0.100 0.700 -0.500 0.100 -1.200 -0.400 -0.900 0.100 0.500 
140: 0.300 0.000 -0.600 0.200 -0.800 0.000 0.200 1.000 1.000 -0.300 -0.600 -1.400 -0.500 -0.700 -0.600 0.400 
141: 0.700 0.300 0.000 -0.500 -1.700 0.500 -0.100 0.100 0.000 -0.200 -0.500 -1.300 -0.600 0.500 -1.000 1.400 
142: -0.100 -0.400 0.200 -0.300 -1.100 1.500 -0.000 0.100 0.100 -0.400 -0.400 -1.200 -0.400 -0.200 -0.300 0.300 
143: -0.100 0.100 -0.500 -0.000 -1.500 1.100 0.400 0.400 0.500 -0.700 0.500 -0.900 -0.600 0.100 -1.000 0.100 
144: -0.200 0.000 -0.700 -0.100 -0.800 1.300 -0.600 0.100 0.300 -0.100 -0.400 -1.000 -0.100 -0.100 -0.800 0.500 
145: 0.400 -0.500 -0.300 0.600 -0.200 0.300 -0.600 1.200 -0.000 -1.000 -0.500 -1.400 -0.700 -0.100 -0.500 0.700 
146: 0.600 0.000 -0.300 0.200 -1.000 0.100 -0.500 -0.300 0.000 -0.100 -1.000 -1.300 -0.100 0.600 -0.400 1.400 
147: 0.900 -0.200 -0.200 -0.200 -1.400 0.800 0.400 0.200 -0.900 -0.300 -0.000 -1.100 -0.300 0.200 -0.300 -0.200 
148: 0.500 -0.400 -0.300 -0.300 -1.100 0.200 0.700 0.600 0.400 -0.300 0.900 -1.300 -0.600 -0.200 -0.800 0.300 
149: 0.100 0.400 -0.100 -0.300 -1.500 0.100 0.100 0.200 0.400 0.500 -0.200 -0.900 -0.200 -0.400 -0.700 0.400 
150: 0.400 -0.800 -0.000 0.100 -0.900 1.000 -0.000 0.000 -0.200 -0.300 0.400 -1.000 -0.300 -0.700 -0.100 0.400 
151: 0.200 -0.200 0.200 -0.100 -1.400 0.500 -0.400 0.400 0.400 0.300 -0.100 -1.000 -0.200 -0.500 -0.500 0.800 
152: -0.600 0.000 0.200 0.400 -1.100 0.600 0.100 -0.100 0.100 -0.100 -0.500 -0.800 0.300 -0.500 0.400 -0.200 
153: 0.100 -0.200 -0.200 -0.400 -1.400 0.100 0.100 1.000 0.700 0.200 -0.400 -1.100 -0.500 0.200 -0.400 -0.200 
154: 0.500 -0.400 -0.300 0.100 -1.100 0.800 0.400 -0.500 0.000 -0.300 0.400 -1.200 -0.700 0.300 -0.000 -0.100 
155: 0.200 0.200 -0.500 -0.200 -1.300 1.300 -0.000 -0.100 -0.200 0.800 -0.400 -0.300 -0.500 -0.800 -0.600 -0.100 
156: 0.300 -0.300 -0.300 -0.400 -1.300 1.300 0.400 0.700 -0.400 -0.100 -0.200 -1.200 -0.500 0.300 -0.900 -0.100 
157: -0.400 -0.100 0.200 -0.500 -1.400 1.100 0.400 0.800 -0.600 -0.400 0.700 -0.800 -0.600 0.000 -0.300 -0.100 
158: -0.400 -1.000 -0.700 0.100 -1.000 0.300 -0.000 1.200 0.500 0.400 0.700 -0.900 -0.200 -0.900 -0.100 0.800 
159: 0.700 -0.300 -0.600 -0.100 -1.500 0.500 -0.300 -0.500 0.400 0.100 0.400 -1.700 0.400 0.800 -0.400 0.100 
160: 1.300 0.100 -0.800 -0.100 -0.500 0.100 0.700 0.200 -0.200 -0.000 -0.400 -0.900 -1.300 -0.300 -0.100 -0.600 
161: 1.000 -0.200 0.200 -0.400 -1.600 0.700 -0.200 0.600 -0.000 0.000 0.300 -1.200 -0.900 0.400 -0.800 -0.300 
162: 0.200 0.000 -0.800 -0.100 -1.700 1.600 0.100 0.300 0.800 -0.600 -0.000 -1.200 -0.600 0.100 -0.400 -0.500 
163: -0.200 0.300 -0.800 0.100 -0.500 0.600 0.500 0.500 -0.500 -0.400 0.300 -0.900 -0.700 -0.100 -0.800 0.100 
164: -0.100 -0.300 -0.700 0.500 -1.400 1.000 -0.100 0.600 0.500 -0.400 0.100 -1.500 -0.300 -0.300 -0.300 0.800 
165: 0.600 -0.600 -0.400 -0.100 -1.200 0.900 -0.500 0.300 -0.700 0.400 -0.100 -1.200 0.400 -0.100 -0.400 0.300 
166: 0.500 -0.000 -0.900 0.500 -1.100 1.500 -0.800 0.400 -1.300 0.000 0.600 -1.000 0.200 -0.500 -0.400 -0.000 
167: 0.000 -0.800 -0.200 0.500 -0.800 1.000 -0.400 0.800 -0.000 -0.700 0.400 -1.800 0.300 -0.500 -0.100 0.200 
168: 0.600 -0.100 0.100 -0.400 -1.100 -0.100 0.300 -0.400 -0.000 0.400 0.100 -1.500 0.300 -0.100 -0.300 -0.100 
169: 0.100 0.600 -0.600 0.500 -1.200 0.700 -0.200 0.300 0.800 0.100 -0.200 -1.200 -0.600 -0.800 -0.300 -0.700 
170: -0.100 0.900 -1.000 -0.300 -0.500 0.500 -0.200 0.600 -0.100 -0.700 0.400 -1.200 -0.700 -0.100 0.100 -0.200 
171: -0.000 -0.600 0.000 0.500 -1.100 0.900 0.300 0.300 0.200 0.100 -1.000 -1.000 0.300 -0.800 -0.600 -0.100 
172: 1.100 -0.500 -0.300 -0.200 -1.600 0.500 0.100 0.400 0.100 0.100 -0.400 -1.500 0.300 -0.500 0.100 -0.100 
173: 0.400 0.600 -0.300 -0.100 -1.400 0.100 0.000 0.800 0.100 -0.100 0.100 -0.900 -0.600 -0.500 -0.300 0.200 
174: 0.100 0.000 -0.400 -0.300 -1.500 1.500 -0.600 0.000 0.100 -0.300 0.500 -1.200 -0.300 -0.500 0.100 0.900 
175: -0.200 -0.600 -0.300 0.500 -1.700 0.900 0.900 0.700 -0.200 0.000 0.100 -1.000 -0.300 -0.100 -0.400 -0.200 
176: -0.900 -0.200 -0.400 0.100 -1.300 0.600 0.200 0.400 0.400 -0.100 0.900 -1.200 0.600 0.000 -0.700 -0.200 
177: 0.400 -0.400 -0.800 0.200 -1.400 0.800 -0.000 0.500 -0.400 0.900 -0.600 -0.600 -0.300 -0.600 0.100 0.100 
178: -0.100 -0.500 -1.100 1.100 -1.300 1.400 -0.600 0.500 0.100 -0.700 -0.300 -0.800 0.700 -0.300 -0.400 -0.200 
179: 0.100 0.700 -1.200 0.200 -0.900 0.300 0.200 0.400 -0.500 -0.600 -0.500 -1.300 0.300 -0.400 0.100 1.000 
180: -0.400 0.500 -0.100 -0.100 -1.100 1.000 -0.100 -0.300 -0.500 -0.300 -0.000 -1.200 0.000 -0.300 0.100 0.400 
181: 0.100 -0.100 -0.400 -0.800 -0.700 0.500 -0.200 1.200 0.500 0.000 0.400 -1.600 -0.600 -0.600 -0.000 -0.000 
182: 1.400 -0.200 -0.300 -1.000 -0.900 0.100 -0.100 0.400 0.500 -0.300 -0.100 -1.100 -0.500 -0.500 -0.400 0.500 
183: 0.900 0.000 0.600 0.300 -1.500 0.400 -0.600 0.300 0.500 -0.800 -0.000 -0.900 -0.900 -0.600 -0.400 0.700 
184: 0.600 -0.600 -0.100 0.100 -1.600 -0.200 0.300 0.700 -0.300 0.900 -0.200 -1.400 -0.200 0.400 -0.000 -0.000 
185: 0.300 0.100 -0.700 -0.500 -1.500 0.700 0.100 0.400 0.100 -0.100 0.400 -0.800 -0.300 -0.300 -0.300 0.400 
186: 0.100 -0.700 -0.000 0.200 -1.400 1.100 0.200 0.300 -0.200 -0.100 0.300 -1.100 -0.500 -0.100 0.100 -0.200 
187: 0.100 -0.500 -0.400 -0.200 -1.000 0.600 0.300 -0.000 0.100 0.500 0.300 -0.800 -0.500 0.100 -0.800 0.300 
188: -0.300 0.500 -0.700 0.100 -0.800 0.100 -0.100 1.000 0.000 -0.000 0.100 -1.100 0.500 -0.900 -0.800 0.100 
189: 0.600 -0.100 0.000 -0.300 -1.400 0.800 0.100 -0.300 0.700 -0.700 -0.800 -1.400 0.000 0.400 -0.700 0.300 
190: -0.500 0.300 0.500 0.500 -1.100 0.600 0.000 0.600 -0.100 -0.300 0.400 -1.400 -0.500 -0.900 -0.300 0.100 
191: -0.100 0.100 -0.600 -0.800 -1.100 0.800 -0.100 -0.100 0.200 0.300 0.100 -0.500 0.100 -0.000 -0.200 -0.200 
192: 1.400 -0.600 -0.300 -0.800 -1.100 1.200 0.100 0.400 -0.100 0.100 0.200 -1.600 -0.200 -0.400 -0.800 -0.700 
193: 0.400 0.200 0.200 0.200 -1.200 1.200 0.300 -0.500 -0.200 0.400 -0.400 -0.900 -1.500 -0.300 -0.900 0.100 
194: -0.300 -0.200 -0.900 0.100 -0.200 0.900 -0.300 0.700 0.400 -0.400 -0.100 -0.800 -0.400 -0.400 -0.400 -0.100 
195: 0.300 0.400 -0.500 0.100 -2.000 1.600 -0.900 0.700 -0.500 -0.600 0.300 -1.400 0.600 -0.400 -0.300 -0.000 
196: -0.400 -0.100 -0.100 -0.000 -1.000 0.800 -0.000 1.400 0.000 -1.000 0.300 -1.200 -0.400 -0.100 -0.300 0.400 
197: -0.400 0.000 -0.100 -0.400 -1.600 1.100 -0.900 0.500 -0.300 0.700 -0.000 -1.200 0.100 0.400 -0.100 0.100 
198: -0.400 -0.400 -0.100 -0.400 -0.800 0.800 1.300 0.700 -0.200 -0.200 -0.000 -1.300 -0.900 0.200 -0.500 0.100 
199: -0.100 -0.200 -0.400 -0.600 -1.500 0.500 0.400 0.700 0.500 0.700 0.000 -1.000 -0.800 0.200 -0.400 0.100 
200: 0.200 -0.200 -0.800 -0.500 -0.800 1.000 -0.100 0.500 0.400 0.000 -0.400 -0.900 0.500 -0.200 -1.200 -0.300 
201: 0.200 0.500 -0.100 0.500 -1.000 1.700 -0.700 -0.000 -0.500 -0.800 -0.100 -1.300 -0.500 -0.500 -0.300 0.100 
202: -0.300 0.100 -0.300 -0.300 -1.100 0.700 0.500 0.800 0.100 -0.200 -0.400 -1.400 -0.700 -0.000 -0.000 0.100 
203: -0.700 0.300 -0.600 -0.100 -1.700 1.300 0.600 0.100 -0.300 -0.100 0.900 -0.800 0.300 -0.700 -0.700 0.300 
204: -0.700 -0.400 -0.800 0.200 -1.200 1.300 -0.100 0.400 -0.300 -0.000 1.100 -0.800 -0.400 0.200 -0.400 -0.000 
205: -0.100 -0.400 -0.700 -0.600 -1.000 0.600 0.700 0.600 -0.000 0.400 -0.200 -1.200 -0.000 -0.700 0.300 0.500 
206: -0.300 0.100 -0.200 0.100 -1.500 0.100 0.400 0.800 0.200 0.900 -0.700 -1.200 0.000 -0.500 -0.600 0.100 
207: -0.400 -0.700 0.300 0.400 -0.800 0.600 0.400 -0.100 -0.200 0.100 -0.000 -1.200 -0.800 -0.000 -0.000 0.900 
208: -0.100 -0.300 -0.400 -0.500 -1.000 0.500 -0.300 0.100 0.500 0.100 0.900 -1.200 0.100 -0.300 -0.500 0.500 
209: 0.500 -0.000 0.200 -0.400 -0.800 0.800 -0.900 0.300 -0.200 -0.500 0.900 -0.800 -0.800 0.100 -0.500 -0.300 
210: 1.200 -0.400 -0.700 -0.500 -1.300 0.500 0.700 0.300 0.400 -0.600 0.000 -0.800 -0.400 -0.200 -0.300 -0.300 
211: 0.200 0.300 0.500 0.100 -1.500 0.100 0.100 0.600 -0.200 0.400 0.000 -1.200 -0.200 -0.600 -0.200 -0.400 
212: 0.400 -0.100 -1.000 -0.300 -1.100 0.700 -0.600 0.800 1.300 -0.500 0.300 -1.200 -0.400 -0.200 -0.800 0.500 
213: -0.100 0.300 0.300 0.600 -1.400 0.100 -0.300 1.400 -0.900 -0.700 -0.000 -0.800 0.100 -0.500 -0.100 0.400 
214: -0.200 -1.200 -0.000 0.200 -1.100 0.700 -0.500 -0.300 -0.100 0.300 0.500 -1.200 1.000 0.100 0.300 0.300 
215: 1.000 0.100 -1.200 -0.000 -1.500 0.300 -0.100 0.700 0.500 -0.100 0.500 -1.300 -0.300 0.000 -1.100 -0.000 
216: 0.700 0.800 -0.800 -0.400 -1.300 1.100 0.100 -0.100 -0.200 -0.900 -0.600 -0.700 -0.600 0.300 -0.200 -0.100 
217: -0.200 -0.300 0.300 -0.100 -0.400 0.800 -0.100 0.800 -0.300 -0.300 -0.400 -1.000 -0.100 -0.100 -0.700 -0.800 
218: 0.200 0.300 -1.000 0.300 -0.700 1.000 -0.100 -0.600 0.600 -0.700 0.400 -1.300 0.200 -0.800 -0.600 0.100 
219: 1.200 0.800 -0.700 -0.500 -1.400 0.800 0.100 0.400 -0.500 -0.000 -0.400 -1.000 -0.300 -0.500 -1.000 0.100 
220: 0.100 0.300 -0.300 -0.100 -1.100 1.700 -0.300 0.400 -0.100 -0.600 -0.400 -1.200 -0.100 -0.300 -0.600 -0.400 
221: -0.200 -0.100 -0.100 0.300 -1.100 1.500 0.300 0.400 -0.200 -0.100 -0.100 -1.600 -0.700 -0.200 -0.300 -0.000 
222: 0.800 -0.900 -1.100 -0.400 -0.600 1.100 -0.300 0.400 0.400 0.400 -0.300 -1.400 -0.700 -0.000 0.100 -0.200 
223: 0.200 0.200 0.300 0.400 -1.400 1.000 -0.100 0.600 -0.400 -0.800 -0.000 -0.800 -0.900 0.000 -0.300 -0.400 
224: -0.400 -0.200 -0.500 -0.400 -0.900 1.200 -0.200 -0.100 0.100 0.200 0.000 -0.900 0.200 -0.900 -0.100 0.900 
225: -0.100 0.600 -0.300 -0.600 -1.100 0.800 0.300 0.300 -0.100 -0.000 -0.200 -1.000 0.400 -0.400 -0.700 -0.300 
226: 0.300 0.300 -0.500 -0.500 -1.700 1.500 -0.100 1.100 -0.300 -0.300 0.600 -1.100 -0.700 -0.600 -0.000 -0.300 
227: -0.100 -0.600 -0.900 0.200 -1.100 0.700 0.300 1.100 -0.500 0.500 -0.200 -0.400 0.400 -0.800 -0.300 -0.100 
228: 0.400 0.000 -1.000 -0.100 -1.200 0.700 -0.100 -0.200 -0.200 0.000 -0.500 -1.000 0.300 0.000 0.100 0.400 
229: 0.300 0.400 -0.800 0.100 -0.800 -0.100 0.100 1.500 -0.800 -0.600 -0.000 -0.400 -0.000 -0.900 -0.000 0.100 
230: 0.500 0.000 -0.200 -0.800 -0.800 0.300 -1.000 -0.300 0.800 -0.700 -0.000 -1.500 -0.100 0.800 -0.100 0.600 
231: 0.800 0.300 -0.300 0.300 -1.400 1.000 0.600 -0.300 -0.200 -0.400 0.200 -1.500 -0.700 -0.600 -0.600 -0.300 
232: -0.400 0.600 -0.800 0.200 -1.200 0.700 -0.100 0.900 0.100 0.200 0.300 -1.100 -1.100 -0.600 -0.200 0.500 
233: 0.100 -0.700 -0.400 -0.600 -1.600 1.600 0.100 0.500 -0.300 -0.200 0.300 -1.000 0.500 -0.300 0.100 0.100 
234: -0.000 -0.100 -0.700 0.200 -0.700 0.700 0.200 -0.200 0.100 -0.300 0.500 -0.800 -0.200 -0.100 -0.600 -0.300 
235: 0.500 -0.500 -0.100 0.400 -1.100 0.800 -0.300 0.400 -0.300 0.100 0.600 -1.500 0.100 -0.100 -1.200 -0.300 
236: 0.800 -0.100 -0.300 -0.400 -0.600 0.300 0.300 -0.300 0.000 -0.300 0.000 -1.100 0.100 -0.400 -0.300 -0.400 
237: 0.100 0.400 -0.500 1.400 -0.900 0.300 -0.400 0.000 0.000 0.400 -0.300 -1.100 -0.700 -0.700 -0.500 -0.300 
238: 0.800 -0.900 -0.500 0.100 -0.600 0.800 -0.700 0.600 -0.600 -0.400 0.500 -1.300 0.000 0.400 -0.300 -0.000 
239: 0.700 0.000 -0.500 0.500 -1.800 1.100 -0.500 0.500 0.100 -0.400 -0.400 -1.200 -0.900 -0.000 0.100 0.300 
240: -0.200 -0.300 -0.100 -0.400 -1.300 1.000 0.300 0.600 -0.100 -0.700 0.700 -1.700 0.300 0.000 -0.100 -0.200 
241: 0.700 -0.900 -0.200 -0.100 -0.600 0.500 0.000 -0.300 0.500 0.800 -0.300 -1.000 -0.500 -0.300 -0.900 -0.000 
242: 0.300 0.200 0.200 0.500 -2.100 1.000 0.700 0.100 -0.200 -0.200 0.300 -1.500 -0.600 -0.800 -0.300 0.500 
243: -0.400 -0.400 -0.400 -0.700 -1.300 0.900 0.100 0.300 0.800 0.300 0.300 -1.000 -0.000 -0.600 0.300 0.100 
244: -0.100 0.100 -0.400 0.200 -1.000 0.700 -0.100 0.200 0.100 0.100 -0.400 -0.100 -0.700 -0.600 -0.000 0.100 
245: -0.100 -0.600 0.100 -0.100 -1.400 1.000 0.500 -0.000 0.000 -0.300 0.400 -1.400 -0.500 -0.000 0.100 0.800 
246: -0.400 -0.300 -0.400 0.100 -0.800 -0.100 0.100 0.600 -0.300 0.300 1.700 -0.800 -0.300 -0.300 -0.300 -0.100 
247: -0.100 -0.100 -0.400 -0.200 -1.400 0.700 -0.300 0.100 0.900 -0.000 0.200 -0.900 -0.300 -0.100 0.500 -0.100 
248: -0.100 -0.000 -0.100 0.100 -0.900 0.700 -0.100 0.300 0.800 -1.100 0.800 -1.100 -0.700 -0.600 -0.300 0.500 
249: 0.000 -0.100 -0.700 0.600 -2.000 0.200 0.700 0.200 -0.200 0.400 0.700 -1.200 0.200 -0.200 -0.800 0.400 
250: -0.100 -0.100 -0.200 -0.800 -1.400 1.100 -0.200 0.300 0.400 0.100 0.200 -1.300 0.000 -0.000 -0.000 -0.000 
251: 0.200 -0.400 -0.400 0.300 -0.300 0.800 -0.800 0.800 0.200 -0.400 0.800 -1.200 -0.600 -0.100 -0.300 -1.200 
252: 0.100 0.400 0.100 -0.000 -1.700 0.400 0.800 0.200 0.000 -0.500 0.600 -1.400 -0.500 0.100 -0.600 -0.200 
253: -0.400 0.000 -1.000 0.100 -1.600 0.900 0.100 0.700 0.800 -0.300 0.700 -0.600 -0.000 -0.500 -1.100 0.100 
254: -0.400 0.000 0.000 -0.200 -1.100 0.100 0.700 0.500 -0.300 -0.800 0.000 -0.400 -0.200 0.300 -0.200 0.100 
255: -0.100 -0.900 -0.100 0.300 -1.400 0.200 -0.000 0.700 0.200 1.000 -0.100 -1.000 -0.200 -0.300 -0.400 0.800 
256: -0.000 0.500 -0.700 -0.800 -1.000 0.500 -0.700 0.400 -0.400 0.300 0.100 -1.000 0.400 0.400 -0.200 -0.100 
257: 0.200 -0.500 -0.500 0.800 -1.700 1.200 1.000 0.900 -0.700 -0.200 -0.300 -0.800 -0.600 -0.300 -1.000 0.100 
258: -0.600 -1.100 0.300 -0.100 -1.200 0.600 -0.300 0.800 0.000 -0.900 0.700 -0.300 0.200 0.900 0.100 -0.300 
259: 0.400 -0.800 -0.100 -0.200 -1.800 0.600 -0.300 0.500 -0.200 0.400 0.800 -0.500 -0.000 0.200 -0.500 0.100 
260: 0.100 -0.100 -0.900 -0.000 -1.300 0.300 -0.400 1.300 0.100 -0.100 0.400 -1.000 0.100 0.200 -0.700 -0.000 
261: -0.100 -0.400 -0.200 0.700 -1.400 0.700 -0.400 0.900 -0.500 -0.200 -0.800 -0.700 0.300 -0.300 0.200 0.300 
262: 0.300 -0.200 -0.500 -0.500 -1.800 0.600 0.600 0.100 -0.100 -0.500 0.300 -1.200 0.400 0.600 0.100 0.100 
263: -0.100 -0.300 0.100 -0.200 -0.600 1.000 -0.100 -0.400 0.500 0.100 0.200 -1.000 -0.500 -0.900 -0.000 -0.100 
264: -0.300 0.600 0.300 -0.300 -1.500 0.400 0.300 0.700 -0.700 0.300 0.900 -0.600 -0.200 -1.000 -0.500 -0.200 
265: -0.200 -0.600 -0.400 -0.700 -1.600 1.200 0.700 -0.300 0.800 0.100 0.300 -0.700 0.100 -0.200 -0.200 -0.300 
266: 0.100 -0.300 -0.400 0.600 -1.500 1.100 -0.000 0.500 0.400 0.100 0.500 -0.900 -0.600 -0.300 -0.800 -0.700 
267: -0.100 0.100 -0.500 -0.300 -0.800 0.800 0.300 -0.100 -0.200 0.100 0.000 -1.300 -0.300 -0.100 -0.200 0.400 
268: -0.100 -0.100 0.200 -0.400 -1.200 1.000 0.000 0.700 0.000 0.300 -0.000 -1.200 -0.700 -0.400 -0.300 -0.000 
269: -0.400 -0.700 -0.200 0.500 -0.500 1.000 -0.700 0.200 0.200 -0.500 1.300 -1.200 0.100 -0.900 -0.600 0.600 
270: 0.600 0.500 -1.200 0.200 -1.900 0.300 -0.100 0.500 0.600 -0.100 -0.300 -1.200 0.700 -0.500 -0.400 0.100 
271: -0.000 0.400 0.000 0.200 -1.200 0.400 0.200 0.400 -0.600 -0.600 0.000 -1.300 -0.200 -0.500 0.200 0.200 
272: 0.000 -0.300 -0.300 -0.400 -2.100 0.800 0.600 0.400 0.400 0.400 0.200 -1.000 -1.000 -0.100 0.300 0.500 
273: -0.100 -0.500 -0.700 -0.600 -1.500 1.100 0.400 0.400 0.700 -0.100 0.500 -0.600 -0.000 -0.300 -0.200 -0.200 
274: 0.800 -0.400 -0.000 -0.800 -1.400 0.500 0.200 0.600 -0.000 -0.400 1.200 -0.900 -0.900 0.100 -0.400 0.100 
275: -0.100 -0.500 0.100 0.200 -0.800 0.100 0.300 -0.300 -0.000 0.400 0.500 -0.300 -0.400 -0.900 -0.400 0.800 
276: -0.200 -0.400 0.200 0.300 -2.000 0.200 0.100 0.600 0.700 -0.100 0.600 -1.100 0.400 -0.500 -0.400 0.500 
277: 0.100 -1.000 0.000 0.500 -0.800 0.300 -0.400 -0.500 0.500 0.300 0.200 -1.100 0.000 -0.300 0.500 0.200 
278: -0.400 -0.300 0.800 1.000 -1.800 0.400 0.400 -0.200 0.600 -0.000 -0.000 -1.000 0.000 -0.400 -0.200 -0.500 
279: -0.000 -0.600 -0.400 0.100 -0.900 0.100 -0.000 0.100 0.400 0.400 1.000 -1.100 -0.300 -0.400 -0.300 0.500 
280: 0.700 -0.600 -0.400 0.200 -1.600 0.600 -0.300 0.100 0.500 -0.100 0.400 -1.200 -0.500 -0.500 0.200 0.700 
281: -0.200 -0.000 -0.100 0.600 -1.400 0.200 0.500 -0.200 -0.100 0.200 0.500 -1.400 -0.600 0.000 -0.200 0.600 
282: 0.300 -0.600 -0.900 -0.400 -2.100 1.200 0.900 0.000 0.800 0.200 0.100 -0.900 -0.500 -0.700 0.500 0.400 
283: -0.100 -0.600 0.000 0.100 -1.500 0.400 0.700 0.300 -0.200 0.600 1.100 -1.300 -0.200 -0.900 0.100 -0.000 
284: -0.700 -0.000 -0.300 -0.000 -1.700 0.900 -0.700 0.500 0.700 0.500 0.900 -0.700 -0.300 0.600 -1.200 -0.300 
285: -0.100 -0.500 -0.200 -0.600 -0.700 1.300 -0.300 1.000 0.200 -0.700 0.100 -1.500 -0.300 -0.300 -0.400 0.500 
286: 0.000 -0.300 -0.000 0.500 -2.000 0.300 0.800 0.900 0.400 -0.400 0.600 -1.900 -0.300 -0.400 0.300 -0.000 
287: -0.400 -0.100 -0.300 -0.400 -1.500 0.700 -0.300 -0.200 0.900 0.300 0.700 -0.700 -0.500 -0.300 -0.600 1.300 
288: -0.800 0.400 -0.200 -0.100 -1.400 0.700 0.300 0.700 0.100 0.000 0.000 -1.300 -0.600 -0.500 0.400 0.500 
289: -0.500 -0.700 -0.400 -0.100 -1.100 1.300 -0.600 0.700 0.400 0.300 0.600 -1.400 -0.100 -0.300 -0.300 0.500 
290: -0.400 -0.300 0.600 -0.300 -1.400 0.100 0.300 1.400 0.200 -0.300 -0.000 -1.200 -0.000 -0.100 -0.600 0.300 
291: -0.400 0.300 -0.300 -0.700 -1.100 -0.100 -0.400 0.700 0.200 0.100 0.500 -0.700 -0.300 0.100 0.100 0.400 
292: -1.100 0.800 -0.100 -0.400 -1.500 1.200 -0.300 0.500 0.600 -0.300 -0.400 -0.800 -0.600 0.100 -0.400 0.500 
293: -0.400 -1.200 -0.400 0.400 -0.500 0.700 0.300 1.400 -0.200 -0.000 0.000 -1.500 0.200 -0.400 -0.500 0.200 
294: 0.000 0.100 -0.400 0.200 -1.400 0.400 -0.100 -0.400 0.100 0.100 -0.200 -1.100 0.000 0.000 0.300 0.400 
295: 0.500 0.100 -1.000 -0.200 -1.400 0.400 0.500 0.900 0.500 0.200 -0.500 -1.400 -0.300 -0.500 -0.700 0.400 
296: 0.200 0.100 0.300 -0.400 -1.300 0.900 -0.400 0.600 -0.400 -0.800 0.000 -0.500 -0.600 0.400 -0.300 0.100 
297: 0.100 -0.200 -0.600 -0.500 -1.100 1.000 0.500 -0.000 0.200 -0.100 0.400 -1.300 -0.600 -0.300 0.400 0.200 
298: 0.400 0.400 -0.700 -1.000 -1.100 0.400 -0.700 1.600 -0.300 0.100 0.700 -0.300 -0.700 -0.900 0.300 -0.300 
299: -0.500 -0.200 -0.200 0.400 -1.500 0.800 0.400 0.100 0.200 -0.300 0.100 -1.200 -0.000 -0.100 0.100 0.200 
300: -0.000 -0.400 -0.100 -0.700 -1.800 0.700 0.900 0.300 0.600 -0.000 0.400 -1.000 -0.200 -0.700 0.100 0.500 
301: 0.300 -0.300 -0.500 -0.400 -0.500 0.200 -0.600 -0.200 0.400 0.800 0.700 -1.000 -0.300 -0.400 -0.600 0.100 
302: 1.200 0.200 -0.400 -0.400 -0.900 0.200 0.000 0.600 0.100 0.100 -0.800 -1.100 -0.700 -0.800 -0.100 0.200 
303: 0.500 0.600 -0.600 0.100 -1.300 0.900 -0.600 0.100 0.200 -0.700 0.100 -1.300 0.100 0.000 -0.700 -0.500 
304: 0.500 0.000 -0.700 0.500 -1.300 0.700 0.600 0.900 -0.600 -0.200 -0.300 -1.200 0.000 -1.300 -0.300 0.100 
305: -0.300 -0.400 -0.100 0.600 -1.400 -0.200 0.700 0.200 0.200 0.300 -0.200 -1.500 0.300 -0.200 0.400 0.100 
306: -0.600 0.300 -0.400 0.200 -1.400 0.300 0.400 -0.300 1.100 0.400 -0.500 -1.000 -0.400 -0.700 0.300 0.600 
307: -0.200 0.500 -0.700 -0.500 -1.600 1.300 -0.100 0.300 0.000 -0.200 1.000 -1.300 -0.500 -0.600 0.300 0.300 
308: -0.800 -0.500 0.800 -0.700 -0.800 1.000 0.700 0.100 0.500 -0.100 0.500 -1.200 -0.400 -0.300 -0.700 -0.100 
309: 0.200 -0.300 0.000 -0.700 -1.700 0.800 0.600 0.100 0.500 0.400 0.700 -0.600 -0.400 -1.100 -0.400 0.100 
310: 0.400 -0.300 -0.500 -0.100 -1.700 0.800 0.200 0.400 -0.000 1.100 0.300 -0.900 -1.100 0.300 -0.400 -0.300 
311: 0.100 -0.700 -0.600 -0.300 -1.000 1.300 -0.400 1.100 0.200 0.300 -0.400 -1.300 -0.400 -0.400 -0.300 0.400 
312: 0.700 -0.800 0.100 -0.000 -2.000 0.600 1.200 0.600 -0.400 -0.300 -0.300 -1.200 0.200 -0.400 -0.300 0.400 
313: 0.300 -0.500 -0.200 -0.300 -2.400 0.200 0.300 1.000 0.500 0.700 0.600 -1.500 -0.600 0.100 0.300 -0.000 
314: 0.200 -0.900 -0.100 -0.600 -1.100 0.300 0.500 0.400 0.500 0.500 -0.000 -0.800 0.100 -0.200 -0.300 -0.500 
315: 0.200 0.100 0.200 0.100 -1.500 0.200 -0.100 0.700 0.800 0.000 -0.200 -1.000 -0.200 -0.700 -0.500 -0.200 
316: 0.700 -0.500 -0.200 0.100 -1.200 0.000 0.600 -0.000 0.300 -0.300 0.000 -1.000 -1.200 0.300 0.200 0.500 
317: -0.100 -0.300 -0.300 0.600 -1.600 0.100 0.000 0.600 0.500 0.200 0.500 -1.100 -0.200 0.000 -0.800 0.200 
318: 0.600 -0.700 -0.200 -0.100 -1.500 1.300 -0.700 0.100 0.300 -0.400 0.200 -1.100 0.100 0.000 -0.200 0.400 
319: 0.500 -0.300 -0.300 0.400 -1.700 0.200 0.600 1.000 0.200 -0.600 0.400 -1.600 -0.600 0.100 -0.800 0.300 
320: -0.400 0.500 -0.500 -0.300 -1.400 0.100 0.300 0.100 -0.100 0.100 0.600 -0.900 -0.000 0.100 0.200 -0.100 
321: 0.400 -0.400 -0.300 -1.000 -0.900 0.100 0.500 1.000 0.100 0.100 0.900 -1.000 -0.800 0.100 -0.500 -0.200 
322: 0.300 -0.300 -0.100 -0.100 -1.400 0.500 -0.700 1.100 0.000 -0.100 1.000 -0.500 -0.600 -0.700 0.300 -0.000 
323: -0.200 -0.800 0.200 0.200 -2.000 0.800 -0.900 1.200 0.500 -0.500 0.600 -0.800 -0.500 0.700 0.100 0.100 
324: -0.600 0.100 -0.400 -0.800 -1.800 0.300 0.400 1.200 -0.200 -0.100 0.900 -1.100 -0.300 0.100 0.500 0.500 
325: -0.300 -1.400 0.200 -0.400 -1.400 0.700 0.100 0.700 0.400 0.400 1.000 -1.000 -0.000 -0.200 -0.200 0.100 
326: 0.400 -0.600 -0.800 0.400 -0.600 -1.000 -0.100 1.000 0.800 0.000 0.500 -0.800 -0.100 -0.600 0.200 -0.100 
327: 1.400 0.200 -0.400 -0.100 -1.100 -0.800 -0.200 -0.600 -0.500 0.400 0.700 -1.600 -0.200 -0.400 0.300 1.200 
328: -0.100 0.300 0.400 0.300 -1.600 -0.300 0.400 0.600 -0.300 -0.000 1.000 -0.800 -0.500 -0.300 -0.600 -0.100 
329: -0.200 -0.700 -0.500 -0.100 -1.400 0.800 0.300 -0.600 0.800 0.400 0.900 -1.400 -0.000 0.600 -0.300 -0.500 
330: 0.600 -0.200 -0.900 0.200 -0.700 0.400 0.700 0.200 0.800 -0.100 -0.000 -0.900 -0.500 -0.900 -0.900 -0.300 
331: 1.000 -0.200 -0.000 0.400 -2.000 0.900 0.100 -0.200 0.100 -0.000 -0.000 -1.700 -0.900 -0.100 -0.300 0.700 
332: 0.100 -0.600 -0.400 0.200 -1.900 1.000 1.000 0.300 0.100 -0.300 0.500 -0.800 -0.200 -0.700 -0.000 0.100 
333: -0.500 -0.100 -0.200 -0.200 -1.100 0.600 -0.100 -0.300 -0.200 1.200 0.500 -1.000 0.100 -0.100 -0.500 0.300 
334: -0.500 -0.600 -0.100 0.600 -1.300 1.000 0.700 0.600 0.000 -0.200 0.500 -1.000 -0.300 -0.100 -0.500 -0.600 
335: -0.100 0.100 -0.300 -1.200 -0.800 0.100 0.300 0.100 -0.200 0.600 0.500 -0.800 -0.300 0.300 -0.400 0.100 
336: 0.200 -0.300 -0.300 0.100 -1.500 1.200 0.500 0.300 0.900 -0.300 0.500 -1.600 -1.200 -0.900 0.300 0.100 
337: 0.100 -0.300 -1.000 0.400 -1.300 1.000 -0.500 0.100 0.300 0.900 -0.200 -0.700 -1.000 0.100 -0.600 0.500 
338: 0.100 -0.300 -0.400 -0.400 -1.200 0.700 0.400 1.500 -1.100 -0.400 0.400 -1.500 0.100 0.100 0.100 -0.300 
339: 0.300 -0.500 0.200 -1.100 -1.400 0.700 0.100 0.300 -0.100 0.700 0.700 -1.400 -0.200 -0.600 0.400 0.100 
340: -0.200 -0.200 0.500 -0.400 -1.000 0.700 0.300 -0.300 1.300 0.200 0.300 -1.200 -0.600 -0.400 -0.700 -0.500 
341: 0.800 -0.300 -0.100 -0.500 -1.400 1.200 -0.300 0.300 0.500 0.100 0.900 -1.500 -0.700 -0.300 -1.100 -0.400 
342: 0.100 0.200 0.100 -0.400 -0.800 1.100 0.300 -0.100 0.100 -0.800 1.100 -1.100 -0.400 -0.800 -1.000 0.100 
343: 0.500 -0.200 -0.200 -0.200 -1.400 0.800 -0.300 0.400 0.400 0.100 0.800 -1.200 -0.100 -0.700 -0.600 -0.400 
344: 0.400 -0.400 0.600 -0.200 -1.700 0.500 0.700 0.500 0.200 -0.200 0.400 -1.200 -0.700 -0.900 -0.400 1.000 
345: -0.900 0.700 -0.100 -0.600 -1.600 0.500 -0.100 -0.200 0.500 0.400 0.900 -0.800 -0.400 0.700 -1.000 0.300 
346: 0.700 -0.900 -1.100 -0.600 -0.700 0.800 1.100 0.700 -0.100 -0.100 0.900 -1.400 0.000 -1.000 -0.300 -0.300 
347: 1.200 -0.200 -0.100 -0.100 -2.000 0.300 -0.000 0.300 -0.200 0.700 0.700 -1.100 -0.300 -0.500 -0.600 -0.300 
348: 0.800 -1.000 -0.800 0.900 -1.000 0.800 0.100 -0.200 -0.100 0.100 0.900 -1.400 -0.700 -0.300 -0.000 -0.000 
349: -0.300 0.000 0.200 0.400 -1.900 0.300 0.300 0.700 -0.100 0.300 0.600 -1.400 -0.900 -0.000 0.100 0.300 
350: -0.800 -0.300 -0.600 -0.500 -1.100 0.700 -0.100 0.600 0.200 0.300 1.300 -1.000 -0.200 0.300 -0.300 0.100 
351: 0.300 -0.400 -1.100 -0.100 -1.000 0.300 0.400 0.800 0.800 -0.600 0.600 -1.300 -0.500 -0.100 -0.600 0.300 
352: 1.000 -0.300 0.200 -0.400 -1.400 0.300 -0.400 0.500 -0.300 -0.400 1.100 -1.200 0.000 -0.400 0.500 -0.200 
353: -0.300 0.200 -0.100 0.500 -1.100 -0.500 0.200 0.200 0.700 0.700 0.500 -1.500 -0.700 -0.000 -0.400 -0.200 
354: -0.100 -0.200 0.600 -0.700 -1.100 0.100 0.700 0.000 0.500 -0.300 0.900 -1.400 -0.200 0.100 -0.700 -0.300 
355: 0.100 -0.600 -0.300 0.900 -1.200 0.400 -0.200 0.300 0.500 0.400 1.800 -1.400 -0.800 -0.500 -0.400 -0.700 
356: -0.300 0.200 0.600 -1.100 -1.700 0.600 -0.000 0.300 0.800 0.500 -0.000 -1.400 -0.900 0.100 -0.200 0.400 
357: -0.500 -0.500 -0.000 -0.000 -0.800 0.800 0.900 -0.000 0.400 0.400 0.100 -1.000 -1.300 -0.800 0.700 -0.200 
358: -0.400 -0.700 0.100 -0.000 -1.500 0.600 -0.100 0.700 0.700 0.800 0.700 -1.100 -0.600 -0.300 -0.800 0.500 
359: 0.000 -0.500 -0.000 -0.700 -1.400 0.600 0.300 0.300 -0.200 0.100 0.500 -0.900 0.300 -0.700 0.300 0.200 
360: 0.400 0.100 -0.500 -0.600 -1.400 0.100 0.400 0.300 0.000 0.500 1.400 -1.200 -0.600 -0.800 -0.100 0.500 
361: -0.400 -0.100 0.400 -0.400 -1.100 0.200 0.100 0.400 0.100 1.100 0.400 -1.200 -0.500 -0.800 -0.000 0.100 
362: -0.100 -0.300 -0.500 -0.100 -0.500 0.100 0.300 0.000 1.000 0.200 0.500 -1.300 -0.200 -0.200 -0.600 -0.200 
363: 0.300 0.200 0.500 -0.100 -1.400 0.300 -0.300 0.700 0.000 0.000 0.500 -1.300 -0.600 -0.900 -0.400 0.600 
364: 0.300 -0.200 -1.000 0.100 -1.200 0.100 -0.400 0.800 0.100 0.500 0.000 -0.900 0.200 -0.100 0.100 -0.400 
365: 0.500 0.200 -0.600 0.100 -1.500 0.400 0.900 0.100 -0.300 -0.600 0.300 -1.300 -0.800 0.100 -0.300 0.800 
366: 0.700 -0.300 -1.100 -0.500 -1.100 0.300 -0.100 0.800 -0.300 0.300 1.000 -0.900 -0.000 -0.300 0.100 -0.300 
367: 0.700 -0.400 -0.300 0.100 -1.400 0.200 0.300 0.500 -0.500 0.800 0.100 -1.500 0.100 -0.400 -0.500 -0.200 
368: 0.200 0.000 -0.400 0.200 -1.600 0.600 0.700 -0.100 0.200 -0.300 0.700 -1.200 -0.700 -0.700 0.400 0.200 
369: 0.300 -0.800 -0.000 -0.300 -2.100 1.300 -0.700 0.900 -0.000 0.900 0.500 -0.400 -0.700 -0.300 -0.300 0.400 
370: -0.400 -0.400 -0.300 -0.700 -1.200 0.600 0.500 0.900 0.500 -0.200 -0.400 -1.200 0.300 -0.300 0.300 0.100 
371: -0.200 0.300 -0.500 0.200 -1.000 0.100 -0.200 0.400 0.600 0.100 0.500 -1.600 -0.300 -0.700 1.000 -0.700 
372: 0.300 -0.100 0.700 -1.000 -1.500 0.200 0.500 0.500 0.700 -0.400 0.500 -0.500 -0.600 -0.300 -0.400 -0.200 
373: 0.300 0.600 -0.800 -0.600 -0.900 0.500 -0.500 -0.400 0.300 1.100 0.300 -0.900 -1.100 -0.400 0.100 0.200 
374: -0.500 0.000 -0.000 0.400 -0.900 0.700 1.500 0.100 -0.200 -0.400 0.500 -1.400 -0.800 -0.400 -0.600 -0.100 
375: -0.200 -1.000 -0.100 0.100 -1.800 0.500 0.900 0.300 0.900 0.500 0.900 -1.300 -0.600 -0.200 -0.900 0.800 
376: -0.300 -0.300 -0.100 -0.200 -1.700 0.300 0.000 0.700 1.300 -0.100 -0.200 -0.700 -0.500 -0.400 0.500 0.300 
377: 0.200 -0.200 -0.200 -0.400 -1.700 0.500 -0.300 0.700 -0.200 0.300 0.600 -1.000 0.000 -0.300 0.200 0.100 
378: -0.500 -0.000 0.000 -0.200 -1.000 0.200 0.100 0.700 0.300 0.800 -0.400 -1.200 -0.800 0.100 -0.300 0.400 
379: -0.100 -0.600 0.000 -0.500 -1.600 1.100 0.900 0.100 -0.500 0.800 0.100 -1.400 -0.000 -0.300 -0.500 0.500 
380: -0.100 -0.400 -0.700 -0.200 -0.800 0.600 0.100 0.700 0.500 0.400 0.300 -0.800 -1.200 -0.100 -0.400 0.400 
381: -0.100 -0.300 0.200 -0.500 -1.400 1.100 -0.400 0.700 -0.300 -0.100 0.900 -1.600 -0.500 0.200 0.100 0.100 
382: -0.300 -0.500 -0.300 -0.100 -1.300 0.600 0.500 1.000 0.400 0.200 0.900 -1.400 -0.600 -0.300 -0.800 0.400 
383: -0.100 -0.800 0.100 -0.000 -2.000 1.000 -0.100 0.800 0.500 0.300 -0.100 -1.000 -0.200 0.300 -0.800 0.500 
384: -0.400 -0.600 -0.100 0.200 -2.200 1.300 0.800 0.400 0.100 -0.700 1.000 -1.500 -0.000 0.900 -1.000 0.100 
385: 0.300 -1.000 -0.800 -0.400 -1.100 0.800 0.100 0.600 0.500 0.100 0.700 -0.900 -0.500 0.000 -0.700 0.400 
386: 0.300 -0.300 0.000 0.200 -1.600 0.600 0.200 0.400 -0.600 -0.300 0.700 -0.800 -0.300 -0.100 -0.500 0.500 
387: -0.000 -0.700 -0.100 -0.300 -1.400 0.100 0.200 0.600 -0.000 0.300 0.800 -1.000 -0.500 -0.200 0.200 1.000 
388: -0.500 0.100 -0.600 -0.000 -1.400 0.200 0.200 0.000 0.300 0.300 0.800 -0.900 -0.500 -0.100 0.300 0.600 
389: -0.100 -0.300 -0.500 -0.400 -1.500 0.800 0.800 -0.000 0.500 -0.500 1.200 -1.100 -0.000 -0.700 -0.400 0.800 
390: 0.700 -0.300 -0.300 -0.600 -1.700 0.800 0.500 -0.500 0.300 0.500 0.600 -1.000 -0.500 -0.800 -0.000 0.500 
391: 0.200 -0.100 0.200 -0.500 -0.900 0.500 -0.100 0.300 0.200 0.900 0.000 -1.100 -0.500 -0.900 -0.400 0.100 
392: 0.500 -0.700 0.100 0.200 -1.400 0.700 0.700 -0.100 0.700 -0.300 0.000 -1.200 -0.000 -0.800 -0.500 -0.000 
393: 0.800 -0.900 0.400 0.500 -1.500 -0.200 0.300 0.300 -0.200 0.300 1.100 -0.900 -0.600 -0.500 -0.200 0.200 
394: 0.400 -0.700 -0.200 0.100 -1.600 -0.100 -0.500 0.300 0.100 1.300 0.300 -0.800 -0.400 -0.100 0.100 0.500 
395: -0.200 -0.600 0.000 0.400 -1.100 0.700 0.400 -0.400 -0.300 0.500 -0.100 -1.100 0.000 -0.200 -0.000 0.200 
396: 0.400 -0.500 -0.800 0.100 -1.600 1.100 0.900 -0.500 0.400 0.400 0.600 -1.600 -0.400 -0.200 -0.300 -0.100 
397: -0.100 0.200 -0.400 -0.000 -1.300 0.600 0.700 0.500 0.400 -0.400 1.200 -0.900 -0.800 -0.400 -0.600 -0.600 
398: -0.800 0.200 0.100 -0.400 -1.400 0.300 0.100 0.800 0.400 -0.100 1.100 -0.800 -0.700 0.400 -0.800 -0.000 
399: -0.600 0.000 -0.300 -0.900 -1.100 0.100 0.800 0.900 0.300 0.100 0.500 -0.800 -0.300 -0.300 0.100 0.200 
400: 0.300 -0.600 -0.300 -0.400 -1.400 0.200 0.100 0.600 0.400 0.300 1.300 -1.500 -0.100 -0.100 0.100 -0.700 
401: -0.400 0.200 0.200 0.300 -1.700 0.300 0.500 0.200 0.800 0.300 0.300 -0.900 -0.900 -0.600 -0.300 -0.000 
402: -0.100 -0.600 0.100 -0.800 -2.200 1.600 0.800 -0.300 0.700 -0.100 0.900 -1.100 0.300 -0.900 -0.300 0.600 
403: -0.200 -0.300 -0.100 -0.100 -1.600 0.700 -0.400 1.100 1.000 0.700 0.500 -1.300 -0.600 -0.300 -0.700 -0.300 
404: -0.100 0.000 -0.300 -0.300 -0.700 0.400 -0.300 0.700 -0.100 -0.400 0.500 -0.900 0.300 -0.300 -0.400 -0.100 
405: 0.300 -0.500 0.500 0.200 -2.200 0.600 1.200 0.100 0.400 -0.000 -0.000 -1.600 -0.300 -0.600 -0.200 0.700 
406: -0.000 -0.400 -0.300 -0.400 -1.500 0.100 0.900 -0.300 1.000 0.100 0.900 -0.800 -0.300 -0.900 0.300 0.600 
407: -0.100 -0.400 -0.300 0.700 -2.200 0.800 0.100 -0.000 1.000 0.700 0.000 -0.600 0.200 -0.600 -0.000 -0.900 
408: 0.200 -0.100 -0.300 -0.500 -1.100 0.800 0.500 -0.400 -0.300 -0.100 0.900 -0.900 -0.300 -0.400 0.700 -0.700 
409: -0.200 0.300 0.200 -0.800 -1.400 0.500 0.400 0.700 1.100 0.500 -0.000 -0.700 -1.100 -0.400 -0.700 -0.500 
410: 0.000 -1.100 0.800 -0.400 -1.000 0.300 0.000 1.200 0.200 0.100 0.000 -0.800 -1.200 -0.100 -0.300 0.300 
411: -0.800 0.300 -0.500 0.200 -1.700 -0.300 1.100 0.100 0.100 0.200 0.700 -0.700 0.400 0.400 -0.900 0.300 
412: -0.100 -0.300 -0.800 -0.400 -1.400 0.700 0.100 0.600 0.300 0.200 0.900 -1.400 -0.000 -0.600 -0.300 0.900 
413: -0.000 -0.800 0.600 -0.000 -1.100 0.500 0.200 0.000 0.800 -0.500 -0.200 -0.800 -0.300 -0.500 0.200 0.100 
414: 0.300 0.400 -0.200 -0.500 -1.300 -0.700 0.700 0.000 0.400 0.400 0.500 -0.800 -0.400 -0.000 -0.500 0.100 
415: 0.000 0.100 -0.400 0.200 -1.200 0.700 0.100 -0.300 0.400 0.200 0.400 -0.900 0.100 -0.800 -0.900 0.100 
416: 1.000 -0.600 -0.100 -0.100 -1.400 0.600 0.300 0.600 -0.100 0.100 0.000 -1.300 -0.300 -0.700 -0.200 0.100 
417: -0.200 0.400 -0.100 0.100 -1.800 0.400 0.100 0.400 0.800 -0.300 0.300 -1.300 -0.200 -0.500 -0.100 0.100 
418: 0.100 -0.100 -0.400 -0.500 -1.000 1.000 -0.800 0.400 0.100 0.300 0.600 -1.300 -0.300 -0.300 0.100 -0.200 
419: 0.100 0.000 -0.800 0.500 -1.400 0.600 0.400 1.100 0.400 -0.700 0.800 -1.600 -0.200 -0.500 -0.400 -0.700 
420: 0.100 0.300 -0.500 -0.400 -1.700 0.600 0.400 0.200 0.500 -0.100 0.000 -1.300 -0.300 0.100 0.200 -0.300 
421: -0.100 0.100 -0.300 -0.400 -0.500 0.800 -0.400 0.300 0.200 0.500 -0.100 -1.200 -0.700 -0.700 -0.300 0.100 
422: -0.100 -0.300 0.200 0.200 -0.800 0.500 0.300 0.500 -0.100 0.500 -0.800 -1.400 -0.600 -0.400 -0.400 0.300 
423: -0.400 -0.300 0.300 -0.100 -0.800 0.300 0.400 -0.000 0.000 -0.300 0.000 -0.700 0.300 -0.600 0.300 -0.300 
424: -0.100 0.400 -0.000 -0.500 -1.800 0.500 0.400 -0.200 1.000 0.100 0.900 -1.300 -0.700 -0.400 0.300 -0.200 
425: -0.300 -0.400 -0.300 0.100 -1.300 0.100 1.000 0.800 0.200 0.300 1.600 -1.000 -0.600 -0.900 -0.700 -0.000 
426: -0.300 -0.100 -0.500 -0.200 -2.300 -0.000 0.400 0.900 0.400 1.100 0.800 -1.200 0.100 0.100 -0.000 -0.400 
427: 0.300 -1.000 -1.000 0.200 -0.400 -0.100 0.300 0.700 0.700 -0.100 0.700 -1.200 0.300 -0.400 -0.300 -0.600 
428: 0.600 0.900 0.000 0.200 -2.200 0.100 -0.100 0.300 -0.000 -0.100 0.900 -1.600 -0.600 0.100 -0.300 0.100 
429: -0.100 0.000 -1.200 -0.400 -0.600 0.100 0.500 0.700 0.200 0.200 0.900 -1.400 -0.400 -0.300 -0.700 0.400 
430: -0.800 0.400 -0.100 0.800 -1.400 0.300 0.500 0.300 0.700 -0.300 0.000 -1.700 -0.200 -0.400 -0.200 0.100 
431: 0.400 -0.300 -0.300 -1.000 -1.200 0.700 -0.100 0.600 0.500 0.000 0.200 -0.800 0.300 -0.300 -0.600 -0.100 
432: 0.400 -0.100 0.600 -0.100 -1.400 0.800 -0.300 0.600 -0.400 0.400 0.000 -1.400 -0.300 -0.500 -0.300 -0.400 
433: -0.400 -0.500 -0.300 0.600 -1.400 0.300 0.700 0.800 0.200 0.500 0.200 -1.400 -0.600 -0.200 -0.500 -0.000 
434: -0.600 -0.100 -0.400 -0.100 -1.400 -0.200 0.300 1.200 -0.000 0.700 0.300 -1.200 -0.400 0.100 0.100 0.400 
435: -0.400 -0.900 -0.400 0.400 -1.000 -0.200 0.800 0.600 0.400 0.300 0.500 -1.400 -0.600 0.600 0.400 -0.200 
436: -0.200 0.400 -0.600 -0.500 -1.600 -0.400 0.000 1.200 0.200 1.400 0.400 -1.600 -0.300 -0.300 0.100 0.100 
437: 0.200 -0.300 -0.200 -0.700 -0.600 0.100 0.400 0.700 -0.200 0.400 -0.000 -0.900 -0.500 -0.300 -0.000 0.100 
438: -0.000 -0.500 0.200 0.500 -1.900 0.100 0.500 0.800 -0.200 0.900 0.700 -1.800 -0.500 -0.000 -0.800 0.200 
439: -0.300 -0.000 -0.300 -1.200 -1.700 1.200 0.800 -0.500 0.700 0.300 0.400 -1.200 -0.200 0.000 -0.300 0.200 
440: 0.400 -0.700 0.100 -0.500 -1.000 0.400 1.200 0.700 0.100 0.500 -0.000 -0.300 -0.700 -1.100 -0.700 -0.700 
441: -0.800 0.000 0.400 0.500 -1.400 0.600 -0.300 -0.300 0.600 0.200 1.400 -1.700 -0.000 -0.500 -0.300 0.100 
442: -0.300 -0.300 -0.200 -0.200 -1.800 0.300 0.800 1.000 0.800 0.800 -0.300 -1.000 -1.000 -0.100 -0.400 0.200 
443: -0.700 -0.400 -0.100 -0.300 -0.800 0.600 -0.400 0.800 0.700 0.100 -0.100 -1.200 -0.400 -0.100 0.100 0.500 
444: 0.000 0.000 -0.500 0.100 -2.100 0.700 1.200 0.300 -0.600 0.500 -0.100 -0.900 -0.000 -0.400 0.500 -0.300 
445: -0.800 -0.900 -0.100 0.200 -1.500 1.300 0.600 0.000 0.800 0.100 0.700 -1.100 -0.400 -0.500 -0.200 0.300 
446: -0.100 -0.600 -0.100 -0.400 -2.000 1.000 -0.300 1.100 0.600 0.900 0.200 -1.500 0.200 -0.300 -0.400 -0.300 
447: 0.100 -0.400 0.000 -0.500 -1.500 1.000 1.300 -0.100 -0.100 0.300 0.400 -1.700 -0.600 -0.500 -0.300 0.600 
448: -0.200 0.400 -1.200 -0.400 -1.800 1.000 0.300 0.600 1.100 0.300 0.400 -0.600 -1.300 -0.100 -0.800 0.500 
449: -0.800 -0.400 -0.400 0.400 -1.100 0.900 0.300 1.100 -0.100 -0.400 0.200 -1.400 0.400 -0.200 -0.300 -0.300 
450: -0.300 0.000 -0.100 -0.600 -1.300 0.800 -0.000 0.100 0.900 -0.000 -0.100 -1.600 -0.200 -0.200 -0.300 0.800 
451: 0.100 0.100 0.000 -0.500 -1.300 0.700 0.500 0.300 0.200 0.100 -0.000 -1.200 -0.300 -1.200 -0.300 0.600 
452: 0.200 -1.100 0.300 0.500 -1.800 0.600 0.600 0.300 0.000 0.900 -0.000 -1.200 -0.500 -0.800 0.100 0.500 
453: -0.400 -0.700 -0.300 0.500 -2.100 0.500 0.700 0.100 -0.000 0.900 0.500 -0.800 0.300 -0.400 -0.400 0.700 
454: -0.600 -0.400 -0.700 0.200 -1.600 1.100 0.000 0.200 0.300 0.100 0.900 -1.200 0.200 -0.400 0.400 0.200 
455: -0.400 -0.900 -0.000 0.600 -1.400 0.300 0.800 0.600 0.500 0.200 0.300 -1.200 -0.700 -0.800 0.800 0.500 
456: -0.600 -0.500 0.200 -0.200 -1.400 -0.200 0.000 0.100 0.800 0.900 0.300 -1.000 -0.000 0.700 -0.400 -0.000 
457: -0.100 -0.700 -0.800 1.300 -1.800 0.800 1.000 0.300 0.800 -0.100 0.500 -1.600 -0.600 -0.200 -0.600 0.100 
458: -0.200 -0.500 -0.000 -0.100 -1.900 1.100 -0.500 0.600 0.400 -0.300 0.200 -0.600 -0.300 -0.200 0.700 0.300 
459: -0.000 -0.800 0.100 -0.400 -1.900 1.300 0.700 -0.300 -0.300 0.800 0.100 -1.000 0.300 -0.500 -0.400 0.700 
460: -0.100 -0.400 -0.000 -0.700 -1.600 1.500 -0.000 0.300 0.100 0.400 0.900 -1.200 0.200 -0.500 -1.000 -0.200 
461: -0.300 -0.400 -0.300 0.600 -1.200 0.500 1.000 0.600 0.500 0.000 -0.100 -1.200 -0.500 -0.800 -0.700 0.300 
462: -0.400 -0.200 0.100 0.100 -2.000 0.600 0.100 0.300 0.400 0.400 0.100 -1.400 -0.100 0.000 0.100 0.300 
463: -0.100 -0.400 -1.000 -0.100 -1.200 1.000 0.400 0.200 1.000 0.000 -0.000 -1.100 -0.200 -0.400 -0.100 -0.100 
464: 1.200 -0.200 -0.400 -0.700 -2.300 0.800 0.300 1.500 -0.300 -0.000 0.400 -1.200 -0.500 -0.100 -0.800 0.100 
465: 0.100 -0.500 -0.300 -0.200 -1.400 0.800 1.100 -0.300 -0.200 0.100 -0.200 -0.700 -0.100 -0.600 0.100 0.500 
466: -0.500 0.000 0.200 -0.300 -2.100 1.300 0.000 0.300 0.200 0.700 0.500 -1.100 -0.400 0.300 -0.800 -0.400 
467: -0.500 -0.200 -0.900 -0.700 -0.800 1.000 1.200 0.600 -0.100 0.300 0.200 -0.800 -0.500 -0.900 -0.500 0.500 
468: -0.300 -0.300 0.200 -0.400 -1.700 0.600 0.900 0.200 0.100 0.500 -0.000 -1.000 0.500 -0.800 -0.600 0.200 
469: 0.400 -0.900 -1.000 0.700 -1.100 0.500 0.100 0.100 0.200 1.000 0.200 -1.200 -0.500 0.200 -0.200 -0.800 
470: 0.600 -0.300 -0.000 -0.400 -0.900 0.200 0.700 0.300 -0.300 0.100 -0.300 -1.000 0.000 -0.500 -0.500 -0.100 
471: 0.100 -0.100 -0.300 0.900 -1.700 0.400 0.300 0.200 -0.200 -0.200 0.700 -0.400 -0.300 -0.600 -0.600 0.300 
472: -0.300 -0.500 -0.700 0.400 -1.500 0.600 0.300 -0.200 0.100 -0.600 1.300 -0.800 0.400 -0.100 0.500 0.100 
473: 0.300 -0.600 -1.100 1.000 -2.700 0.400 0.500 1.300 0.700 0.100 0.900 -1.200 -0.500 -0.500 0.100 0.600 
474: -0.100 -0.500 -0.500 -0.500 -1.100 0.600 -0.300 -0.500 -0.000 0.400 0.000 -0.800 0.300 1.100 0.300 -0.000 
475: -0.100 0.200 -0.700 0.300 -1.600 1.300 0.900 0.300 -0.000 -0.200 0.500 -1.300 -0.500 -0.500 -0.600 -0.500 
476: -0.200 -0.900 -0.800 0.900 -1.900 0.800 0.700 1.400 0.500 0.100 0.500 -1.500 -0.300 -0.500 -0.300 0.100 
477: -0.100 -0.600 -0.400 -0.100 -1.500 -0.200 1.300 -0.300 0.100 -0.300 1.000 -1.100 0.600 0.100 -0.000 0.500 
478: 0.300 -0.100 -1.200 0.600 -2.200 0.800 -0.200 -0.100 0.700 1.200 0.200 -0.800 -0.200 -0.500 -0.700 0.200 
479: -0.400 0.000 -0.400 0.200 -0.700 0.600 0.300 0.800 0.000 -0.800 -0.200 -1.500 0.700 -0.500 -0.400 -0.100 
480: 0.700 -0.600 -0.300 0.800 -1.800 1.200 -0.100 -0.400 0.300 0.200 -0.800 -1.100 -0.200 -0.300 0.300 -0.100 
481: -0.400 0.100 -0.400 0.700 -2.100 1.500 0.300 0.500 0.100 0.400 -0.800 -1.300 -0.200 -0.100 -0.100 -0.400 
482: -1.300 -0.500 0.400 -0.200 -1.700 1.400 0.600 1.500 0.100 -0.400 0.400 -1.300 0.300 -0.400 -0.300 -0.000 
483: -0.300 -1.400 -0.700 0.500 -2.200 1.200 0.200 0.800 0.700 0.400 0.500 -0.900 0.300 -0.400 0.100 0.100 
484: -0.800 0.200 -0.200 -0.100 -2.300 0.900 0.500 0.400 -0.000 0.600 0.200 -1.400 0.500 -0.400 0.500 -0.000 
485: -0.900 -1.200 -0.800 1.100 -1.200 0.500 1.100 0.800 0.500 0.200 0.900 -1.100 -0.500 -0.400 -0.100 0.100 
486: 0.300 -1.400 -0.100 0.100 -2.200 0.600 0.500 -0.300 0.400 1.100 0.200 -1.500 0.600 -0.600 0.500 0.800 
487: 0.500 -0.700 -0.800 0.700 -1.900 0.600 -0.100 0.400 0.300 0.900 0.700 -1.400 -0.000 -0.800 -0.200 -0.100 
488: 0.100 -0.600 -0.600 0.900 -1.800 0.400 0.400 0.800 -0.000 -0.300 0.000 -0.600 -0.100 0.300 -0.900 0.300 
489: 0.800 -1.300 -0.500 -0.000 -1.800 1.000 0.500 -0.400 -0.300 -0.200 0.000 -0.800 0.400 -0.200 0.600 0.900 
490: 0.300 -0.800 -0.100 0.800 -1.700 0.300 0.300 0.100 0.300 0.400 -0.100 -0.500 -0.200 0.100 -0.900 0.100 
491: -0.100 -0.900 0.300 0.500 -1.900 -0.100 0.100 1.800 0.100 -0.600 0.400 -0.800 -0.300 -0.300 0.200 1.000 
492: 0.300 -0.600 -1.400 0.100 -2.300 0.000 0.000 0.000 0.700 0.400 0.600 -1.300 0.900 0.400 0.100 1.200 
493: -0.100 -0.400 -0.800 1.700 -2.000 1.200 0.100 0.100 -0.100 0.500 -1.200 -0.900 -0.600 0.100 -0.500 0.900 
494: -0.600 -1.200 -0.600 0.900 -1.700 1.700 -0.100 1.000 -0.600 -0.600 -0.100 -1.300 -0.600 -0.500 0.900 2.700 
495: -0.500 -1.700 -0.700 0.700 -1.700 1.100 0.300 -0.700 0.100 -0.500 0.600 -0.500 1.000 0.000 0.900 1.300 
496: 0.600 -0.600 -1.000 0.500 -2.000 0.200 0.700 -0.400 1.000 0.300 -0.400 -0.700 -0.100 0.000 -0.000 0.500 
497: 0.200 -1.100 -0.700 2.100 -1.800 0.600 0.100 0.600 0.500 -0.400 -0.200 -1.200 -0.300 -0.500 -0.600 1.300 
498: 0.500 -0.900 0.100 -0.300 -2.300 0.200 1.000 -0.300 -0.300 -0.500 0.300 -1.200 1.600 -0.100 0.400 1.000 
499: 0.000 -0.900 0.000 1.200 -1.200 -0.800 0.700 -0.300 0.600 0.500 0.800 -0.400 0.400 -1.200 -0.400 0.200 
500: 2.200 -1.800 -1.100 1.200 -1.200 -1.500 -0.600 0.400 2.600 -1.000 -0.100 -0.900 1.900 -1.300 -0.600 0.500 
501: 4.800 -1.000 1.300 0.700 -3.200 -1.200 -0.000 -1.500 -0.900 -0.400 0.100 -1.600 1.300 -0.500 0.800 -0.400 
502: 1.100 -0.300 0.500 2.100 -1.900 -2.000 1.200 -0.600 2.000 -1.500 1.900 -0.200 -0.500 -1.100 -1.000 -0.300 
503: 10.800 -4.700 -3.100 -3.100 4.900 -4.800 -3.300 -3.100 8.800 -3.300 -2.300 -2.300 7.100 -3.300 -2.200 -1.700 
504: -5.000 37.100 -3.100 -3.100 -5.200 -4.800 -3.300 -3.300 -3.400 -3.300 -2.300 -2.300 -3.500 -2.900 -2.100 -2.100 
505: -5.000 -4.700 -3.100 -3.100 -5.200 -4.700 -3.100 53.100 -3.400 -3.300 -2.200 -2.300 -3.400 -3.200 -2.300 -2.300 
506: -5.000 -4.600 -3.200 -3.100 -5.200 -4.800 -3.300 -3.200 -3.400 -3.300 -2.000 -2.300 15.600 7.800 8.000 25.300 
507: 0.700 -1.200 0.200 0.200 -4.200 -1.700 0.500 -1.500 -0.700 -0.800 0.500 -1.700 3.900 -0.400 6.000 3.100 
508: -1.300 -0.200 -0.500 2.100 -3.200 -1.000 -0.800 0.600 1.700 2.200 0.900 0.900 -1.200 0.100 -0.200 0.900 
509: -0.900 -2.000 -1.000 0.700 -2.000 -0.700 1.100 2.600 0.400 -0.900 -0.200 -0.800 1.900 -0.500 0.900 2.300 
510: -0.500 -1.200 0.600 1.100 -3.800 -0.100 0.500 -1.100 0.200 -0.300 0.500 -0.100 1.600 -0.800 2.800 2.000 
511: -1.500 -0.800 0.400 -0.000 -2.300 -0.300 0.000 0.000 1.000 1.400 1.700 -0.500 0.300 -0.400 0.200 1.400 
512: -0.700 -2.100 -0.300 1.600 -1.800 -1.300 1.000 1.900 1.100 0.300 0.100 0.200 0.700 -0.500 0.500 -0.000 
513: 0.100 -1.300 0.100 1.100 -3.800 -0.300 1.400 -1.500 0.100 0.100 1.500 -0.700 2.000 -0.300 1.300 1.100 
514: -0.700 -0.200 -0.300 -0.300 -2.300 -0.600 -0.000 0.800 1.800 1.100 0.300 0.100 -1.300 -0.300 0.500 1.100 
515: -0.100 -1.400 -1.100 1.000 -2.000 -0.900 -0.200 3.000 1.700 -1.400 -0.500 0.100 0.600 -1.100 0.500 1.900 
516: 0.500 -1.100 0.200 1.300 -4.100 -0.100 1.000 -1.700 -0.200 -0.800 0.300 -1.200 2.100 -0.100 2.000 2.600 
517: -1.300 -0.500 -0.100 0.900 -2.200 -0.700 -0.200 0.800 1.100 1.900 0.300 -0.800 -0.300 -0.000 0.500 0.500 
518: -1.100 -1.500 -0.800 1.700 -2.200 -0.900 1.100 2.700 1.000 -0.800 0.100 -0.300 0.500 -0.500 0.400 1.300 
519: 0.600 -1.700 0.200 -0.400 -3.500 -1.000 1.900 -1.100 -0.400 0.100 1.300 -0.400 1.600 0.300 2.200 1.700 
520: -0.400 -0.800 -0.300 0.400 -2.600 -0.900 -0.400 1.100 2.100 2.100 0.400 -0.100 -1.500 0.400 -0.300 0.800 
521: -0.100 -1.800 -1.000 1.600 -1.700 -1.200 0.400 3.000 0.100 -1.000 -0.400 0.400 1.000 -0.800 -0.400 2.400 
522: -0.000 -1.500 1.000 1.100 -4.100 -0.700 1.100 -1.300 -0.800 -0.400 0.900 -1.200 2.500 -0.100 3.600 2.000 
523: -0.400 -0.600 -0.800 -0.500 -2.700 -0.500 -0.600 0.600 2.400 2.400 1.300 -1.000 -0.800 0.000 0.500 0.500 
524: -0.400 -1.500 0.400 0.900 -1.600 -0.600 0.400 2.700 0.700 -0.800 0.100 -0.400 -0.000 -0.900 -0.000 0.500 
525: -0.600 -0.700 1.000 0.200 -4.300 0.600 1.200 -1.500 -0.100 0.100 2.200 -1.400 1.400 0.000 0.900 1.800 
526: -1.400 -0.800 -1.100 -0.100 -2.300 0.200 0.100 1.900 1.100 2.700 1.000 -0.400 -1.500 -0.300 -0.300 1.000 
527: -1.700 -1.600 -0.300 0.600 -1.800 -1.000 1.500 3.300 0.200 -1.000 0.600 -0.500 0.900 -1.200 0.500 2.600 
528: -0.600 -1.400 0.500 -0.100 -3.700 -0.700 0.800 -1.300 0.500 1.100 1.300 -1.100 2.100 0.400 1.500 2.200 
529: -0.600 -0.600 -0.300 -0.200 -2.900 0.200 0.800 0.800 2.000 0.800 1.000 -0.800 -1.500 0.200 0.100 0.500 
530: -0.200 -2.200 -0.600 0.900 -2.000 -1.400 1.400 3.000 1.400 -0.000 0.100 -0.400 0.400 -1.200 0.200 1.000 
531: 0.900 -1.500 0.300 0.600 -4.000 -0.500 0.700 -1.600 0.400 0.700 0.600 -1.000 1.000 0.100 1.900 2.200 
532: -1.000 -0.500 -0.200 0.500 -2.400 -0.200 0.300 0.600 1.500 1.500 0.600 -1.200 -0.800 0.500 -0.500 0.500 
533: -0.600 -2.200 -0.400 1.700 -1.900 -0.600 1.800 1.900 1.200 -1.100 -0.200 -0.000 -0.400 -0.600 0.800 1.100 
534: 0.300 -1.500 0.100 0.100 -3.900 -0.200 0.300 -0.900 0.300 0.600 1.600 -0.700 2.000 0.500 1.500 1.000 
535: -0.600 -0.700 -0.100 0.400 -1.700 0.100 -0.700 0.800 0.600 1.600 1.200 -1.100 -0.900 -0.400 -0.200 0.700 
536: -1.400 -1.300 -0.500 2.100 -2.300 -1.200 1.600 3.000 0.900 -0.900 0.200 -0.700 -0.300 -0.500 0.100 2.000 
537: -0.800 -1.500 -0.000 -0.000 -3.800 -0.300 0.700 -0.700 -0.100 1.000 0.900 -0.700 2.600 0.700 1.700 1.800 
538: -1.700 -0.600 -0.500 1.100 -1.800 0.300 0.000 0.400 0.800 1.700 0.300 -0.700 -0.200 -0.100 -0.400 0.700 
539: -0.400 -2.300 -0.400 1.100 -2.200 -0.100 1.500 2.200 0.200 -0.400 -0.000 -0.900 0.100 -0.800 1.000 1.500 
540: -0.700 -1.000 -0.400 0.900 -3.700 0.200 0.800 -1.200 -0.600 2.000 1.300 -1.200 1.300 0.800 0.900 1.000 
541: -2.100 -0.500 -0.400 -0.100 -1.600 0.900 0.800 1.300 1.000 0.900 0.000 -0.400 -0.900 0.000 -0.300 0.400 
542: -0.800 -2.100 -0.400 0.800 -1.400 -1.700 2.200 2.600 0.900 -0.300 -0.200 -0.600 -0.300 -0.700 0.400 2.300 
543: -0.200 -0.400 0.300 -0.500 -3.800 -0.700 0.300 -1.300 0.300 0.700 1.800 -0.800 2.200 0.300 1.300 1.400 
544: -0.500 -0.600 -0.300 0.100 -2.300 0.600 0.200 1.000 1.300 0.900 1.300 -0.800 -0.700 -0.900 -0.100 0.100 
545: -1.400 -1.500 -0.400 2.400 -2.200 -1.400 0.900 3.000 0.400 -0.300 1.000 -0.400 -0.200 -1.100 0.500 1.900 
546: -0.700 -1.600 -0.200 -0.200 -3.500 -0.100 0.500 -1.600 0.400 0.500 1.500 -0.800 2.300 0.800 1.900 2.300 
547: -0.600 -0.600 -0.000 -0.200 -2.300 -0.000 0.500 0.800 1.500 1.300 0.700 -1.200 -0.800 -0.200 -0.200 0.200 
548: -1.000 -1.300 -0.400 1.700 -2.100 -0.200 1.100 1.700 0.800 -0.700 0.800 -0.000 -0.300 -1.000 -0.100 1.400 
549: -1.200 0.000 -0.300 -0.500 -3.600 0.700 1.200 -1.900 -0.400 0.800 1.000 -0.300 2.000 0.200 1.600 1.100 
550: -1.200 -0.200 -1.100 -0.800 -1.700 0.600 0.800 1.900 1.500 0.900 1.000 -0.800 -1.800 0.100 -0.600 -0.100 
551: -0.200 -2.000 -0.700 0.800 -1.600 -0.500 0.900 2.900 0.700 -0.400 0.100 -0.800 -0.500 -0.700 0.300 1.700 
552: -0.100 -1.100 0.400 0.200 -3.600 -0.200 0.500 -0.800 -1.300 0.400 2.100 -0.500 1.000 0.300 2.200 1.800 
553: -1.400 -0.600 -1.200 -0.100 -2.100 -0.100 0.500 0.600 1.700 1.600 1.500 -0.800 -1.500 0.600 0.300 1.000 
554: -1.700 -1.300 -0.100 0.900 -1.600 -0.600 0.900 2.500 0.200 -0.600 0.900 0.100 -0.100 -0.600 0.100 1.500 
555: -0.500 -1.400 -0.200 -0.200 -3.500 0.300 1.100 -1.200 0.500 0.400 1.300 -0.800 1.800 0.300 0.900 2.100 
556: -0.400 -0.500 -0.800 0.100 -1.700 -0.500 0.300 1.100 0.800 1.300 1.000 -0.900 -1.200 -0.100 -0.300 1.000 
557: -0.800 -1.300 -0.500 1.500 -1.800 -0.900 0.800 2.000 0.600 -0.800 0.500 -0.600 -0.000 -0.200 -0.500 2.200 
558: -0.800 -0.800 0.200 0.300 -3.600 0.500 0.900 -1.500 -0.500 -0.300 1.900 -0.900 1.500 0.400 2.100 1.400 
559: -1.300 -0.900 -0.500 -0.100 -1.800 0.100 0.000 1.300 2.100 1.100 1.800 -0.900 -1.200 -0.700 0.500 0.500 
560: -0.900 -1.900 0.200 1.600 -2.300 -0.300 0.300 1.700 0.800 -0.400 1.200 -0.400 0.300 -0.800 0.100 1.500 
561: -0.100 -1.500 -0.100 0.400 -3.300 -0.400 0.900 -0.700 0.600 0.100 1.600 -0.900 1.500 -0.100 2.200 1.200 
562: -0.800 0.200 -0.300 -0.400 -2.900 -0.100 0.200 0.400 1.100 2.000 0.900 -0.800 -0.700 0.100 -0.000 0.400 
563: -1.100 -1.800 -0.800 1.500 -1.100 -0.200 1.000 2.300 0.700 -0.600 1.000 -0.800 -0.500 -1.600 -0.300 2.400 
564: -0.200 -0.700 -0.400 0.100 -3.400 -0.900 1.200 -1.100 0.200 0.400 0.900 -1.000 2.400 0.400 1.500 1.400 
565: -1.100 0.400 -0.000 -0.000 -1.600 -0.300 0.100 0.200 1.300 0.700 0.500 -0.100 -1.200 0.100 -0.400 0.500 
566: -1.700 -0.600 -0.100 0.900 -1.100 -1.400 0.200 3.400 0.800 -0.600 0.400 -0.800 0.100 -0.500 -0.000 0.900 
567: -0.600 -1.500 0.800 0.400 -3.700 0.300 0.900 -1.000 -0.000 0.400 0.600 -1.000 1.800 -0.500 1.900 2.200 
568: -0.800 -0.900 -0.500 -0.000 -2.000 -0.100 0.500 -0.100 0.900 1.900 1.000 -0.300 -0.500 0.400 0.800 -0.600 
569: -1.100 -1.300 -0.300 1.300 -1.600 -1.200 1.100 2.900 1.400 -0.300 0.000 -0.300 -0.300 -1.500 -0.100 1.300 
570: -1.200 -0.300 0.600 0.400 -4.100 0.300 0.400 -1.100 0.400 0.100 0.900 -0.800 2.900 -0.200 1.200 1.600 
571: -0.700 -0.400 -0.900 -0.500 -2.500 0.600 0.600 1.000 1.000 1.900 0.200 -1.100 -0.600 -0.600 -0.300 1.400 
572: -1.000 -1.500 -0.300 1.100 -1.400 -0.500 1.800 1.600 -0.000 -1.400 1.100 0.100 0.400 -0.800 -0.200 1.400 
573: -0.000 -1.600 0.800 -0.200 -3.500 -0.900 1.600 -1.400 0.400 0.500 1.500 -0.100 1.900 0.100 0.600 1.400 
574: -0.800 -0.400 -0.200 0.700 -2.600 -0.100 -0.200 0.300 1.600 1.000 1.800 -0.300 -1.300 -0.200 0.300 0.400 
575: -0.800 -1.900 -0.700 1.300 -1.700 -0.600 -0.200 2.700 1.500 -0.600 0.500 -0.600 0.400 -1.300 0.300 2.000 
576: 0.900 -1.200 -0.100 0.400 -4.200 -0.300 0.700 -0.700 -0.800 -0.100 1.300 -0.800 2.300 0.100 2.000 1.400 
577: -1.000 0.300 -0.700 -0.000 -2.600 -0.000 0.400 0.400 1.600 1.800 0.500 -1.500 -1.100 0.300 -0.300 1.300 
578: -1.000 -1.400 -0.600 0.600 -1.100 0.000 1.500 1.600 0.100 -0.900 0.700 -0.200 0.400 -1.300 0.400 1.000 
579: 0.600 -1.000 -0.200 -0.200 -3.500 -0.200 1.300 -1.100 0.300 0.800 1.300 -0.800 1.000 -0.100 0.600 1.600 
580: -1.200 -0.300 -0.100 0.700 -2.100 0.400 0.600 0.000 1.000 1.700 0.200 -0.800 -1.400 0.300 -0.500 0.500 
581: -0.500 -1.900 -0.900 0.500 -1.300 -0.400 0.900 2.900 0.700 -0.400 0.300 -0.500 -0.200 -0.800 0.600 1.100 
582: 0.200 -1.400 0.700 0.200 -2.900 -0.800 0.800 -1.100 0.000 0.000 0.900 -0.300 1.700 0.000 1.100 1.500 
583: -1.000 0.500 -0.500 0.400 -2.200 0.500 -1.200 -0.100 1.500 1.900 -0.300 -0.700 -0.600 0.100 0.100 0.100 
584: -1.100 -1.200 0.100 1.000 -1.000 0.200 0.900 2.900 -0.500 -0.600 -0.700 -0.900 0.100 -0.900 -0.400 1.000 
585: 0.300 -1.200 -0.500 -0.400 -3.200 -0.200 1.000 -0.100 0.200 -0.500 1.200 -0.900 1.700 -0.500 1.800 1.700 
586: -0.400 -0.200 -0.300 0.400 -2.500 -0.600 -0.200 0.800 1.300 1.300 0.800 -1.000 -1.500 0.600 0.300 0.600 
587: -0.500 -1.700 -0.700 0.900 -2.000 -0.200 0.500 2.500 -0.200 -0.800 1.400 -0.000 -0.200 -0.500 0.600 1.200 
588: 0.000 -1.400 0.300 -0.900 -3.000 -0.200 1.000 -1.100 0.400 0.200 1.700 -1.000 0.900 0.900 1.100 1.800 
589: -1.000 -0.400 0.000 0.400 -2.400 0.900 -0.100 0.300 0.800 1.300 1.300 -0.100 -1.000 -0.300 -0.300 -0.300 
590: -0.500 -2.000 -0.300 0.100 -1.100 -0.700 0.700 2.700 1.300 -1.000 0.900 -0.600 0.000 -1.200 -0.300 2.200 
591: 0.800 -1.000 0.500 0.100 -3.500 -0.500 0.400 -1.600 -0.000 0.100 1.300 -0.300 0.700 0.300 1.700 1.900 
592: -1.200 0.000 -0.700 0.500 -2.700 0.900 -0.400 0.400 0.800 1.900 1.100 -1.000 -1.200 0.700 -0.300 0.100 
593: -1.500 -1.600 -0.900 0.800 -1.000 0.700 0.700 2.700 0.500 -0.600 -0.400 -0.400 0.200 -1.300 0.500 1.000 
594: -0.100 -0.500 -0.700 0.100 -3.300 -0.200 0.900 -0.100 -0.300 0.100 0.800 -0.900 0.800 -0.400 2.300 2.300 
595: -0.800 -0.700 -0.200 -0.700 -2.100 0.400 0.100 0.100 0.200 1.900 1.200 -1.000 -1.000 0.600 0.100 1.400 
596: -1.500 -2.100 -0.000 1.500 -1.700 -0.400 0.800 3.300 0.500 0.100 0.000 -0.100 -0.500 -0.900 0.500 0.800 
597: 0.100 -1.700 -0.000 -0.800 -3.500 -0.600 1.200 -0.700 1.400 0.200 0.400 -1.200 2.500 0.400 1.700 1.400 
598: -0.700 0.600 -0.000 0.500 -3.000 0.100 0.100 0.600 1.100 1.900 0.600 -1.200 -1.500 -0.200 -0.500 0.500 
599: -0.800 -2.700 0.200 0.500 -2.300 0.100 0.600 4.200 0.100 -0.600 0.500 0.100 0.400 -1.000 -0.000 1.300 
600: 0.400 -1.700 -0.200 -0.400 -3.300 -0.300 0.700 -1.700 0.100 0.400 1.500 -1.000 1.700 0.300 2.200 2.600 
//
CLASS 3
pos: AA    AT    AC    AG    TA    TT    TC    TG    CA    CT    CC    CG    GA    GT    GC    GG
1: -0.000 -0.000 -0.000 -0.300 -1.200 1.000 -0.300 0.100 -0.400 0.600 -0.800 -0.800 -0.700 0.700 -0.300 0.200 
2: 0.100 -0.700 -1.000 0.300 -1.200 1.500 0.600 0.900 -0.000 -0.500 -0.400 -0.900 -0.000 -1.100 0.100 0.100 
3: 0.100 0.000 -0.400 -0.100 -1.100 0.600 -0.800 0.300 0.100 -0.200 0.200 -1.300 0.300 0.300 -0.300 -0.100 
4: 0.400 0.300 -0.200 -0.300 -0.900 1.100 -0.300 0.300 -0.300 -0.300 -0.000 -1.200 -0.800 -0.000 -0.900 0.500 
5: 0.700 -0.300 -0.600 -0.500 -0.400 0.600 0.500 0.000 -0.300 0.000 -0.700 -0.900 -0.400 -0.500 -0.600 0.700 
6: 0.000 0.700 0.300 -0.300 -1.000 0.600 -0.200 -0.200 -0.100 -0.000 -0.300 -1.300 0.000 -0.900 -0.200 0.100 
7: 0.600 -0.800 -0.300 0.400 -1.300 1.000 0.400 0.100 -0.300 0.200 -0.000 -0.600 -1.200 -0.100 -0.900 0.300 
8: 0.300 -0.400 -0.900 -0.000 -0.800 0.500 0.000 0.200 -0.900 0.300 0.200 -0.500 0.400 -0.100 -0.000 -0.300 
9: 0.700 -0.700 -0.100 0.100 -1.000 0.600 -0.200 0.400 0.000 -0.100 0.100 -1.300 -0.900 0.100 -0.300 0.500 
10: -0.100 0.100 -0.400 0.300 -1.300 0.800 0.400 -0.800 -0.200 -0.300 0.500 -0.800 -0.200 -0.000 -0.600 0.500 
11: -0.500 0.500 -0.800 -0.200 -1.400 1.300 0.100 0.200 0.100 0.600 -0.400 -1.100 -0.400 -0.000 -0.400 -0.300 
12: -0.300 -0.500 -0.300 -0.100 -0.400 1.700 -0.100 0.600 -0.800 0.500 -0.000 -1.800 -0.400 -0.200 -0.800 -0.200 
13: -0.400 -0.300 -0.100 0.200 -0.700 1.700 -0.900 0.600 -0.700 0.200 -0.100 -1.000 -0.200 -0.700 -0.200 -0.200 
14: 0.700 -0.700 -1.200 0.300 -2.000 1.000 1.600 0.500 -0.200 -0.500 0.100 -1.300 -0.400 -0.600 -0.000 1.100 
15: -0.500 -0.000 -0.100 -0.300 -1.100 0.500 -0.800 0.300 0.600 0.100 0.300 -1.000 0.500 -0.500 -0.400 0.700 
16: 0.500 -0.000 -0.500 0.100 -0.800 0.700 0.100 -0.500 -0.300 -0.100 0.100 -1.200 -0.600 -0.200 -0.900 1.200 
17: 0.100 0.400 -0.400 -0.300 -0.300 0.300 -0.300 0.400 -0.300 -0.800 0.400 -0.900 -0.900 0.300 0.100 -0.000 
18: 0.500 -0.600 -0.200 0.100 -1.000 0.500 0.300 0.100 0.200 0.100 -0.200 -1.100 -0.200 0.400 -1.000 -0.400 
19: 1.000 -0.100 -0.700 0.000 -0.800 0.900 -0.700 0.300 -0.600 -0.500 1.100 -1.000 -0.400 -0.500 -0.400 0.100 
20: 0.500 0.300 -0.300 -0.200 -1.100 0.500 0.000 0.000 -0.000 -0.400 -0.100 -0.900 -0.300 -0.600 0.100 0.300 
21: 0.500 0.300 -0.200 -0.600 -1.100 0.300 0.400 0.000 -0.300 0.400 0.400 -1.300 -0.300 -0.200 -0.800 0.100 
22: -0.000 0.500 -1.000 0.200 -1.600 1.000 0.800 0.300 0.200 0.300 0.300 -1.400 -0.900 -0.800 -0.300 0.100 
23: -0.000 -0.400 -0.700 -0.300 -0.700 1.000 0.200 0.200 0.200 -0.500 0.600 -0.700 -0.400 -0.200 -0.100 -0.100 
24: -0.000 0.800 -0.800 -0.300 -1.200 0.900 -0.600 0.400 0.000 0.200 -0.100 -0.900 -0.100 -0.100 -0.200 -0.800 
25: 0.200 -0.000 -0.400 -0.300 -0.100 1.100 -0.400 0.700 -0.300 -0.100 -0.600 -1.300 -0.400 -0.300 -0.900 -0.000 
26: 0.100 1.000 -0.500 -0.300 -1.400 0.700 -0.000 1.300 -0.200 -0.600 -0.700 -1.200 0.300 -0.900 0.100 -0.300 
27: -0.200 -0.400 0.000 0.300 -1.100 1.400 -0.500 0.200 -0.300 -0.500 0.500 -1.200 -0.200 -0.000 -0.600 0.500 
28: -0.000 -0.100 -0.700 -0.100 -0.900 0.800 -0.300 0.600 0.600 -0.100 -0.700 -1.300 0.400 -0.200 -0.700 0.100 
29: 1.100 0.400 -0.700 -0.200 -0.300 0.300 -0.300 0.200 -0.500 -0.400 -0.400 -1.400 -0.200 -0.400 0.500 -0.600 
30: 1.000 -0.500 0.300 0.800 -1.100 0.900 0.000 -0.300 -0.200 -0.300 -0.200 -0.900 -1.000 -0.300 -0.400 -0.200 
31: -0.600 0.000 0.300 0.400 -0.800 0.400 0.500 -0.800 0.600 -0.800 0.100 -0.400 -0.000 -0.500 0.100 -0.300 
32: -0.100 0.200 -0.300 0.200 -0.800 -0.400 -0.300 0.600 0.100 0.500 0.800 -0.900 -0.300 -0.600 -0.900 0.500 
33: 0.500 0.100 -0.400 -0.600 -0.600 0.800 -0.600 -0.900 0.200 -0.600 0.800 -1.600 -0.200 -0.200 0.100 0.700 
34: 0.300 0.500 -0.100 0.400 -0.400 0.900 -0.600 -0.200 -0.300 0.000 0.300 -0.900 -0.800 -0.700 -0.500 -0.800 
35: 0.300 0.200 -0.400 -0.300 -1.000 0.500 -0.100 1.100 -0.300 0.200 0.200 -1.700 -0.600 -0.300 -0.800 0.200 
36: 0.300 -0.400 -0.400 0.100 -1.000 0.500 -0.300 1.100 0.000 -0.200 -0.000 -1.300 -0.300 0.100 0.100 -0.600 
37: 0.200 -0.300 -0.300 0.400 -1.200 0.900 -0.500 0.100 -0.100 0.200 -0.200 -1.200 0.800 -1.200 0.200 -0.300 
38: 0.200 -0.500 0.100 1.000 -1.500 0.900 -0.800 0.700 -0.000 0.200 -0.600 -1.000 -0.500 -0.100 -0.500 0.300 
39: 0.100 -0.000 -0.800 -0.500 -0.500 0.300 -0.000 0.300 -0.700 -0.000 -0.400 -1.100 0.700 -0.400 0.100 0.700 
40: 0.200 0.500 -1.000 0.900 -2.100 1.200 -0.100 0.400 -0.400 -0.200 0.100 -1.200 -0.300 -0.300 -0.500 0.400 
41: 0.000 -0.600 -1.100 -0.000 -1.000 1.100 -0.200 1.000 -0.200 -0.600 0.100 -1.300 -0.400 0.100 -0.000 1.200 
42: -0.900 0.500 -0.300 0.200 -1.400 0.500 0.300 0.400 0.200 -0.600 -0.400 -1.000 0.200 -0.000 -0.300 1.000 
43: -0.100 0.100 -1.000 -0.600 -0.900 0.300 0.100 0.700 -0.500 -0.400 1.600 -1.300 -0.300 0.300 -0.000 0.400 
44: -0.300 0.300 -0.700 -0.100 -0.800 0.300 -0.200 0.400 1.100 0.400 -0.400 -1.700 0.100 -0.300 -0.600 -0.300 
45: 0.700 0.100 -0.600 0.500 -1.400 1.100 0.100 0.400 0.200 -0.800 -0.700 -1.200 -0.100 -0.700 -0.400 -0.300 
46: 1.000 0.200 -0.700 -0.300 -1.200 0.500 0.800 -0.400 0.300 -1.300 0.200 -0.900 -0.100 -0.200 -0.100 -0.100 
47: 1.000 0.400 -1.100 0.400 -0.900 0.200 -0.200 -0.200 -0.100 0.800 0.100 -1.300 -1.000 -0.300 -0.500 -0.100 
48: 0.200 0.200 0.200 -0.300 -1.200 0.800 -0.100 1.100 -0.300 -0.200 -0.700 -1.200 -0.300 -0.400 -0.800 0.200 
49: 0.100 -0.500 -0.300 0.300 -0.900 0.400 0.200 0.600 -0.100 -0.700 0.500 -1.100 -0.400 0.400 -0.400 0.100 
50: -0.400 0.200 -0.300 0.300 -1.000 0.000 0.100 0.100 0.100 -0.100 0.100 -0.600 -0.200 -0.000 -0.100 0.200 
51: 0.300 -0.400 -0.500 -0.100 -1.000 0.300 0.100 0.200 0.700 -0.100 -0.400 -1.000 0.500 -0.800 -0.500 0.500 
52: 0.200 0.600 0.600 0.100 -1.500 -0.100 -0.000 0.400 -0.100 -0.600 0.800 -1.400 0.400 -0.800 -0.200 -0.100 
53: 0.300 -0.200 -0.200 -0.200 -1.400 0.200 -0.400 0.500 0.400 0.800 0.500 -1.200 -0.100 -0.900 -0.400 0.500 
54: 0.500 -0.600 -0.500 0.900 -0.900 0.200 -0.400 0.500 0.100 -0.200 0.100 -1.100 -0.000 -0.300 -0.600 0.300 
55: 0.200 0.600 -0.400 0.200 -1.600 -0.500 0.400 0.600 0.200 -0.700 -0.000 -1.400 -0.300 0.600 -0.200 0.400 
56: -0.200 -0.600 0.100 0.200 -0.600 -0.200 -0.200 0.400 0.300 -0.200 -0.300 -0.500 -0.300 -0.300 -0.100 0.700 
57: 0.900 -0.300 -0.100 -0.300 -1.200 0.300 -0.600 -0.500 0.300 -0.100 0.600 -1.700 0.200 0.400 -0.400 0.200 
58: 0.100 0.900 -0.100 0.100 -1.000 0.100 0.600 0.200 0.200 -0.500 0.100 -0.900 -0.600 -0.800 -1.200 0.200 
59: 0.000 0.300 -0.700 -0.200 -0.600 0.500 -0.300 -0.300 0.500 -0.200 0.100 -1.300 -0.400 0.100 -0.200 -0.000 
60: -0.200 0.800 0.300 -0.500 -0.900 1.600 -0.900 0.300 -0.300 -0.200 -0.200 -1.100 -0.900 -0.600 -0.600 0.200 
61: -0.800 -0.200 0.300 -0.200 -0.600 1.600 0.100 0.300 -0.900 -0.200 0.600 -1.100 -0.200 -0.500 -0.600 -0.100 
62: -0.300 -0.600 -0.500 -0.000 -0.500 0.500 0.000 0.500 0.600 0.200 -0.300 -0.700 -0.700 -0.300 -0.100 0.200 
63: 0.100 -0.200 0.000 0.300 -1.000 -0.300 -0.300 1.100 0.000 -0.200 0.300 -1.400 -0.000 -0.300 -0.100 0.400 
64: 0.200 0.400 -0.700 -0.200 -1.300 0.500 -0.600 -0.300 -0.300 0.400 0.500 -1.300 0.100 0.600 0.100 -0.400 
65: -0.000 0.500 -0.400 -0.600 0.200 -0.100 0.500 0.800 0.100 -0.200 -0.400 -1.200 -0.700 -0.700 -0.600 -0.100 
66: -0.000 0.500 0.000 0.300 -1.700 0.600 0.000 0.300 -0.700 0.200 0.400 -0.800 -1.000 0.200 -0.300 0.100 
67: -0.200 -0.700 -1.400 -0.200 -1.100 1.600 -0.300 0.700 0.200 0.700 -0.300 -1.300 0.600 -0.200 -1.000 0.200 
68: 0.500 0.100 -0.100 -0.400 -0.900 1.200 -0.600 1.300 -0.900 -0.300 -0.400 -1.800 0.400 -1.200 -0.300 0.700 
69: 0.700 0.200 -0.500 -0.400 -1.700 0.400 0.300 0.900 0.100 -0.500 0.100 -1.600 -0.600 0.400 -0.100 0.100 
70: 0.800 -0.700 -1.100 0.400 -1.200 0.900 -0.300 0.600 -0.100 0.000 0.200 -0.800 -0.400 -0.200 -0.100 -0.300 
71: 0.600 -0.100 -0.700 0.300 -1.500 0.800 0.100 0.100 -0.600 -0.700 1.100 -1.500 -0.300 0.800 -0.700 -0.100 
72: 0.600 -0.100 -0.400 -0.900 -1.100 0.900 0.300 0.300 0.700 -0.100 0.100 -1.700 0.300 -0.600 -0.600 -0.400 
73: 1.100 0.400 -0.100 -0.400 -0.600 -0.000 0.200 0.100 -0.400 0.400 -0.400 -0.600 -0.500 -0.500 -1.100 -0.800 
74: 0.300 -0.000 -0.500 1.300 -1.100 0.900 -0.200 0.100 -0.400 -0.100 0.600 -1.500 -0.600 -0.700 -0.700 0.300 
75: -0.500 0.900 -0.800 -0.700 -1.100 -0.100 0.000 1.400 0.400 -0.100 -0.300 -1.700 0.100 0.300 -0.300 0.100 
76: -0.000 -0.600 0.100 0.300 -0.400 0.500 -0.200 0.500 -0.800 0.200 0.200 -1.400 -0.100 -0.300 -0.300 -0.100 
77: 1.000 -0.700 -0.300 -0.200 -1.100 0.300 -0.500 0.700 -0.900 0.100 1.400 -0.900 -1.000 0.600 -0.300 0.100 
78: 0.200 -0.400 -0.800 0.400 -0.700 0.300 -0.200 0.300 -0.100 0.400 -0.100 -0.700 -0.300 -0.600 0.100 0.700 
79: 0.100 0.400 -0.800 0.200 -1.000 0.600 -0.500 -0.100 -0.000 0.000 -0.400 -1.300 0.100 0.300 -0.900 0.700 
80: 0.300 0.400 -0.500 -0.200 -0.300 1.200 -0.600 0.300 -0.400 -1.100 -0.500 -0.700 -0.600 0.200 -0.600 0.200 
81: 0.400 -0.100 -0.300 -0.000 -0.600 0.900 -0.100 0.200 -0.300 -0.600 -0.500 -1.100 0.700 -0.300 -0.600 -0.700 
82: 0.700 -0.400 -0.100 1.000 -1.400 0.600 0.700 -0.200 -0.600 -0.600 0.400 -0.800 -0.800 -1.300 -0.200 1.200 
83: -0.300 -0.600 -0.100 0.400 -1.400 -0.400 -0.500 0.700 0.500 0.700 -0.400 -0.600 0.100 -0.000 0.900 0.100 
84: 0.500 0.300 -1.300 -0.200 -0.900 -0.100 0.000 -0.200 -0.300 0.200 -0.100 -0.400 0.800 -0.500 0.200 -0.200 
85: 0.800 0.300 -1.000 0.800 -0.300 -0.200 0.100 -0.200 -0.700 -0.000 -0.100 -0.900 -0.100 -1.400 -0.600 1.100 
86: 1.000 -0.200 0.300 -0.100 -2.000 0.300 -0.400 0.600 -0.100 -0.700 -0.200 -1.000 0.000 -0.000 -0.300 1.000 
87: 0.400 0.500 -1.100 -0.300 -0.000 0.200 -1.000 -0.600 0.400 -0.200 0.200 -1.500 -0.100 -0.200 -0.400 1.200 
88: 0.700 0.400 0.700 -0.200 -1.700 1.100 -0.000 0.700 -0.300 -0.800 -0.400 -1.400 -0.200 -0.900 -0.700 0.300 
89: 0.600 -1.100 -0.400 0.400 -0.800 0.400 -0.300 0.400 0.600 -0.600 0.200 -0.700 -0.900 0.100 -0.100 0.300 
90: -0.100 0.600 0.100 -0.100 -2.200 0.500 0.500 -0.300 0.200 -0.600 0.100 -0.800 0.500 -0.200 -0.400 0.300 
91: 0.100 -0.600 -0.200 -0.200 -0.700 0.600 0.200 0.000 0.300 0.400 0.100 -0.900 -0.400 -0.300 -0.400 -0.000 
92: 0.300 0.200 -0.200 -0.100 -1.100 0.200 -0.300 0.900 0.000 0.400 -0.100 -1.300 -0.700 -0.300 -0.500 0.300 
93: 0.100 -0.400 0.100 -0.300 -0.600 0.700 -0.300 0.000 0.000 -0.100 0.300 -1.800 -0.300 0.100 -0.300 0.200 
94: 0.600 -0.000 -0.200 -0.100 -0.700 0.900 -0.500 -0.100 0.500 0.000 0.200 -1.400 -1.000 -0.600 -0.500 0.300 
95: 0.700 -0.100 -0.100 -0.000 -1.000 0.400 0.100 0.600 -0.100 -0.300 0.400 -1.400 -0.400 -0.700 -0.400 0.200 
96: 0.300 0.300 -1.000 0.400 -1.800 0.400 0.200 0.400 0.900 -0.500 0.200 -1.200 0.100 -0.800 0.300 -0.200 
97: -0.200 -0.300 0.700 0.200 -0.500 0.700 -0.900 -0.500 -0.100 0.100 0.100 -1.200 -0.500 -0.400 -0.000 0.700 
98: -0.200 0.200 -0.400 0.100 -1.200 1.100 -0.600 0.300 0.200 0.200 -0.300 -1.000 -0.000 -0.200 -0.500 -0.500 
99: -0.600 0.700 -0.200 -0.300 -0.300 1.400 -0.400 -0.000 -0.800 -0.000 0.100 -1.300 -0.400 -0.500 0.400 -0.400 
100: -0.100 -0.400 -0.600 0.100 -0.300 0.800 -0.200 1.000 -0.100 -0.100 1.000 -1.500 -0.700 -0.600 -0.500 -0.200 
101: 0.200 0.100 0.200 -0.500 -1.100 0.200 -0.300 0.700 0.700 -0.700 0.100 -1.000 -0.800 -0.000 0.100 0.400 
102: 0.500 -0.500 -0.200 0.100 -1.200 1.000 -0.600 -0.300 0.700 0.400 -0.400 -1.300 -0.300 0.000 -0.100 -0.200 
103: 0.300 0.100 -0.200 0.400 -0.600 0.700 -0.200 0.300 0.200 -0.100 -0.700 -1.300 -0.700 -0.500 -0.400 -0.300 
104: 0.600 -0.100 0.000 -0.200 -1.300 0.800 -0.300 0.600 -0.400 -0.500 0.600 -1.300 0.200 -0.500 -0.400 -0.300 
105: 0.300 0.700 -1.000 -0.200 -1.100 0.100 -0.300 0.900 0.300 -0.000 -0.300 -0.600 -0.900 -0.100 -0.100 0.200 
106: 0.300 -0.300 0.000 -0.400 -1.200 0.500 0.500 0.500 -0.300 -0.300 -0.800 -0.900 0.200 -0.400 -0.400 0.700 
107: -0.400 0.700 -0.400 -0.200 -1.500 0.900 -0.600 0.300 0.300 -0.200 0.300 -1.200 -0.300 -0.200 -0.400 0.600 
108: -0.700 0.300 -0.600 -0.100 -0.700 0.800 0.300 0.600 0.000 -0.800 0.300 -1.000 -0.100 -0.300 0.500 -0.700 
109: -0.900 1.200 -0.400 -0.900 -0.600 -0.100 0.100 0.600 0.800 -0.400 0.100 -0.700 -0.300 -0.200 -0.700 -0.200 
110: 0.600 -0.300 -0.400 -0.000 -0.400 0.600 -0.800 0.700 0.700 -0.300 -0.700 -1.000 -0.600 -0.500 -0.100 -0.100 
111: 0.500 0.500 0.600 -0.300 -1.400 0.400 -0.100 0.300 -0.400 -0.200 -0.100 -1.800 -0.000 -0.100 -0.600 0.200 
112: -0.500 0.300 -0.200 0.100 -0.900 1.300 -0.200 -0.100 0.200 -0.200 0.600 -1.000 -0.400 -0.600 -0.400 -0.300 
113: 0.600 -0.100 -1.000 -0.400 -1.000 1.100 0.400 -0.100 0.300 -0.300 0.400 -0.900 -0.600 -0.800 -0.400 0.400 
114: 0.100 0.200 -0.200 0.400 -1.000 0.600 -0.300 0.400 0.300 -0.400 -0.000 -1.000 -0.500 -0.400 -0.300 -0.100 
115: -0.200 -0.100 -0.400 0.600 -1.600 1.200 0.200 -0.200 0.200 -0.200 -0.700 -0.900 -0.100 0.300 -0.400 -0.100 
116: -0.600 0.100 -0.700 0.100 -0.700 1.300 -0.100 0.100 -0.100 -0.200 -0.300 -0.900 0.300 -0.700 -0.400 0.200 
117: 0.300 0.000 -1.000 0.400 -0.700 0.800 -0.600 0.700 -0.100 -0.300 0.100 -1.700 -0.100 -0.200 -0.500 0.300 
118: 0.300 0.300 -0.200 0.100 -1.100 0.400 0.200 0.500 -0.600 -0.900 -0.000 -1.000 -0.700 0.400 0.300 -0.200 
119: 0.100 -0.200 -0.200 -0.600 -1.700 1.100 -0.500 1.000 0.900 -0.700 0.300 -0.800 -0.100 -0.500 -0.100 0.100 
120: 0.600 -0.400 0.000 -0.200 -1.000 0.300 0.000 0.200 0.300 -0.400 -0.200 -0.900 -0.400 -0.300 -0.500 1.100 
121: -0.000 -0.400 0.300 0.700 -1.000 0.400 -0.400 -0.500 0.300 0.400 -0.400 -1.600 0.600 -0.600 -0.400 0.200 
122: 0.100 0.100 0.400 0.200 -1.000 0.600 -0.500 0.100 0.300 -0.400 0.100 -1.300 -1.000 0.700 -0.900 -0.100 
123: 0.300 -0.800 -0.400 0.400 -1.200 1.300 -0.200 0.700 -0.600 -0.200 0.600 -0.800 1.000 -1.000 -0.300 -1.000 
124: 0.400 -0.700 0.300 0.400 -1.600 0.400 0.400 -0.100 -1.200 0.500 0.600 -0.500 -0.000 -0.200 -0.600 0.200 
125: 0.100 -0.500 -0.200 -0.800 -1.000 0.600 -0.200 -0.000 0.200 0.200 0.700 -0.700 0.300 -0.200 -0.400 0.200 
126: 1.000 0.200 -0.400 -0.600 -1.000 0.200 -0.300 0.800 -0.100 0.400 0.200 -1.300 -0.100 -0.800 -1.000 0.200 
127: -0.100 1.000 -0.100 -0.000 -1.300 0.400 0.500 0.000 -0.700 -0.400 0.100 -0.800 -0.700 -0.500 -0.400 0.800 
128: -0.600 -0.000 -1.000 -0.200 -1.000 0.600 0.200 0.600 0.500 0.400 0.200 -1.400 -0.700 -0.700 1.000 0.600 
129: 0.600 -0.400 -1.100 -0.300 -0.700 -0.000 0.700 0.300 -0.100 0.700 -0.100 -0.900 0.100 -0.800 -0.200 0.400 
130: 0.500 0.200 0.600 -0.400 -1.200 0.800 -0.100 -0.800 0.000 -0.300 0.200 -1.000 -0.500 -0.400 -0.000 0.300 
131: -0.100 -0.300 0.700 -0.300 -1.000 0.600 -0.300 0.700 0.200 -0.100 0.800 -0.500 -1.100 -1.000 -0.000 0.200 
132: 0.200 -1.000 0.100 -0.000 -1.300 -0.200 -0.300 0.900 0.700 0.600 -0.200 -0.700 -0.400 0.700 -0.800 0.200 
133: 0.400 0.300 -0.400 -0.500 -1.600 0.400 -0.300 0.700 -0.300 0.100 -0.300 -1.100 0.200 -0.400 -0.200 0.700 
134: 0.500 -0.100 -0.800 -0.000 -1.000 1.200 -0.200 -0.100 -0.200 -0.300 0.100 -1.200 -0.300 0.100 -0.400 0.200 
135: -0.200 0.300 0.300 -0.300 -0.300 0.400 0.200 0.100 -0.400 0.000 -0.000 -1.400 -0.700 -0.200 -0.500 0.200 
136: 0.600 -0.400 -0.600 -0.000 -1.400 0.300 1.000 0.400 0.100 -0.300 1.000 -0.900 -0.100 -0.000 -0.800 -1.000 
137: 0.100 0.100 -0.300 0.300 -1.000 0.200 -0.200 0.100 0.300 0.100 0.600 -0.700 -0.600 -0.500 -0.700 0.300 
138: -0.000 -0.400 0.300 0.000 -1.200 0.700 -0.300 0.300 0.300 -0.300 -0.600 -0.600 -0.400 0.100 0.100 0.200 
139: 0.100 0.300 -0.500 -0.500 -1.400 0.100 0.600 0.600 0.300 -0.400 0.100 -1.000 -0.400 0.400 -0.200 -0.300 
140: -0.200 -0.000 -0.300 0.100 -0.700 -0.000 0.200 0.500 0.100 -0.600 1.500 -1.100 -0.400 -0.300 0.100 -0.500 
141: 0.100 0.200 -0.700 0.100 -1.000 0.200 -0.900 0.400 0.300 0.100 1.100 -0.600 -0.400 -0.300 -0.100 -0.100 
142: 0.200 -0.100 -0.700 0.600 -1.000 0.900 -0.400 0.000 -0.400 0.100 0.100 -1.300 0.100 0.100 -0.700 0.100 
143: 0.300 -0.300 -0.400 0.400 -0.700 0.800 0.200 0.100 0.100 -1.000 0.300 -1.500 0.000 -0.400 0.100 -0.500 
144: 0.900 -0.000 -0.900 0.600 -1.400 0.700 -0.400 -0.100 0.300 0.100 0.800 -1.300 -0.200 -0.400 -0.400 -0.500 
145: 0.100 0.600 -0.400 0.100 -1.200 0.700 1.100 -0.700 -0.000 -0.200 -0.400 -1.000 0.000 -0.300 -1.200 -0.000 
146: 0.400 -0.400 -0.200 0.000 -1.100 1.200 0.200 0.200 0.300 -0.500 0.100 -0.900 -0.500 -0.900 -0.400 0.200 
147: 0.800 0.300 -1.000 -0.300 -0.600 0.200 0.300 -0.800 -0.100 0.000 0.200 -0.700 -0.900 -0.000 -0.000 0.500 
148: 0.100 -0.000 0.100 0.200 -0.700 0.600 -0.200 0.100 -0.300 0.100 0.100 -1.000 -0.400 -0.600 -0.900 0.200 
149: -0.100 -0.200 -0.100 0.300 -1.600 1.200 0.100 0.000 -0.300 -0.200 0.900 -1.400 -0.300 0.000 -0.300 -0.100 
150: 0.100 0.000 -1.100 -0.700 -0.700 0.600 0.200 0.300 -0.100 1.100 0.400 -1.400 -0.800 -0.000 0.100 -0.400 
151: -0.200 0.400 -0.600 -0.200 -1.000 1.100 0.500 0.500 -0.400 0.000 0.300 -0.700 -0.600 -1.000 -0.500 -0.100 
152: 0.600 -1.100 -0.400 -0.300 -1.000 1.300 -0.100 0.200 -0.000 -0.400 0.600 -0.700 -0.000 -1.100 0.100 0.700 
153: 0.700 0.100 -0.500 0.000 -2.100 0.000 1.200 -0.300 0.200 -0.200 0.600 -0.900 -0.100 0.100 -0.600 0.100 
154: 0.000 0.200 -0.800 -0.200 -1.400 0.700 -0.200 0.500 0.800 0.100 0.700 -1.300 -1.000 -0.000 0.100 -0.300 
155: -0.200 -0.300 0.300 -0.400 -0.300 1.000 -0.800 0.500 0.000 -0.800 0.600 -0.600 -0.000 -0.800 -0.300 -0.200 
156: 0.200 0.100 0.100 0.200 -0.900 -0.200 -0.200 0.300 0.200 -0.000 0.500 -1.300 -0.400 -0.700 0.100 0.300 
157: 0.100 0.100 -0.700 0.600 -1.800 1.000 -0.200 -0.500 1.000 -0.200 0.100 -1.200 -0.700 -0.700 0.600 0.600 
158: 0.300 -0.100 -0.300 -0.600 -1.200 1.100 -0.100 0.100 -0.100 -0.500 1.100 -1.200 0.500 -0.300 -0.600 -0.400 
159: 1.100 -0.600 -0.500 0.100 -0.800 0.600 0.100 0.100 0.000 0.400 0.100 -1.100 -1.000 -0.600 -0.600 0.200 
160: -0.300 -0.100 0.600 0.600 -1.300 1.300 -1.200 0.200 -0.400 0.000 -0.100 -0.800 -0.100 -0.100 -0.500 -0.200 
161: -0.200 -0.300 -0.300 -0.300 -0.600 0.900 0.000 0.300 -1.000 0.200 0.600 -1.400 0.200 0.000 -0.400 -0.100 
162: -0.000 0.100 -0.200 -0.500 -0.800 0.700 0.500 0.000 0.200 0.100 0.200 -1.200 -0.700 -0.100 -0.900 0.200 
163: -0.100 0.300 -0.400 -0.300 -0.100 1.000 -0.500 -0.400 -0.300 0.400 0.600 -1.300 -0.700 -0.300 -0.200 -0.500 
164: 0.200 -0.300 0.300 -0.100 -0.500 0.400 0.500 0.700 0.200 -0.300 0.200 -1.300 -0.700 -0.800 -0.600 -0.300 
165: 0.100 -0.100 -0.100 0.300 -1.400 0.600 -0.900 0.200 -0.100 0.300 0.200 -0.300 -0.400 -0.800 -0.600 1.200 
166: -0.200 -0.300 0.300 -0.500 -1.000 0.400 -0.100 0.600 -0.400 -0.300 -0.000 -1.200 0.500 0.400 0.200 -0.200 
167: 1.100 -0.600 -0.600 -0.300 -0.900 0.700 -0.500 0.100 0.600 -0.100 -0.400 -0.400 0.300 -0.700 -0.800 -0.300 
168: 1.100 0.800 -0.100 0.000 -1.500 -0.300 0.500 0.600 -0.100 -0.500 -0.600 -1.500 -0.400 -0.200 -0.400 -0.000 
169: 0.600 -0.900 0.400 0.100 -1.400 0.900 -0.500 0.500 0.400 0.100 -0.400 -1.100 0.200 -0.700 -0.500 0.100 
170: 0.000 0.600 0.500 -0.500 -1.500 -0.200 0.800 0.000 0.100 0.000 -0.100 -1.400 -0.000 -0.100 -0.000 -0.400 
171: -0.500 0.000 -0.100 0.100 -1.000 1.300 -0.500 -0.200 0.600 0.800 0.300 -0.900 -0.700 -0.800 -0.600 -0.200 
172: 0.400 -0.400 -0.800 0.100 -0.400 0.800 -0.200 0.700 -0.400 -0.400 0.600 -0.900 0.300 -1.200 -0.700 0.200 
173: 0.500 0.500 -0.100 -0.100 -1.800 0.300 0.500 -0.300 0.600 -0.600 -0.400 -1.400 0.000 -0.100 0.400 -0.300 
174: -0.100 0.200 0.400 -0.400 -0.400 0.300 0.100 -0.300 0.900 0.100 -0.000 -1.200 -0.100 -0.900 -0.700 -0.600 
175: 0.500 0.300 -0.400 0.700 -0.900 0.400 0.100 -0.500 0.200 0.000 0.700 -1.300 -0.900 -0.400 -0.600 -0.800 
176: -0.100 0.300 0.100 -0.200 -0.500 0.400 0.200 -0.200 0.100 -0.300 0.500 -0.800 -0.300 -1.000 0.100 -0.300 
177: 0.300 -0.300 -0.100 0.400 -0.700 0.100 -0.600 0.300 0.300 0.800 -0.000 -0.900 -0.800 -0.600 -0.300 0.200 
178: -0.200 0.100 0.700 -0.500 -1.300 0.400 -0.100 0.500 0.200 -0.900 0.300 -0.900 -0.300 -0.000 0.400 -0.000 
179: -0.500 0.500 -0.500 -0.300 -1.300 0.100 0.100 0.600 0.600 0.400 -0.000 -0.100 -0.700 -0.300 0.100 -0.100 
180: 0.100 -0.600 0.000 -0.500 -0.700 -0.000 -0.100 1.100 -0.800 0.700 0.500 -1.300 -0.300 0.300 -0.000 -0.300 
181: 0.300 -0.600 -0.700 0.600 -0.700 -0.000 -0.300 0.600 -0.400 1.100 -0.100 -1.000 -0.300 0.300 -0.400 -0.700 
182: -0.200 -0.300 0.400 0.200 -0.800 0.900 -0.300 0.000 -0.600 -0.500 0.600 -1.300 -0.400 0.000 -0.300 0.400 
183: -0.200 -0.400 -0.500 0.400 -1.300 0.400 0.400 0.400 0.200 0.000 0.800 -1.000 -0.500 -0.600 0.300 0.200 
184: -0.200 -0.800 0.400 -0.300 -1.800 0.300 -0.600 1.100 0.400 0.800 0.100 -1.200 -0.100 0.100 -0.200 0.200 
185: 0.100 -0.500 -0.200 -0.400 -0.600 0.500 -0.000 -0.200 0.100 0.000 0.100 -0.900 -0.600 -0.000 0.100 0.600 
186: -0.300 0.600 -0.200 -0.000 -1.100 0.400 0.000 0.200 0.100 -0.300 0.900 -1.000 -0.600 -0.500 0.100 -0.200 
187: -0.800 0.400 -0.800 0.300 -1.700 0.900 0.500 0.400 0.200 0.800 -0.100 -0.900 0.300 -1.200 -0.100 -0.100 
188: -0.800 -0.700 -0.200 0.700 -0.300 0.300 0.400 0.300 -0.500 0.100 0.100 -0.600 -0.500 0.300 -0.500 0.300 
189: -0.200 -0.800 0.100 -0.100 -1.000 0.100 -0.600 1.100 0.800 -0.500 -0.100 -0.800 -0.300 0.300 0.100 0.500 
190: -0.400 0.700 0.100 -0.300 -1.400 -0.200 0.100 0.100 -0.000 0.000 0.300 -1.300 1.000 -0.100 -0.000 -0.400 
191: -0.500 0.100 -0.100 0.500 -1.500 0.600 0.600 0.400 -0.100 0.100 0.700 -0.600 -0.400 -0.400 -1.000 -0.300 
192: -0.200 -0.500 -1.000 -0.100 -1.200 1.300 -0.400 0.200 0.200 0.200 0.800 -1.300 0.500 -0.200 0.100 -0.600 
193: 0.900 0.100 -0.100 -1.200 -1.000 0.500 0.300 0.700 -0.800 0.400 -0.300 -0.500 -0.800 0.100 -1.000 -0.300 
194: 0.400 -0.100 -0.600 -0.300 -0.300 0.200 -0.200 0.900 -0.300 0.300 -0.600 -0.800 -1.000 0.100 -0.800 0.200 
195: 0.300 -0.100 0.700 -0.600 -1.000 0.900 0.300 -0.400 -0.600 -0.500 -0.200 -1.200 -0.400 0.800 -0.100 -0.400 
196: 0.200 -0.100 -0.900 0.000 -1.700 1.200 0.600 0.700 0.500 -0.000 0.900 -0.900 -0.800 -0.900 -0.300 -0.700 
197: -0.600 0.300 -0.800 0.100 -0.400 0.400 -1.000 0.700 -0.300 0.700 0.900 -1.500 -0.400 -0.300 -0.000 0.200 
198: -0.700 -0.400 -0.100 0.800 -1.500 1.500 -0.200 0.700 0.300 -0.800 0.100 -1.300 -0.400 0.100 -0.900 0.900 
199: -0.300 -0.400 -0.500 -0.400 -1.300 0.900 0.200 0.300 -0.700 0.100 0.600 -1.300 0.200 0.400 -0.700 1.100 
200: -0.300 -0.800 -0.100 0.100 -1.000 0.900 0.300 0.200 0.100 0.200 0.400 -1.600 -0.600 -0.200 -0.000 0.300 
201: 0.100 0.300 -0.400 -1.000 -0.600 0.600 -0.600 0.100 0.200 1.000 -0.100 -1.100 0.300 -0.300 -0.500 -0.600 
202: 0.700 0.300 0.100 -0.200 -1.200 1.300 0.200 0.700 -0.200 -0.500 -0.200 -1.300 -0.900 -0.900 -0.300 -0.400 
203: -0.000 -0.400 -0.100 0.000 -0.600 0.400 -0.600 0.800 -0.300 0.600 -0.000 -0.900 -0.800 -0.600 -0.200 0.700 
204: -0.100 -0.200 -0.500 0.300 -0.900 -0.000 0.200 0.300 0.400 -0.400 -0.100 -1.400 0.400 0.000 -0.400 0.500 
205: -0.300 0.800 0.300 -0.200 -1.100 0.100 -0.500 0.300 -0.700 0.200 0.500 -1.200 -0.100 -0.200 -0.500 0.500 
206: -0.000 -0.400 -0.200 -0.700 -0.100 0.800 -0.300 -0.100 0.100 -0.100 0.200 -0.900 0.200 -1.100 -0.400 0.700 
207: 0.600 0.400 -0.100 0.200 -1.200 0.600 0.400 -0.900 -0.100 -0.300 0.200 -0.900 -0.100 -0.700 -0.500 -0.200 
208: 0.700 -0.100 -0.200 -0.100 -1.000 0.800 -0.400 0.300 0.200 -0.400 1.200 -1.100 -0.100 -0.900 -0.500 -0.600 
209: 0.300 0.300 0.300 -0.300 -2.000 -0.300 -0.100 2.100 0.900 -0.500 0.300 -1.400 -0.700 -0.100 -0.600 -0.100 
210: 0.000 -0.200 -1.000 0.300 -1.000 -0.400 0.200 0.500 0.200 -0.300 0.200 -0.600 -0.100 0.400 -0.000 0.300 
211: 0.300 -0.600 0.500 0.000 -0.800 -0.000 0.100 -0.600 -0.200 -0.200 1.100 -1.700 0.200 0.000 -0.500 0.700 
212: 0.600 0.200 -0.300 -0.100 -1.400 -0.100 -0.800 1.100 0.800 0.300 0.400 -0.900 -1.200 -1.200 -0.000 1.000 
213: 0.700 -0.400 -0.400 -0.000 -0.900 0.300 -0.500 -0.200 -0.100 -0.300 0.300 -1.100 0.700 -0.200 -0.000 0.300 
214: 0.200 0.400 0.500 0.200 -1.400 0.600 -0.100 -0.300 -0.300 -0.400 0.700 -1.100 -0.400 -0.200 -0.400 -0.300 
215: 0.400 -0.300 -0.600 -0.500 -0.900 0.300 -0.200 1.100 -0.000 0.200 0.800 -0.700 0.000 -1.100 0.100 -0.600 
216: 0.500 0.300 -0.500 0.000 -1.600 0.100 0.200 0.200 -0.300 0.400 0.600 -1.300 0.100 -0.900 0.100 0.200 
217: -0.200 0.100 -0.500 0.100 -0.500 -0.600 0.000 0.800 0.300 0.100 0.400 -0.900 -0.300 -0.500 -0.500 0.400 
218: 0.500 -0.300 -0.400 0.500 -0.900 -0.500 0.100 0.000 -0.800 -0.200 0.800 -0.600 0.300 -0.600 0.700 0.100 
219: -0.300 0.300 0.200 -0.000 -1.700 0.700 -0.500 -0.800 0.600 0.400 1.100 -1.800 -0.200 0.200 -0.000 -0.200 
220: -0.200 -0.300 -0.200 -0.000 -0.500 0.700 -0.600 1.500 0.500 -0.000 0.600 -0.900 -0.100 -1.200 -0.400 -1.200 
221: 0.000 0.800 -0.400 -0.100 -0.400 -0.400 -0.000 -0.200 0.300 -0.300 -0.300 -1.000 -0.300 0.000 0.100 -0.200 
222: 0.500 -0.300 0.300 0.300 -0.600 0.400 -0.300 -0.000 0.000 -0.700 0.600 -0.700 -0.300 -0.400 -0.600 -0.400 
223: 0.200 0.700 -0.700 0.600 -1.300 0.500 -0.500 -0.300 0.400 0.000 0.400 -1.400 -0.500 -0.200 -0.700 0.400 
224: 0.300 0.000 0.000 -0.700 -0.400 0.600 0.200 0.200 -0.300 0.000 -0.500 -1.400 0.200 -0.200 -0.800 -0.200 
225: 0.600 0.000 -0.100 0.100 -0.700 0.400 -0.200 0.600 -0.800 0.600 0.200 -1.300 -0.900 -1.100 -0.100 0.200 
226: -0.000 0.300 -0.400 -0.500 -1.100 0.600 -0.900 1.000 0.600 -0.300 0.500 -1.300 -0.400 0.400 0.100 -0.600 
227: 0.800 -0.400 -0.100 -0.600 -0.300 0.800 0.000 -0.100 0.500 -0.400 -0.500 -1.300 0.000 -0.800 -0.600 -0.100 
228: 0.700 0.900 0.100 0.200 -1.000 0.300 -0.400 -0.100 -0.700 -0.300 1.100 -1.300 -0.300 -1.300 -0.300 -0.200 
229: 0.700 0.100 -0.700 -0.600 -0.300 0.200 -0.300 -0.200 1.000 -0.400 -0.100 -0.700 -0.900 0.100 0.100 -0.900 
230: 0.900 0.100 0.300 0.400 -1.500 0.500 0.600 0.100 -0.700 0.200 -0.300 -0.800 -0.400 -1.100 -0.900 -0.100 
231: 0.000 -0.200 0.400 -0.700 -0.900 0.000 -0.200 0.600 0.600 0.000 0.100 -1.300 -0.100 -0.100 -0.100 -0.200 
232: 0.800 0.300 -0.100 -0.700 -1.300 0.600 -0.000 -0.000 0.600 -0.300 0.100 -0.800 -0.900 -0.300 -0.400 -0.000 
233: 0.200 0.100 0.900 -0.800 -0.500 0.400 -0.500 0.400 -0.100 -0.000 0.400 -1.000 -0.900 -0.600 -0.000 -0.100 
234: 0.000 -0.200 -0.300 0.400 -1.400 1.300 -0.000 -0.500 0.800 0.200 0.500 -1.300 -0.800 -0.000 -0.600 -0.200 
235: -0.300 -0.300 -0.200 0.300 -1.000 1.100 -0.300 1.100 -0.100 0.200 0.100 -1.200 -0.800 -0.500 -0.000 -0.300 
236: -0.700 -0.100 -0.400 0.000 -1.100 0.700 0.300 0.200 0.300 -0.000 -0.300 -1.000 0.200 0.300 -0.600 0.100 
237: -0.200 0.400 -0.500 -0.500 -1.000 0.100 0.700 0.900 -0.100 -0.200 0.100 -1.000 0.200 -0.500 -0.400 -0.300 
238: 0.700 -0.500 -0.100 -0.300 -1.100 0.300 0.600 -0.200 0.300 0.200 -0.300 -0.900 -0.700 0.200 -0.800 0.300 
239: -0.200 -0.100 0.600 0.100 -0.100 -0.400 -0.800 0.700 -0.400 0.700 0.100 -1.200 -0.100 -0.500 -0.600 -0.300 
240: 0.200 -0.200 0.600 0.000 -1.000 0.300 -0.800 0.500 -0.000 0.000 0.600 -1.800 -0.400 -0.600 0.600 0.100 
241: -0.100 -0.100 -0.500 0.300 -1.300 0.200 0.100 0.200 0.900 0.000 0.100 -0.900 -0.400 -0.600 -0.100 0.200 
242: -0.200 -0.100 -0.500 0.800 -1.200 0.200 0.100 0.100 0.300 -0.600 0.600 -1.100 -0.100 -0.200 0.200 -0.200 
243: 0.000 -0.400 0.400 -0.000 -1.300 0.200 -0.000 0.100 0.400 0.100 0.300 -1.100 -0.100 -0.300 -0.200 0.300 
244: 0.000 0.700 -0.500 -0.500 -1.500 0.100 0.000 0.700 -0.200 0.200 0.600 -0.400 -0.100 -0.800 -0.000 0.200 
245: -0.400 -0.400 -0.400 0.300 -1.200 0.300 -0.300 1.200 -0.300 0.400 0.300 -1.000 0.100 -0.000 -0.400 0.100 
246: -0.400 -0.300 -0.700 0.500 -0.900 0.700 -0.000 -0.400 -0.200 -0.200 0.400 -1.200 0.200 0.100 -0.000 0.500 
247: -0.500 0.500 -0.300 -0.200 -1.400 0.600 0.600 0.200 0.200 -0.100 -0.200 -0.900 0.500 -0.600 -1.000 0.200 
248: -0.200 0.200 -0.300 -0.200 -1.500 -0.500 1.300 1.500 0.100 0.000 0.100 -1.400 -0.300 -0.500 -0.300 0.200 
249: -0.300 -0.800 0.200 0.300 -1.100 0.600 -0.900 -0.100 0.200 1.100 0.600 -1.400 0.300 -0.000 -0.300 0.200 
250: 0.700 -0.600 -0.200 -0.300 -1.000 0.800 0.000 0.300 0.200 -0.500 0.500 -1.100 -1.000 0.100 0.200 -0.300 
251: -0.600 0.700 -0.700 0.600 -0.900 -0.100 -0.000 0.600 0.300 -0.300 0.100 -0.100 -0.900 -0.200 -0.200 -0.100 
252: 0.300 -0.900 0.300 -0.700 -1.600 0.400 0.000 1.100 0.200 -0.700 0.400 -1.000 0.400 0.100 -0.000 0.200 
253: 0.100 -0.400 0.300 0.300 -1.300 -0.000 -0.300 0.000 0.500 0.200 0.100 -0.600 -0.400 -0.100 0.300 -0.100 
254: -0.200 0.200 0.400 -0.700 -1.500 0.600 -0.200 0.300 -0.100 0.600 0.300 -1.000 0.100 -0.200 -0.300 -0.300 
255: -0.300 -0.400 0.100 -0.100 -0.200 0.500 0.200 0.100 -0.200 0.200 0.300 -0.400 -0.600 -0.500 -0.400 -0.300 
256: 0.600 -0.300 -0.200 -0.500 -1.400 0.500 -0.000 0.200 0.000 0.100 1.000 -1.300 -0.200 0.000 -0.600 -0.200 
257: 0.600 -0.300 -0.700 0.400 -1.400 0.600 -0.000 0.800 0.100 0.100 0.400 -0.900 -0.900 -0.000 -0.900 -0.000 
258: 0.600 -0.600 0.200 -0.800 -0.800 0.400 1.000 -0.700 -0.000 -0.500 -0.000 -1.200 0.300 0.500 -0.600 -0.200 
259: -0.200 0.600 0.000 0.800 -1.700 0.300 0.000 1.000 0.300 -0.200 1.100 -0.500 -0.900 -0.800 -1.000 -0.400 
260: -0.600 -0.400 -0.400 -0.200 -1.100 0.600 -0.400 0.400 0.400 0.500 0.100 -1.700 0.700 -0.200 0.100 0.400 
261: -0.200 0.100 -0.100 0.100 -1.000 0.300 0.200 0.600 -0.400 -0.000 0.300 -0.900 -0.300 -0.100 -0.400 -0.300 
262: 0.600 0.100 -1.100 -0.800 -0.600 0.500 -0.600 0.400 0.700 -0.300 0.300 -1.200 0.100 -0.100 -0.400 -0.200 
263: 1.100 0.800 0.000 -0.500 -0.700 0.100 0.100 0.400 -1.000 -0.200 0.100 -1.300 -0.800 0.100 -1.200 -0.200 
264: 0.400 -0.300 0.300 -0.400 -0.700 0.800 -0.500 0.700 0.200 -0.600 0.300 -1.100 -0.600 -0.500 -0.400 -0.000 
265: 0.100 0.500 -0.800 0.300 -1.000 0.300 -0.300 0.100 0.300 -0.800 0.800 -0.900 0.100 -0.500 -0.400 -0.100 
266: -0.100 -0.000 0.600 -0.000 -1.500 0.300 0.500 0.300 0.300 0.100 -0.500 -1.500 0.000 -0.300 -0.500 0.200 
267: 0.800 -0.600 -0.400 -0.400 -1.000 0.800 -0.500 0.300 0.100 0.200 0.500 -0.900 -0.800 -0.000 -0.400 0.200 
268: 0.700 0.100 -0.200 -0.600 -1.600 0.500 0.700 0.500 0.200 -0.700 0.500 -1.200 -0.600 0.100 0.100 -0.700 
269: 0.100 -0.500 0.300 0.000 -1.200 0.400 0.100 0.400 0.600 0.500 0.300 -1.100 -0.900 -0.100 -0.700 -0.300 
270: 0.600 -0.800 -0.300 0.000 -1.400 0.700 0.000 0.400 -0.300 0.100 -0.200 0.100 -0.000 -0.600 -0.200 -0.000 
271: 0.400 -1.000 0.600 0.200 -1.100 0.800 -0.800 -0.100 -0.100 -0.300 0.500 -1.100 0.000 -0.400 0.600 0.100 
272: 0.300 -0.100 -0.400 0.300 -1.800 0.300 0.300 0.000 0.200 0.400 0.400 -0.900 -0.400 -0.600 -0.400 0.600 
273: 0.300 -0.400 -0.100 -0.700 -0.700 0.100 0.100 0.100 0.100 0.700 -0.400 -1.000 0.300 -0.200 -0.400 0.100 
274: 0.700 0.500 -0.400 -0.200 -1.400 0.500 0.500 0.000 -0.000 0.100 0.100 -1.300 -0.800 -0.400 -0.800 0.300 
275: 0.100 0.200 -0.300 -0.600 -0.900 1.200 -0.600 0.400 -0.300 -0.100 1.100 -1.300 -0.800 0.100 -0.300 -0.400 
276: 0.200 -0.700 -0.100 -0.200 -1.100 0.500 0.500 1.600 -0.100 -0.500 0.500 -0.500 -1.000 0.100 -0.600 -0.300 
277: -0.200 -0.600 -0.500 0.400 -2.100 1.000 0.200 -0.000 0.500 -0.200 0.400 -0.600 0.200 0.400 -0.900 0.600 
278: 0.400 -0.900 -0.500 0.000 -1.000 0.800 -0.200 0.600 -0.100 -0.100 0.200 -1.100 0.500 -0.500 -0.300 0.300 
279: 0.900 -0.100 0.300 -0.600 -1.300 0.300 -0.700 0.600 -0.500 -0.100 0.700 -1.300 -0.700 0.300 -0.000 0.200 
280: -0.600 0.200 0.100 0.100 -1.200 0.900 -0.100 0.300 -0.100 0.400 0.400 -1.100 -0.600 0.100 -0.300 -0.600 
281: -0.800 -0.500 -0.300 0.100 -0.400 0.900 0.600 -0.000 0.900 -0.200 0.100 -1.300 -0.800 -0.200 -0.500 0.300 
282: -0.700 0.300 0.400 -0.100 -1.100 -0.100 0.500 0.500 0.000 0.500 0.300 -1.300 -0.200 -0.300 -0.800 0.200 
283: 0.000 -0.300 -0.700 -0.300 -1.800 0.700 0.400 0.700 -0.000 0.300 0.900 -0.900 -0.300 -0.100 0.100 -0.500 
284: -0.100 -0.700 0.000 -0.200 -0.300 -0.000 0.100 0.300 0.400 0.300 0.400 -1.100 -0.400 -0.100 -0.400 -0.100 
285: 0.600 -0.300 -0.200 0.600 -2.000 0.100 0.400 0.500 1.100 0.100 -0.600 -1.300 -0.400 -0.700 0.100 -0.000 
286: 0.800 -0.100 -0.400 -0.300 -1.600 0.200 0.100 0.300 -0.500 0.000 0.300 -0.300 -0.900 0.100 0.100 0.900 
287: -0.300 -0.100 -0.700 -0.100 -0.700 -0.000 -0.300 0.600 0.300 -0.200 0.600 -1.100 -0.100 0.100 -0.200 0.200 
288: 0.300 -0.300 -0.700 0.800 -1.500 1.400 -0.100 -0.700 0.300 -0.400 0.100 -1.200 -0.100 -0.200 -0.300 0.200 
289: 0.200 0.300 -0.300 -0.500 -1.100 0.900 0.400 0.000 0.200 -0.000 -0.700 -1.200 0.000 -0.700 -0.100 -0.200 
290: 1.000 -0.400 -0.300 -0.000 -1.800 1.300 -0.000 0.900 -0.300 0.100 -0.200 -0.700 -1.200 -0.800 0.100 0.200 
291: -0.700 0.100 -0.100 -0.500 -1.400 0.600 0.400 0.300 0.200 -0.100 0.100 -1.200 0.200 -0.300 -0.000 0.500 
292: -0.700 -0.100 -0.400 0.400 -1.400 0.500 -0.200 1.100 0.300 0.400 0.300 -1.000 -0.000 -0.200 -0.900 -0.100 
293: -0.100 -0.600 -0.700 0.400 -1.400 0.300 -0.100 1.600 -0.400 0.100 -0.400 -0.900 -0.600 -0.500 0.900 1.200 
294: -1.200 0.200 -0.200 -0.000 -1.200 0.300 -0.300 -0.100 0.600 -0.500 -0.000 -1.100 0.600 0.700 0.600 0.300 
295: -0.600 0.400 -0.600 0.000 -1.800 0.800 0.000 1.600 0.600 -0.200 -0.000 -1.100 -0.500 -0.600 -0.300 0.500 
296: -0.700 -0.500 -0.200 0.000 -1.600 1.000 0.300 0.500 -0.700 0.000 0.500 -1.000 0.400 -0.100 0.600 0.200 
297: -0.100 -0.500 -0.400 -0.900 -1.200 0.600 0.100 0.600 0.800 0.700 0.400 -1.500 0.100 0.100 -1.300 0.700 
298: 0.700 -0.400 -0.100 0.100 -0.800 0.100 0.100 0.800 -0.100 -0.600 0.600 -1.300 -0.400 -0.600 -0.400 0.200 
299: 0.500 -0.200 -0.200 0.300 -1.000 -0.700 -0.400 0.400 -0.400 -0.200 1.500 -0.900 -0.300 0.100 -0.500 0.600 
300: -0.400 0.200 -0.200 0.500 -2.000 0.600 0.200 -0.500 -0.800 0.300 0.700 -0.400 -0.300 -0.200 0.900 0.200 
301: 0.000 -0.700 -0.600 -1.600 -0.400 0.300 -0.200 0.800 1.100 0.500 0.400 -1.400 -0.400 -0.600 0.100 0.700 
302: 1.600 0.100 -0.500 -0.300 -1.000 -0.100 -0.200 0.400 -0.300 0.500 -0.400 -0.900 -0.500 -0.700 -0.400 -0.000 
303: 0.000 0.200 0.600 0.400 -1.100 0.300 -0.000 0.300 -0.100 -0.600 0.100 -1.200 0.000 -0.300 -0.600 -0.200 
304: 0.200 -0.300 -0.200 0.100 -0.700 0.100 0.100 -0.200 -0.000 0.200 0.600 -0.900 -0.600 -0.100 -0.800 0.900 
305: -0.100 0.300 0.600 -1.000 -1.500 -0.000 0.700 0.500 -0.300 0.300 -0.000 -0.900 -0.700 -0.500 0.400 0.700 
306: -0.000 -0.800 -0.800 0.000 -1.400 1.200 -0.600 0.400 0.400 0.700 1.000 -0.800 -0.100 -0.600 -0.600 0.400 
307: 0.400 -0.800 0.400 -0.300 -1.800 0.200 0.700 1.400 -0.200 -0.000 -0.400 -1.300 -0.300 0.100 -0.100 0.200 
308: -0.300 -0.100 -0.200 -0.300 -1.700 0.300 -0.100 0.600 0.100 0.200 0.700 -0.500 -0.400 0.100 0.100 0.200 
309: 0.300 -0.800 -0.800 -0.200 -1.000 0.900 -0.600 0.700 0.500 -0.100 0.800 -1.300 -0.200 -0.300 0.100 0.400 
310: 0.500 0.200 -0.400 0.200 -1.200 -0.200 -0.400 1.100 -0.100 -0.000 -0.200 -1.000 -0.500 0.200 -0.200 -0.100 
311: 0.200 -0.100 -0.200 -0.200 -1.100 0.800 -0.000 -0.100 -0.400 -0.300 0.100 -0.900 0.200 0.300 -0.500 0.300 
312: 0.300 -0.400 -0.400 0.200 -1.400 0.900 -0.200 1.000 -0.200 -0.200 0.100 -0.800 -0.900 0.400 -0.900 0.300 
313: 0.300 -0.400 -0.900 -0.200 -0.400 0.300 0.500 -0.200 -0.300 -0.900 0.600 -1.200 0.300 0.400 -0.400 0.300 
314: 0.500 0.000 0.300 0.200 -1.500 0.100 -0.500 1.100 0.500 -0.000 0.100 -1.400 -0.900 -0.800 0.200 0.400 
315: 0.100 -0.500 0.400 -0.300 -1.000 0.300 -0.500 0.000 0.000 0.400 0.600 -1.600 -0.100 0.300 -0.400 0.500 
316: 0.300 -0.400 0.000 0.200 -1.100 0.800 0.200 -0.000 0.200 0.100 0.600 -1.400 -0.600 -0.200 -0.400 -0.400 
317: -0.300 0.100 -0.200 0.100 -0.700 0.600 -0.600 0.300 0.200 0.200 0.300 -0.800 -1.200 -0.100 -0.000 -0.300 
318: -0.300 0.300 -0.500 -0.300 -0.700 0.000 0.400 0.800 0.200 -0.600 0.700 -1.400 -0.200 -0.200 0.100 -0.300 
319: -0.100 -0.300 -0.400 0.900 -1.200 0.100 0.200 0.000 -0.400 0.400 1.300 -1.000 -0.900 0.300 -0.800 0.200 
320: 0.200 -0.700 -1.100 0.000 -1.700 1.000 0.200 0.400 0.200 0.100 0.600 -1.100 -0.200 0.100 -0.800 1.000 
321: 0.500 -0.200 -1.000 -0.200 -1.000 0.900 0.100 -0.000 -0.100 0.100 -0.400 -1.300 0.200 -0.400 0.100 0.200 
322: 0.900 0.100 -0.500 -0.000 -0.800 0.300 0.700 0.000 -0.300 -0.300 -0.000 -1.300 -0.100 -0.800 -0.500 -0.000 
323: -0.600 0.300 -0.100 1.500 -1.800 0.600 0.100 0.100 0.500 -0.000 -0.200 -1.100 -0.400 -0.400 -0.800 0.200 
324: -0.300 -0.900 0.200 -0.500 -0.900 0.900 -0.600 0.700 -0.100 -0.400 0.500 -1.200 -0.500 0.900 0.200 0.200 
325: 0.100 -0.400 -0.600 0.000 -1.400 0.900 0.500 -0.000 0.100 0.200 0.400 -1.000 -0.500 0.100 -1.100 0.700 
326: 0.100 -0.100 -1.000 0.100 -1.000 1.500 -0.000 -0.300 -0.200 0.200 0.100 -1.300 -0.600 -0.200 -0.500 0.900 
327: 0.500 -0.800 -0.200 -0.100 -1.100 0.900 0.400 0.900 -0.600 -0.200 0.100 -1.200 -0.300 -0.300 -0.700 0.600 
328: 0.600 0.100 -0.800 -0.700 -1.000 0.700 -0.800 0.100 0.600 -0.700 0.400 -0.900 -0.000 0.300 -0.100 -0.100 
329: 0.700 0.200 0.200 0.000 -1.300 1.300 0.000 -0.200 -0.700 0.100 -0.500 -1.100 -0.900 -0.300 -0.200 -0.300 
330: 0.200 -0.200 0.300 -1.300 -1.200 0.500 0.500 1.400 0.200 0.000 0.300 -1.300 0.600 -1.400 -0.600 -0.300 
331: 0.600 -0.100 -0.700 0.600 -1.700 0.300 -0.000 0.300 0.600 0.500 0.300 -1.500 -0.700 -0.600 -0.200 0.100 
332: 0.600 -0.400 -0.700 0.300 -1.400 0.600 -0.200 0.600 -0.300 0.100 0.200 -1.300 -0.100 -0.300 -0.100 0.100 
333: 0.600 -0.300 -0.300 -0.200 -1.600 1.400 0.400 -0.700 -0.300 -0.400 0.500 -0.900 0.400 -0.300 -0.700 0.200 
334: -0.400 0.200 -0.400 0.600 -0.200 -0.000 0.200 0.200 0.500 0.000 0.500 -1.700 -0.900 -0.900 -0.400 0.500 
335: 0.700 -0.300 -0.700 0.200 -1.400 0.300 -0.600 0.600 -0.800 0.800 0.500 -1.100 -0.500 -0.000 -0.000 0.300 
336: 1.200 -0.800 -0.100 -1.300 -0.800 1.200 -0.400 -0.100 -0.600 -0.100 0.900 -1.500 0.400 -0.500 -0.400 0.500 
337: 0.200 0.600 0.600 -0.000 -1.400 0.600 0.000 0.300 -0.400 0.100 0.600 -0.600 -1.300 -1.100 0.100 -0.100 
338: -0.200 -0.700 -0.800 -0.100 -1.700 0.500 1.100 0.300 1.000 -0.200 0.600 -0.800 -0.100 -0.800 -0.300 0.900 
339: 0.600 -0.500 -0.300 -0.200 -1.600 0.700 0.000 -0.900 0.600 -0.200 1.100 -1.100 0.000 -0.100 -0.400 0.600 
340: 1.500 -0.700 -0.100 -0.400 -1.000 0.900 -0.200 -0.400 0.400 -0.300 0.700 -1.000 -1.000 -0.400 -0.400 -0.100 
341: 0.800 0.500 -0.500 -0.000 -1.600 0.100 -0.200 1.000 0.200 -0.200 0.200 -0.400 -0.700 -0.500 -1.300 0.200 
342: 0.800 -0.400 -0.700 -0.200 -1.100 0.200 0.800 -0.200 -1.300 0.000 0.400 -1.100 0.300 -0.300 -0.100 0.900 
343: -0.100 -0.100 0.100 0.100 -2.000 0.400 0.700 0.100 -0.200 0.400 0.700 -0.800 -0.600 -0.800 0.700 0.200 
344: -0.600 -0.700 -0.700 0.100 -1.700 0.600 0.200 0.600 0.800 0.800 1.000 -1.100 0.300 -0.400 -0.400 -0.100 
345: 0.100 -0.200 -0.700 0.000 -1.300 0.600 0.400 0.200 -0.100 0.500 0.300 -1.200 -0.500 -0.300 -0.100 0.600 
346: 0.500 -0.600 -0.800 -0.000 -1.400 0.700 0.200 0.600 1.100 -0.900 0.400 -1.200 -0.300 -0.300 -0.300 0.500 
347: 0.700 0.400 -0.500 -0.300 -1.500 0.500 -0.300 -0.200 -0.200 0.100 0.700 -1.500 -0.500 -0.500 0.200 0.700 
348: 0.500 -0.300 -0.500 -0.300 -1.600 0.900 0.700 0.400 0.500 -0.200 0.600 -1.700 -1.200 0.100 -0.800 0.600 
349: -0.100 0.100 -0.700 -0.300 -1.400 0.200 1.300 0.400 0.600 0.100 0.400 -1.500 -0.300 -0.600 -0.200 0.100 
350: -0.100 0.200 -0.300 -0.300 -1.500 0.000 0.500 0.500 0.800 0.700 0.200 -1.400 -0.600 -0.500 0.100 -0.300 
351: 0.300 -0.400 -0.300 -0.200 -1.400 0.500 0.500 0.500 0.800 0.100 0.300 -1.300 -0.700 -0.700 -0.400 0.600 
352: 0.400 -0.400 0.000 -0.200 -1.900 0.200 0.300 0.900 -0.300 0.500 0.400 -0.900 0.500 -0.500 -0.200 -0.500 
353: 0.300 -0.900 0.300 -0.000 -1.200 0.200 0.000 0.300 0.700 0.000 0.600 -1.300 0.400 -0.100 -0.600 -0.700 
354: 0.700 0.100 0.000 0.100 -2.000 0.000 0.400 0.500 0.200 -0.000 0.900 -1.100 -0.100 -1.200 0.200 -0.300 
355: -0.100 -0.200 0.300 -0.200 -1.000 -0.500 0.200 -0.000 0.600 0.600 0.600 -0.900 -0.700 0.000 -0.400 0.300 
356: 0.700 -0.700 0.000 -0.300 -1.400 0.300 0.100 0.300 0.700 0.200 0.300 -1.100 0.100 0.000 -1.300 -0.200 
357: 0.300 0.500 -0.200 0.200 -1.400 0.700 -0.200 0.200 -0.300 0.000 0.300 -1.300 -0.800 -0.800 0.300 0.200 
358: -0.100 -0.300 -0.200 -0.500 -1.600 0.400 0.200 1.300 -0.100 1.200 -0.100 -1.700 0.100 -0.600 -0.400 0.200 
359: -0.500 0.100 -0.100 -0.400 -0.500 0.100 -0.000 0.600 0.800 -1.000 0.600 -1.100 -0.400 0.100 -0.300 -0.100 
360: 0.900 -0.200 -0.800 0.200 -1.400 -0.100 0.200 0.500 -0.100 0.700 0.500 -1.300 -0.100 -0.600 0.600 -0.900 
361: 0.600 -0.000 -0.300 -0.200 -1.200 0.700 -0.000 -0.300 0.000 0.300 -0.100 -0.400 -0.600 -0.500 -0.600 0.400 
362: -0.000 -0.100 -0.100 0.100 -1.100 0.400 -0.100 1.000 -0.000 -0.300 -0.200 -0.900 0.200 -0.600 -0.400 -0.200 
363: 0.300 -0.500 0.100 0.300 -1.400 0.200 -0.200 0.700 -0.000 -0.800 1.200 -1.300 -0.400 -0.300 0.300 0.800 
364: 0.400 -0.800 0.400 -0.500 -2.100 -0.200 0.700 0.100 0.300 0.500 0.500 -0.800 0.300 -0.200 0.600 -0.300 
365: -0.500 -0.100 -0.100 0.600 -1.900 0.500 -0.100 0.300 0.200 0.700 1.400 -0.600 -0.700 -0.300 -0.400 -0.100 
366: 0.100 -1.000 -0.700 -0.500 -1.100 0.900 -0.100 0.400 1.100 -0.100 -0.100 -0.900 0.300 0.100 0.100 -0.600 
367: 1.000 0.100 0.100 -0.200 -1.600 0.800 -0.000 0.200 -0.000 -0.300 0.200 -1.200 -0.500 -0.100 -0.900 -0.200 
368: -0.500 -0.200 0.200 0.700 -1.400 0.800 0.100 0.700 0.300 -0.000 -0.200 -1.100 -0.400 -0.700 -0.400 0.200 
369: -0.500 -0.300 -0.400 0.000 -1.600 0.600 0.200 0.400 0.400 0.500 0.100 -1.800 0.200 -0.200 -0.100 0.700 
370: 0.200 -0.800 -0.400 0.300 -1.100 0.600 0.200 0.500 0.300 0.400 -0.200 -1.300 0.200 -0.200 -0.400 -0.500 
371: 0.200 -0.000 -0.100 0.400 -1.900 0.900 0.600 -0.200 1.100 -0.900 -0.100 -1.300 -0.700 -0.300 -0.600 0.900 
372: -0.100 -0.300 -0.100 -0.200 -1.600 0.600 0.300 0.300 0.100 0.100 0.300 -1.000 -0.300 -0.200 -0.500 0.600 
373: 0.300 -0.700 -0.400 -0.200 -1.200 0.900 -0.100 0.100 0.500 -0.200 0.500 -1.200 -0.900 0.000 0.600 0.100 
374: 0.200 -0.100 -0.300 -0.200 -0.800 -0.200 0.300 0.600 0.400 0.100 0.100 -0.900 -0.500 -0.700 -0.100 0.200 
375: 0.600 -0.200 0.200 -0.500 -1.400 0.300 -0.100 -0.200 -0.100 0.400 0.400 -1.200 -0.300 0.100 0.300 -0.600 
376: -0.600 0.700 0.300 -0.500 -1.400 1.000 0.700 -0.200 0.300 0.100 0.500 -0.700 -0.500 -1.200 -0.400 -0.300 
377: -0.900 -1.000 -0.500 1.300 -2.100 1.600 0.800 0.300 -0.300 1.100 0.500 -0.400 -0.800 -0.500 -0.400 -0.000 
378: -1.000 -0.800 -1.000 -0.500 -0.900 0.500 0.700 0.400 -0.100 -0.200 1.400 -0.900 -0.300 0.100 1.100 0.700 
379: -0.800 -0.700 -0.300 0.600 -1.500 0.500 -0.200 0.400 0.300 1.300 0.400 -0.800 -0.000 0.000 -0.900 0.200 
380: -0.900 -0.800 0.100 0.500 -0.800 0.500 -0.100 0.900 -0.700 0.500 -0.400 -0.900 -0.400 0.100 0.600 0.200 
381: -0.300 -1.000 -0.400 0.100 -1.400 0.400 0.700 0.300 -0.300 0.000 1.100 -0.900 -0.200 -0.200 0.500 0.900 
382: -0.400 -0.400 -0.500 0.100 -1.800 0.100 -0.100 0.600 0.800 1.000 0.500 -1.300 -0.300 -0.200 0.400 0.300 
383: -0.500 -0.300 -0.400 0.300 -1.500 0.600 0.400 0.400 0.200 -0.400 1.000 -0.900 -0.000 -0.300 -0.400 0.400 
384: 0.200 -0.700 -0.200 -0.300 -1.700 0.400 -0.000 0.700 0.200 0.300 0.600 -1.000 -0.000 -0.300 -0.000 0.600 
385: -0.300 -0.600 0.000 0.600 -1.500 0.500 0.400 -0.100 0.800 -0.600 0.600 -0.900 0.300 -0.500 -0.200 0.300 
386: -0.500 0.300 0.000 0.100 -1.200 0.300 -0.600 -0.200 0.500 0.200 -0.000 -0.300 -0.300 0.300 -0.400 0.100 
387: 0.300 -0.700 -0.200 -0.000 -1.300 1.200 0.400 0.200 -0.400 -0.200 0.100 -0.700 0.000 -0.400 -0.000 -0.200 
388: -0.200 0.200 -0.500 -0.000 -1.100 0.100 0.800 -0.100 -0.100 0.400 0.300 -0.900 -0.500 -0.500 -0.000 0.400 
389: -0.900 -0.200 -0.400 0.600 -1.700 0.600 0.600 0.500 -0.100 0.700 0.600 -1.000 -0.600 -0.100 0.200 -0.300 
390: -0.900 -0.600 -0.600 -0.200 -1.700 0.800 0.400 1.000 0.300 0.500 0.700 -1.000 0.200 -0.500 0.400 -0.100 
391: 0.200 -0.700 -0.700 -0.400 -1.100 0.500 0.400 -0.000 0.700 -0.200 0.800 -0.900 0.300 -0.500 -0.400 0.300 
392: -0.200 0.300 0.700 0.200 -1.800 0.200 0.400 0.300 0.500 -0.200 0.100 -0.900 -0.300 -1.000 0.100 0.100 
393: -0.300 -0.200 -0.400 -0.000 -1.400 0.700 -0.400 0.100 0.500 1.200 0.700 -1.800 -0.100 -0.000 0.100 -0.500 
394: 0.100 -0.300 -0.100 -0.200 -1.200 0.700 1.300 0.500 0.100 0.400 -0.000 -1.400 -1.500 0.100 -0.600 -0.300 
395: -0.700 -0.600 0.000 0.200 -0.900 0.600 0.500 0.100 0.300 0.400 0.600 -1.000 -0.900 -0.600 -0.600 0.900 
396: -0.200 -0.600 0.000 -0.300 -1.500 0.400 0.600 0.100 0.600 -0.200 0.800 -1.000 -0.400 0.200 0.100 0.200 
397: -0.100 0.100 -0.700 -0.300 -1.400 0.600 -0.500 0.600 0.300 0.700 1.100 -1.200 0.100 -0.600 -0.300 -0.600 
398: -0.000 -0.100 0.000 -0.100 -1.000 0.400 0.800 0.400 0.600 -0.800 0.600 -1.400 -0.500 -1.100 -0.400 0.700 
399: 0.400 -0.500 -0.400 0.500 -1.600 0.000 -0.000 -0.000 -0.000 0.800 0.500 -0.500 -0.500 -0.200 0.100 0.200 
400: -0.100 -0.100 -0.100 -0.700 -1.500 0.600 1.000 -0.700 -0.400 -0.000 1.200 -1.000 -0.600 0.000 0.300 0.500 
401: -0.500 0.000 -1.000 -0.200 -1.000 -0.100 0.700 0.900 0.700 0.700 1.400 -0.900 -1.200 -0.400 -0.400 -0.100 
402: -0.500 -0.100 -0.200 -0.300 -1.300 0.000 0.600 0.500 0.300 -0.200 1.100 -1.200 0.600 -0.200 -0.700 -0.200 
403: -0.100 0.400 -0.300 -0.400 -1.800 0.900 0.700 -0.600 0.800 0.300 0.700 -1.600 0.000 -0.900 -0.000 -0.200 
404: 0.000 0.100 -0.500 -0.100 -1.100 0.600 0.200 0.900 0.400 0.200 0.600 -0.700 -0.600 -1.100 -0.900 -0.400 
405: 0.300 -0.300 -0.100 -0.300 -0.900 0.200 0.100 0.300 -0.700 1.000 -0.200 -1.200 -0.200 -0.200 -0.000 0.100 
406: 0.300 0.200 -0.300 -0.700 -1.800 0.600 0.700 0.900 -0.700 0.700 0.400 -1.000 -0.200 -0.300 0.100 -1.100 
407: -0.600 -0.300 -0.200 -0.200 -1.500 1.400 0.200 0.500 -0.400 0.700 1.100 -0.800 -0.400 -0.600 -0.800 -0.100 
408: -0.800 -0.400 -0.400 -0.500 -1.400 1.800 -0.000 0.400 0.700 0.100 0.300 -1.300 -0.600 -0.400 0.100 0.500 
409: -0.100 -0.600 -0.500 -0.100 -0.700 0.900 0.100 0.400 -0.000 0.200 0.200 -1.000 -0.100 -0.300 -0.700 -0.000 
410: -0.200 0.500 0.300 -0.500 -1.100 0.800 -0.000 0.000 -0.600 0.200 0.400 -1.300 -1.200 0.600 -0.500 0.400 
411: 0.100 -0.400 -0.400 -1.300 -0.500 0.400 1.000 0.900 0.400 -0.000 0.700 -1.300 -0.600 -0.600 -0.500 0.200 
412: -0.200 -0.100 0.900 -0.000 -1.500 0.400 0.100 -0.000 0.000 0.800 1.000 -1.400 -1.000 0.200 -0.900 -0.100 
413: -0.400 -0.800 0.100 -0.500 -1.200 0.400 0.200 1.600 -0.400 0.600 1.600 -0.800 -1.200 0.000 -0.700 0.200 
414: -1.000 -0.100 -0.600 -0.300 -1.800 0.800 0.400 0.200 0.500 0.400 0.500 -0.800 0.000 0.700 -0.600 0.100 
415: -0.000 -0.700 -0.300 -0.700 -0.700 0.600 0.600 0.900 0.700 0.400 -0.700 -1.500 -0.400 -0.400 -0.200 0.200 
416: -0.400 0.700 0.000 0.100 -1.300 -0.100 0.400 0.600 -0.400 0.400 -0.000 -0.800 -0.300 -0.600 -0.500 0.300 
417: -0.500 -0.500 -0.200 -0.200 -1.200 0.900 -0.100 0.300 0.300 -0.300 1.100 -1.500 -0.400 0.000 0.400 0.200 
418: -0.100 -0.400 -0.400 0.000 -1.100 1.200 -0.700 0.200 0.300 0.700 1.100 -1.700 -0.700 -0.300 -0.600 0.300 
419: 0.800 -0.500 -0.400 -0.700 -1.100 0.300 0.500 1.400 -0.300 0.100 -0.500 -0.800 -0.700 -0.400 -0.100 0.200 
420: -0.200 1.000 -0.600 -0.700 -1.400 0.500 -0.100 -0.000 -0.200 -0.300 1.100 -1.200 -0.300 -0.000 0.600 -0.000 
421: -0.300 -0.600 -0.200 0.100 -1.300 0.800 0.800 0.700 0.000 0.500 0.500 -0.900 -0.700 -0.800 -0.400 -0.000 
422: -0.300 -1.000 0.000 0.200 -1.400 0.500 -0.400 0.900 0.900 0.000 0.600 -1.300 0.300 -0.800 0.600 -0.200 
423: -0.100 0.300 0.200 -0.100 -1.300 -0.300 0.100 -0.200 0.300 0.500 0.300 -1.300 -0.400 -0.000 0.100 -0.000 
424: -0.200 -0.000 0.100 -0.300 -1.200 1.100 -0.200 -0.100 -0.700 1.300 0.900 -1.200 -0.800 -0.600 -0.400 0.300 
425: -0.700 -0.700 0.200 -0.400 -1.500 1.300 1.000 0.600 -0.100 0.400 0.600 -0.900 -0.600 -0.600 -0.400 0.200 
426: -0.200 -0.300 -0.700 -1.100 -1.400 0.100 0.700 1.000 0.200 1.100 0.200 -0.600 -0.800 -0.200 -0.400 0.900 
427: -0.200 -0.200 -0.400 -0.600 -2.000 1.300 0.600 0.300 -0.100 -0.400 0.600 -0.400 -0.500 0.600 -0.600 0.300 
428: -0.700 -0.700 -0.900 0.400 -1.600 1.500 0.200 0.900 -0.600 0.700 0.900 -1.200 0.200 -0.600 -0.700 0.400 
429: -0.800 -0.300 -0.700 -0.000 -1.000 0.800 1.000 -0.300 -0.600 0.200 0.400 -1.100 0.100 -0.300 -0.200 1.200 
430: -0.400 0.100 -0.800 -0.300 -1.500 1.000 0.000 0.600 -0.100 0.800 0.400 -1.200 -0.700 0.000 -0.100 0.300 
431: -0.800 -0.300 -0.200 -0.500 -0.900 0.600 1.400 0.700 0.000 0.100 0.100 -1.400 -0.200 0.100 -0.300 -0.400 
432: 0.100 -0.800 0.000 -0.300 -1.600 0.400 0.200 1.100 -0.300 0.400 1.500 -0.700 0.000 -0.900 -0.600 -0.200 
433: -0.400 -0.000 -0.400 0.000 -1.800 1.200 -0.500 -0.300 0.200 0.500 0.800 -1.100 -0.300 -0.800 -0.000 1.500 
434: -0.300 -0.800 -0.200 -0.200 -1.400 0.900 0.200 0.900 0.300 -0.500 0.900 -1.300 0.100 -0.200 0.100 -0.400 
435: 0.200 -0.600 -0.400 0.400 -1.300 -0.000 0.700 -0.000 0.500 0.100 0.800 -1.000 -0.600 -0.600 -0.200 0.700 
436: -0.400 0.800 -0.400 -0.300 -1.100 -0.400 0.100 -0.200 0.100 0.900 0.600 -1.300 0.000 0.100 -0.400 -0.200 
437: -0.500 -0.100 -0.200 0.400 -0.800 0.700 0.300 0.700 -0.300 0.300 0.600 -1.200 -0.700 -1.200 -0.200 0.200 
438: -0.300 -0.500 0.100 -0.500 -1.800 1.300 -0.200 0.100 0.300 0.200 0.700 -1.300 0.000 -0.200 -0.600 0.900 
439: -0.400 -0.200 -0.600 0.100 -1.800 0.900 0.800 0.600 -0.200 0.300 0.600 -1.000 -0.500 -0.500 -0.400 0.500 
440: 0.200 -1.200 -0.500 -0.300 -1.100 0.300 0.500 0.700 0.000 0.200 0.900 -1.100 -0.300 -0.200 0.600 -0.000 
441: -0.200 0.300 -0.300 -0.200 -1.800 0.300 0.200 -0.000 0.300 1.000 0.600 -1.100 -0.900 0.200 0.100 -0.100 
442: -0.700 -0.400 -0.100 -0.300 -1.400 1.300 0.100 1.100 0.600 -0.200 0.500 -0.900 -0.900 0.100 -0.600 -0.200 
443: -0.500 -0.400 -0.300 -0.300 -1.500 1.300 0.300 0.200 -0.000 0.300 0.800 -1.600 0.200 -0.000 -0.500 0.100 
444: 0.700 -0.800 -0.800 -0.300 -1.600 0.500 0.800 1.500 0.400 0.200 0.500 -1.400 -1.000 -0.300 -0.100 -0.100 
445: -0.700 0.000 0.000 0.300 -2.100 0.600 0.500 0.100 0.100 0.900 0.200 -1.600 0.200 -0.100 -1.500 1.200 
446: -0.200 -1.200 -0.300 0.100 -0.900 0.400 0.200 1.400 -0.400 0.300 -0.200 -0.700 -0.400 -0.800 -0.100 1.700 
447: -0.700 -0.300 -0.300 0.600 -1.600 0.300 0.200 -0.800 -0.100 -0.000 0.300 -0.900 1.000 0.700 -0.100 0.500 
448: 0.600 -0.100 -1.000 -0.500 -1.100 0.300 0.100 0.800 1.100 -0.300 0.100 -1.400 -0.800 0.200 -0.200 -0.000 
449: 0.900 -0.300 -0.000 0.100 -1.700 0.800 0.100 0.500 -0.400 -0.400 0.600 -1.300 -0.900 -0.300 -0.000 0.300 
450: -0.500 -0.700 -0.200 0.700 -1.800 1.500 -0.500 0.000 0.400 0.300 0.500 -1.100 -0.300 -0.300 -0.500 0.900 
451: -0.100 -0.400 -1.100 -0.100 -1.300 0.500 0.300 1.000 -0.100 0.200 -0.300 -1.200 -0.300 -0.000 0.300 0.700 
452: -0.100 -0.100 -0.200 -0.400 -1.300 0.800 -0.000 0.400 0.000 -0.000 -0.000 -1.300 -0.200 -0.500 0.400 1.000 
453: -0.300 -0.500 0.600 -0.200 -1.200 0.100 0.800 0.200 -0.100 0.700 0.300 -1.400 -0.100 -0.600 0.100 0.200 
454: -0.100 0.100 -0.600 -0.400 -1.900 0.300 0.500 0.400 1.100 0.200 1.200 -1.100 -1.300 -0.400 0.100 0.700 
455: -0.300 -0.700 -0.500 0.300 -1.300 0.200 0.300 0.800 0.700 0.500 0.400 -1.300 -0.700 0.000 -0.800 0.900 
456: -0.400 -0.300 0.300 -0.200 -2.100 0.800 0.800 0.000 -0.300 0.400 -0.100 -1.100 0.200 0.000 -0.100 0.600 
457: -0.500 -0.800 -0.500 -0.000 -1.000 1.000 0.200 0.000 1.500 0.200 -0.200 -1.100 -0.500 -0.900 0.600 0.100 
458: 1.100 -0.800 -0.300 0.100 -1.700 -0.100 0.500 0.700 -0.300 0.900 0.100 -1.200 -0.300 -0.900 0.100 0.100 
459: 0.400 0.000 -0.500 -0.000 -2.000 -0.000 0.300 0.600 -0.000 0.100 0.600 -0.500 0.200 -0.500 -0.300 0.200 
460: -0.400 -0.100 0.100 -0.200 -2.100 0.700 0.500 0.300 0.200 0.900 -0.200 -1.700 -0.600 0.800 -0.400 0.200 
461: -0.500 -1.100 -0.400 0.100 -1.000 1.700 0.100 0.700 0.900 -0.300 -0.500 -0.500 0.100 -1.000 -0.100 -0.300 
462: 0.300 -0.300 0.100 0.100 -1.500 -0.500 1.200 0.400 0.000 0.100 -0.300 -1.400 0.400 -0.000 -0.400 -0.200 
463: 0.500 -0.700 -0.200 0.400 -1.400 1.000 -0.800 -0.400 0.200 1.100 0.200 -1.200 -0.500 -0.500 -0.800 1.000 
464: -0.800 0.100 0.300 0.400 -2.100 1.400 1.200 0.000 -0.600 -0.200 -0.400 -0.900 -0.700 -0.200 0.300 0.400 
465: -1.000 -0.800 -0.800 -0.700 -1.300 1.400 0.000 0.700 0.600 1.300 0.600 -1.500 0.200 -0.100 -0.500 -0.000 
466: 0.200 0.100 -1.300 0.100 -1.500 1.400 0.800 0.600 -1.000 0.500 -0.000 -0.700 -0.600 -0.300 -0.500 -0.100 
467: -0.200 -1.300 -1.000 0.900 -0.700 0.900 1.000 0.300 -0.900 0.300 0.300 -1.100 -0.200 -0.100 -0.000 0.200 
468: -0.200 -0.800 -0.100 0.300 -0.800 -0.100 -0.200 0.400 0.200 0.400 0.200 -1.100 -0.100 -0.200 0.700 0.100 
469: 0.200 -0.000 -0.700 0.300 -2.300 -0.100 1.000 0.400 0.800 0.100 0.100 -1.100 -0.200 -0.500 0.200 0.300 
470: -0.600 -0.900 -0.100 1.300 -2.300 1.000 -0.200 0.600 0.300 0.600 0.100 -1.000 -0.600 -0.300 0.700 0.300 
471: -0.600 -1.200 -0.400 -0.000 -2.200 1.300 1.200 -0.300 0.200 0.400 0.100 -0.700 0.500 0.200 0.300 0.200 
472: -0.600 -1.000 -0.800 1.000 -1.800 2.000 -0.100 -0.200 0.900 0.000 0.800 -0.900 -0.400 -0.300 -1.000 0.600 
473: 0.300 -1.100 -0.700 0.300 -1.100 0.200 0.800 0.800 0.000 -0.000 -0.600 -1.300 -0.000 -0.500 0.200 0.900 
474: -0.000 -0.400 0.100 0.600 -1.800 -0.200 0.100 0.200 0.000 0.100 0.300 -1.100 -0.400 0.300 0.300 0.700 
475: -0.300 -0.600 -1.000 0.600 -2.100 1.000 0.100 0.300 0.600 -0.000 0.400 -0.600 0.100 -0.500 0.300 0.600 
476: -0.100 -1.200 0.100 0.500 -1.100 0.500 0.200 -0.100 -0.100 0.100 0.400 -1.300 -0.100 -0.200 0.600 0.700 
477: 0.700 -0.700 -1.200 0.600 -2.100 0.700 0.300 -0.200 -0.300 1.000 0.100 -0.100 0.000 -0.600 -0.200 0.600 
478: -0.600 0.000 -0.100 -0.200 -1.400 0.800 0.800 -0.400 0.400 -0.500 -0.300 -1.300 0.400 -0.700 0.600 0.400 
479: -0.300 -1.000 -0.500 1.700 -1.400 -0.400 0.500 1.100 1.200 0.100 0.500 -1.200 -0.900 -0.800 0.300 -0.000 
480: 0.200 -0.700 -0.500 0.300 -2.200 -0.200 -0.400 0.400 0.200 1.000 0.600 -1.800 0.700 0.400 0.200 0.600 
481: -0.100 -0.400 0.400 -0.300 -2.000 1.300 0.400 0.100 0.400 0.200 -0.200 -1.400 -0.100 -0.200 0.200 -0.300 
482: 0.300 -1.500 -0.700 1.100 -1.800 0.600 1.100 0.900 0.800 0.400 0.300 -1.200 -0.800 -0.500 -0.300 -0.300 
483: -0.400 0.000 0.100 -0.200 -2.300 0.800 -0.100 -0.000 -0.300 0.400 0.700 -0.600 0.600 -0.500 0.600 0.200 
484: 0.200 -1.200 -0.800 0.100 -2.300 2.000 0.800 -0.200 0.700 0.400 -0.200 -0.500 0.200 -0.200 -0.900 -0.200 
485: -0.200 -0.900 -0.500 1.200 -1.200 1.200 -0.000 0.700 -0.400 0.100 0.600 -1.500 -0.100 -0.000 -0.900 -0.000 
486: 0.100 -1.000 -0.500 0.700 -1.100 0.500 1.000 -0.500 -0.100 0.400 -0.400 -1.700 -0.100 0.600 -0.200 0.300 
487: -0.200 -0.800 0.100 1.000 -2.000 1.700 0.000 -0.100 0.600 0.300 -0.600 -0.800 -0.400 -0.200 -0.000 -0.600 
488: -0.100 -1.300 -0.700 1.000 -1.200 1.200 -0.400 0.900 0.600 -0.600 0.500 -1.300 -0.300 -0.600 -0.100 0.700 
489: 0.300 -1.000 -0.200 1.000 -1.500 -0.100 -0.100 0.100 -0.300 -0.800 0.800 -0.800 -0.000 -0.300 0.600 1.700 
490: 0.800 -0.800 -1.100 0.600 -2.000 0.200 -0.500 -0.500 0.300 0.800 0.100 -1.000 0.900 -0.800 0.600 1.300 
491: 0.300 -0.800 0.300 1.200 -2.400 0.500 -0.100 1.300 -0.300 0.000 -0.600 -1.000 0.200 -0.900 -0.300 1.400 
492: 0.100 -1.300 -0.200 0.300 -2.500 1.100 0.400 -0.700 -0.300 -0.400 1.100 -1.200 1.300 -0.100 1.100 0.700 
493: 0.900 -1.700 -0.400 0.700 -0.500 -0.700 -0.300 0.400 1.700 -0.200 0.300 -0.300 0.600 -1.000 -0.600 -0.400 
494: 3.600 -1.500 -1.100 2.400 -1.800 -1.900 -1.100 0.700 1.700 -1.100 -1.300 -1.200 0.800 -0.900 -0.800 1.400 
495: 3.200 -0.500 2.100 0.600 -3.200 -1.600 0.400 -1.400 -1.100 -1.200 -0.600 -1.600 2.000 -0.200 1.800 -0.000 
496: 1.800 -0.700 -0.800 1.600 -2.500 -1.100 0.400 -0.600 2.700 -0.200 1.100 -0.200 -0.000 -1.200 -0.600 -0.800 
497: 11.700 -4.800 -3.100 -3.300 6.300 -4.800 -3.300 -3.300 6.500 -3.400 -2.300 -2.300 6.400 -3.300 -1.900 -2.200 
498: -5.200 38.000 -3.300 -3.300 -5.300 -4.900 -3.300 -3.300 -3.200 -3.100 -2.400 -2.300 -3.500 -3.300 -2.200 -2.300 
499: -5.100 -4.800 -3.200 -3.000 -5.300 -4.900 -3.300 54.800 -3.600 -3.200 -2.400 -2.300 -3.600 -3.300 -2.300 -2.300 
500: -5.200 -4.800 -3.300 -3.100 -5.300 -4.800 -3.400 -3.300 -3.400 -3.400 -2.300 -2.300 14.000 8.800 10.400 25.500 
501: -0.300 -1.500 -0.000 0.200 -4.300 -1.600 1.300 -1.900 -0.100 0.000 -0.200 -1.100 3.400 0.200 6.400 2.400 
502: -1.800 0.300 -1.000 1.300 -2.700 -1.100 -0.700 1.100 1.400 3.100 0.100 1.200 -0.300 -0.100 -1.500 0.600 
503: -1.300 -1.700 -0.900 1.200 -1.000 0.300 0.100 2.100 -0.700 -1.300 -0.500 -0.800 1.700 -0.900 1.300 2.500 
504: -0.200 -1.000 0.600 0.100 -3.600 -0.800 2.500 -1.300 -0.000 -1.100 1.100 -0.300 2.500 -0.300 0.700 2.000 
505: -1.600 -0.200 0.200 0.800 -3.000 -0.600 -0.300 0.700 1.700 1.600 1.000 0.300 -0.600 0.400 -0.000 -0.100 
506: -0.600 -1.900 -0.700 0.100 -2.100 -0.700 1.800 2.200 1.100 -0.900 -0.100 0.300 0.800 -0.800 0.300 1.700 
507: 0.100 -1.200 0.200 0.700 -4.000 0.200 1.100 -1.800 0.200 0.800 1.100 -1.200 1.900 0.100 0.800 1.400 
508: -0.600 -0.600 -0.600 0.300 -1.700 0.100 -0.500 1.400 1.100 1.600 -0.100 -0.300 -1.000 -0.600 -0.500 1.000 
509: -0.600 -1.200 -0.900 1.800 -1.600 -1.000 1.300 1.900 -0.300 -0.500 -0.800 -0.700 1.800 -1.100 -0.300 2.000 
510: 1.000 -1.700 -0.700 1.400 -4.300 0.300 1.700 -1.600 -0.700 -0.000 0.500 -0.400 1.600 0.100 2.300 1.200 
511: -0.700 -0.600 -1.100 0.400 -2.000 -0.100 -0.500 0.900 1.000 1.000 0.900 0.200 -0.400 0.300 0.600 -0.200 
512: -0.500 -1.900 -0.100 1.600 -2.100 -0.300 0.100 2.600 0.700 -0.800 -0.500 -0.400 0.100 -1.000 0.900 1.800 
513: -0.200 -1.200 0.100 0.400 -3.800 -0.600 1.600 -1.200 -0.000 0.400 0.200 -0.600 1.700 1.100 1.000 2.000 
514: -0.900 -0.100 -0.500 -0.700 -2.200 -0.100 0.800 0.700 1.100 1.800 -0.300 -0.700 -0.400 -0.200 0.300 0.400 
515: -0.900 -1.400 -1.100 1.900 -1.600 -0.300 1.000 2.300 0.800 -0.100 -0.600 -0.200 -0.200 -1.000 -0.100 1.100 
516: 0.200 -1.100 0.000 -0.200 -4.200 -0.000 2.500 -0.900 -0.900 -0.200 1.100 -0.900 1.800 0.700 1.400 1.500 
517: -1.200 -1.200 -0.200 0.100 -1.700 -0.500 0.700 0.300 0.800 2.900 1.100 -0.700 -1.500 0.200 -0.400 0.800 
518: -1.300 -1.500 -1.100 1.800 -1.800 0.100 0.700 1.700 0.100 -0.500 1.100 0.600 0.600 -1.100 -0.400 1.500 
519: -1.100 -1.000 0.200 0.600 -3.500 -0.200 1.300 -0.600 -0.100 -0.100 0.500 -0.500 0.800 0.900 2.000 2.200 
520: -2.000 -0.500 -0.800 0.000 -2.100 -0.700 0.800 1.300 0.700 2.200 1.000 -0.900 -0.700 0.400 0.200 1.300 
521: -1.500 -1.500 -0.500 0.400 -2.100 -1.300 0.900 4.000 0.400 -0.800 1.400 -0.000 0.500 -1.000 0.600 2.000 
522: -0.900 -0.900 -0.400 0.100 -3.600 -0.400 0.400 -1.400 0.100 0.700 1.500 -0.400 2.600 0.600 2.100 1.400 
523: -1.700 0.200 -0.400 0.200 -2.100 0.400 0.200 0.700 0.500 1.200 1.400 -0.500 -1.600 -0.200 0.600 0.800 
524: -1.900 -2.200 -0.800 1.300 -1.900 -0.500 1.400 3.000 0.900 -0.400 0.700 -0.000 -0.100 -0.600 0.900 1.300 
525: -0.600 -1.000 -0.600 -0.300 -4.300 -0.000 1.500 -1.100 0.300 0.400 1.100 -0.000 2.200 0.300 2.100 1.400 
526: -1.400 -0.900 -0.500 0.700 -2.500 0.400 0.500 0.800 2.600 0.700 0.500 -0.900 -0.900 -0.300 0.300 0.600 
527: -0.800 -1.400 -0.800 1.500 -1.900 -1.500 1.800 1.700 1.500 -0.800 -0.100 -0.400 0.300 -1.200 1.000 1.600 
528: 0.000 -0.900 0.200 0.400 -4.000 -0.300 0.800 -1.800 0.800 0.800 0.300 -0.600 1.900 0.600 0.700 1.300 
529: -1.100 0.500 -0.800 0.200 -1.700 -0.000 0.500 0.900 0.400 1.900 -0.300 -0.900 -1.300 0.400 -0.500 0.200 
530: -1.200 -2.000 -0.500 1.400 -1.000 -0.400 1.100 3.100 -0.100 -1.200 0.900 -0.500 0.200 -1.400 0.100 2.200 
531: -0.600 -0.800 0.300 0.000 -3.900 -0.000 -0.200 -1.200 0.200 0.600 0.800 -0.600 2.500 0.300 1.800 2.000 
532: -1.400 -0.300 -0.400 0.400 -2.800 0.800 0.800 0.900 0.900 1.100 -0.600 0.100 -1.000 -0.300 0.400 0.700 
533: -1.400 -2.300 -0.500 1.000 -1.200 -1.100 1.000 3.000 0.800 -0.800 0.400 -0.400 0.900 -1.200 1.300 1.400 
534: -0.200 -0.400 -0.200 0.500 -3.600 -0.700 -0.200 -1.300 0.500 1.300 0.600 -0.900 1.800 0.500 1.200 1.900 
535: -2.000 -0.200 0.600 0.600 -1.800 0.800 0.500 0.400 0.000 1.100 -0.000 -0.800 -0.700 -0.000 -0.100 0.600 
536: -1.600 -1.800 -0.400 0.600 -1.800 0.500 1.100 1.800 1.000 0.300 0.300 -1.200 0.000 -0.500 0.100 1.300 
537: -1.100 -1.000 0.100 0.500 -3.500 0.900 2.000 -1.400 -0.100 1.600 0.300 -1.200 1.300 -0.300 0.600 1.200 
538: -1.400 -0.800 -0.300 -0.400 -1.700 1.000 0.100 1.100 1.200 0.900 1.000 -0.300 -0.800 0.300 -0.500 -0.300 
539: -1.200 -1.900 0.200 1.500 -2.000 -0.600 1.700 2.300 0.600 -0.600 0.600 -0.800 0.400 -1.200 -0.600 1.800 
540: 0.000 -1.100 -0.500 0.000 -3.400 0.100 0.000 -1.600 0.600 1.200 0.700 -0.900 0.900 1.100 1.400 1.700 
541: -0.400 -0.400 -0.400 -0.300 -1.800 0.900 0.400 1.100 0.500 1.000 0.100 -1.100 -1.300 -0.100 -0.100 0.300 
542: -0.500 -1.800 -0.700 1.200 -1.600 -0.400 0.500 3.100 0.000 -0.300 0.700 -0.700 -0.400 -0.800 0.600 0.900 
543: -0.500 -0.700 -0.700 0.400 -3.600 -0.000 0.600 -0.500 -0.200 0.200 1.100 -0.400 2.100 0.200 1.000 1.700 
544: -1.500 -0.100 -0.100 -0.200 -2.100 -0.000 0.100 1.400 0.600 0.900 0.600 -0.900 -0.600 0.700 0.100 0.600 
545: -0.900 -2.200 -0.300 0.800 -1.600 -0.900 1.100 2.900 0.200 -0.300 0.400 0.100 0.300 -0.800 -0.100 1.700 
546: -1.000 -0.600 0.200 0.400 -3.900 -0.000 0.700 -1.400 -0.000 0.500 1.000 -0.600 2.100 0.300 1.300 2.100 
547: -0.600 -1.000 -1.000 -0.200 -1.800 0.700 1.200 -0.500 1.000 0.600 1.600 -0.600 -1.000 -0.000 0.500 0.700 
548: -1.400 -1.300 -0.400 2.000 -1.800 -0.200 -0.000 2.200 0.600 0.000 1.000 0.100 -0.500 -1.200 -0.000 1.100 
549: -0.200 -1.600 -0.300 0.100 -3.700 -0.000 1.700 -0.700 -0.500 0.300 1.000 -0.700 0.500 2.200 1.300 1.500 
550: -1.700 -1.000 -0.400 -0.200 -1.600 0.600 0.400 0.500 0.900 1.700 0.800 -0.500 -1.400 1.400 -0.800 0.200 
551: -0.900 -2.100 -1.000 1.400 -1.900 -0.400 1.700 3.400 0.800 -1.200 0.600 -0.400 -0.000 -1.100 -0.500 1.800 
552: -0.400 -0.200 -0.700 -0.300 -3.900 -0.200 0.200 -1.100 -0.000 0.100 1.800 -1.100 1.300 0.900 2.700 2.100 
553: -1.500 -0.500 -0.800 0.300 -1.800 0.000 0.800 1.300 0.800 1.900 0.500 -0.700 -1.100 0.200 -0.200 0.100 
554: -1.000 -1.700 -0.400 0.700 -1.300 -0.400 0.400 2.500 0.700 -0.500 0.100 -0.400 0.200 -1.200 0.700 1.800 
555: -0.300 -0.200 -0.900 0.700 -3.900 0.200 1.000 -1.200 0.400 0.000 0.600 -0.900 1.200 -0.000 1.600 2.300 
556: -1.600 -0.100 -0.500 -0.100 -1.900 0.500 0.500 0.600 0.700 1.700 0.100 -1.400 -0.600 -0.200 0.800 0.600 
557: -1.000 -2.100 -0.600 1.600 -2.100 0.300 1.300 2.400 0.700 -0.300 0.500 -0.500 -1.000 -0.600 0.600 1.000 
558: -1.000 -0.900 0.100 -0.800 -3.500 0.600 1.000 -1.200 0.600 0.500 0.900 -0.900 1.400 -0.300 2.300 1.800 
559: -1.000 -0.400 -1.000 0.100 -1.700 -0.400 0.700 1.100 0.500 2.600 0.400 -0.400 -1.400 -0.900 0.500 0.500 
560: -1.400 -1.700 -0.100 1.100 -1.800 -0.400 0.300 2.700 0.400 -1.300 0.900 0.500 -0.400 -0.600 1.300 1.600 
561: -1.200 -1.300 0.100 0.300 -3.500 -0.200 0.900 -1.400 0.200 0.700 2.000 -1.100 2.000 0.400 2.300 1.400 
562: -1.200 -0.900 0.400 -0.400 -2.400 1.500 0.000 -0.500 1.100 2.500 1.100 -0.800 -1.200 -0.400 -0.100 0.600 
563: -0.900 -1.800 -0.100 0.000 -1.100 -0.400 1.400 2.600 0.200 0.200 1.000 -0.400 -0.500 -1.600 -0.300 1.300 
564: -0.400 -0.400 -0.400 -0.200 -3.300 -0.400 1.100 -1.200 0.300 1.100 1.400 -1.100 0.800 -0.100 1.900 1.300 
565: -1.300 -0.400 0.100 -0.500 -1.700 0.600 0.800 -0.000 1.700 0.500 1.300 -0.400 -1.500 -0.300 -0.000 0.400 
566: -1.100 -1.500 0.500 0.600 -2.100 -0.700 0.400 3.200 0.400 -0.500 2.100 0.300 -0.400 -1.100 0.400 0.700 
567: -0.800 -1.400 -0.100 -0.200 -3.300 -0.400 0.900 -1.300 0.900 0.800 2.100 -1.300 1.300 0.700 2.100 1.200 
568: -1.000 -0.200 -0.400 -0.000 -1.800 -0.000 1.100 -0.300 1.800 1.800 1.300 -1.300 -1.300 -0.900 0.200 0.200 
569: -1.200 -0.900 -0.200 1.000 -1.500 -0.500 0.800 1.600 0.500 0.400 0.500 0.400 -0.400 -1.500 -0.200 1.000 
570: -1.000 -0.300 0.200 -0.700 -3.800 0.600 0.800 -0.300 -0.400 0.600 1.700 -1.200 2.000 0.000 1.000 1.000 
571: -1.400 -0.400 -1.000 -0.300 -1.800 0.700 0.900 1.000 0.900 2.200 1.000 -1.500 -1.600 -0.100 0.100 0.200 
572: -1.400 -1.500 -0.500 0.800 -1.300 -1.200 1.500 3.700 0.800 -0.200 0.400 -0.500 0.400 -1.200 -0.400 0.700 
573: -0.600 0.000 -0.800 0.400 -3.100 -0.700 0.400 -1.200 0.400 0.400 1.200 -1.300 1.700 0.500 1.800 1.200 
574: -1.500 0.200 -0.200 0.200 -2.300 0.200 1.300 0.900 0.900 0.800 0.800 -1.000 -1.200 -0.300 -0.300 0.700 
575: -0.900 -2.100 -0.800 0.900 -1.900 -0.300 1.000 2.300 1.100 -0.200 1.000 -0.700 0.000 -0.600 0.400 1.200 
576: -0.900 -0.700 0.300 0.600 -3.500 0.100 0.600 -0.800 0.600 0.200 1.100 -1.000 1.400 0.300 1.100 1.200 
577: -1.800 0.100 -0.200 -0.400 -2.100 0.200 1.000 0.600 0.300 1.900 0.700 -0.800 -1.100 0.600 -0.400 0.600 
578: -1.200 -2.300 -0.500 0.600 -1.700 -0.300 0.500 4.400 0.800 0.000 0.400 -0.400 0.500 -1.300 -0.100 0.800 
579: 0.800 -1.500 -0.100 -0.200 -3.500 -0.300 0.600 -1.000 0.500 -0.300 0.800 -1.100 2.300 -0.000 1.600 2.100 
580: -0.900 -0.200 -0.700 2.400 -2.300 -0.700 0.100 0.400 0.500 1.400 1.100 -0.900 -1.400 0.100 0.900 -0.200 
581: -1.300 -2.000 -0.600 1.200 -1.900 -0.100 0.100 2.200 0.900 0.200 0.300 -0.900 0.600 -0.400 -0.000 2.100 
582: 0.300 -1.300 -0.600 0.400 -3.200 0.100 0.900 -0.600 -0.300 -0.300 1.000 -0.800 1.500 -0.200 1.700 1.800 
583: -1.000 -0.300 0.100 0.100 -2.200 0.600 -0.300 -0.400 1.000 1.700 0.300 -1.300 -0.300 0.300 -0.500 0.800 
584: -0.700 -1.500 0.200 0.600 -1.800 0.700 -0.100 3.200 -0.400 -0.300 0.400 -0.300 -0.800 -1.300 0.700 1.000 
585: -1.000 -0.900 -0.700 0.100 -3.500 0.400 1.400 -0.700 0.200 0.700 0.300 -0.800 1.900 -0.000 1.200 1.800 
586: -1.500 -0.400 -0.100 -0.100 -1.900 0.600 0.100 1.000 0.300 1.000 1.400 -1.000 -1.100 1.100 -0.100 -0.200 
587: -1.900 -1.200 -0.400 0.500 -0.700 -0.600 0.500 2.800 0.800 0.000 -0.300 0.100 -0.100 -1.200 0.300 1.200 
588: -0.600 -0.500 -0.200 0.200 -3.000 -0.100 0.400 -0.500 -0.400 0.100 1.100 -0.800 1.800 0.300 1.700 0.800 
589: -1.200 -0.100 -0.600 0.200 -2.200 0.500 0.100 1.100 0.800 0.900 1.200 -0.900 -1.200 0.100 0.600 0.200 
590: -1.300 -1.700 -0.300 0.600 -1.400 -0.000 0.800 1.900 1.200 -0.900 0.400 -0.000 0.500 -0.500 -0.200 0.900 
591: -0.200 -0.800 0.400 0.300 -3.400 0.400 0.400 -0.900 0.200 0.100 1.100 -0.900 1.200 0.300 0.800 1.000 
592: -0.600 -0.300 -1.400 0.400 -2.500 1.100 0.400 0.600 0.600 2.200 -0.000 -1.300 -1.400 0.000 -0.400 1.100 
593: -1.100 -1.800 -0.100 0.400 -0.600 -0.300 1.300 2.600 0.000 -0.900 -0.400 -0.500 0.500 -0.300 0.300 0.200 
594: 1.200 -1.200 -0.500 -0.000 -3.300 0.000 0.600 -1.100 0.400 -0.500 2.200 -0.900 0.500 0.100 2.000 0.700 
595: -0.500 0.000 -0.300 0.200 -2.200 0.700 -0.200 -0.500 0.800 2.200 0.400 -0.500 -1.100 0.100 -0.300 -0.400 
596: -0.900 -0.700 -0.400 -0.100 -1.200 -0.000 1.300 2.900 -0.000 -0.600 0.100 -0.200 -0.700 -1.500 0.400 1.100 
597: 0.200 -1.300 -0.700 -0.100 -3.300 0.300 0.600 -0.500 -0.200 0.100 2.600 -1.100 1.600 0.300 1.100 0.700 
598: -0.200 -0.400 -0.700 -0.000 0.000 -0.800 -0.500 -0.000 0.500 1.000 0.100 0.900 -0.100 -0.600 -0.000 -0.600 
599: 0.100 0.400 0.100 0.700 -1.200 0.400 -0.500 -0.500 -0.400 0.200 -0.400 -1.200 -0.300 -0.100 0.100 0.200 
600: -0.100 -0.100 -0.800 -0.000 -1.300 1.000 0.100 0.900 -0.000 -0.600 0.900 -1.200 0.200 -0.500 -0.900 0.200 
//
CLASS 4
pos: AA    AT    AC    AG    TA    TT    TC    TG    CA    CT    CC    CG    GA    GT    GC    GG
1: -0.600 0.300 -0.600 -0.100 -0.500 -0.100 -0.500 0.700 -0.500 0.100 0.200 -0.600 0.300 0.100 -0.200 0.100 
2: 0.400 -0.200 -0.600 -0.100 -1.300 1.200 -0.100 0.000 -0.100 0.200 -0.700 -1.500 -0.200 -0.200 -0.400 0.800 
3: -0.300 0.100 0.000 0.100 -1.000 0.600 0.600 0.600 -0.000 -0.600 -0.200 -1.200 -0.000 -0.800 -0.000 -0.100 
4: -0.100 -0.300 0.000 0.100 -1.400 0.500 -0.700 0.800 0.800 0.200 0.100 -1.200 0.800 -0.300 -0.900 -0.400 
5: 0.400 0.100 -0.600 0.800 -1.200 1.200 -0.500 -0.200 -0.300 -0.300 -0.200 -1.200 0.000 -0.600 0.100 -0.100 
6: 0.100 -0.100 -0.900 0.800 -1.200 0.500 0.700 0.400 -0.600 0.400 -0.600 -1.200 -0.500 0.200 -0.300 -0.100 
7: -0.300 -0.500 0.100 -0.300 -0.900 0.100 0.700 0.800 -0.200 0.100 -0.700 -0.800 -0.000 -0.300 -0.500 0.900 
8: -0.200 -0.400 -0.300 0.500 -1.300 0.400 -0.300 0.000 -0.100 0.900 0.000 -1.400 0.000 0.300 -0.100 0.200 
9: 0.200 0.000 -1.200 -0.100 -1.500 1.200 0.400 0.500 -0.000 -0.200 -0.200 -0.800 -0.500 -0.100 -0.400 0.300 
10: 0.200 -0.300 -0.600 -0.200 -0.200 0.200 0.500 0.100 -0.100 -0.300 0.100 -1.500 -0.200 -0.900 0.200 1.100 
11: 0.400 0.200 0.200 -0.100 -1.900 1.100 -0.000 -0.900 -0.100 0.100 0.900 -1.000 -0.500 -0.000 -0.400 0.100 
12: -0.100 -0.100 -0.400 -0.500 -0.700 0.700 0.100 1.000 0.300 0.300 0.700 -1.300 -0.700 -0.600 -1.000 0.100 
13: 0.100 0.200 -0.200 -0.500 -1.200 0.800 -0.000 0.300 -0.500 -0.000 0.900 -1.300 -0.300 -0.500 -0.300 0.500 
14: 0.000 -0.500 -0.300 -0.100 -0.900 0.900 0.100 -0.000 0.100 0.200 0.400 -0.800 -0.500 0.000 -0.200 -0.600 
15: 0.100 -0.400 0.400 -0.300 -0.700 0.200 -0.200 0.900 0.200 0.000 0.400 -1.200 -0.500 -0.500 -0.500 0.000 
16: 0.400 -0.100 -0.900 0.600 -1.300 -0.100 0.100 0.300 -0.300 0.000 1.100 -0.800 0.300 -0.400 -0.100 -0.400 
17: -0.300 0.500 -0.500 0.200 -1.000 -0.500 0.200 0.400 0.200 -0.200 0.400 -0.900 -0.200 -0.100 0.100 -0.100 
18: -0.500 0.600 -0.300 -0.300 -0.700 0.500 -0.000 -0.800 0.300 -0.200 0.400 -0.900 0.800 -1.100 -0.100 0.100 
19: 0.900 -0.200 -0.100 -0.100 -0.800 0.100 -0.000 0.400 0.600 -0.000 0.100 -1.500 -1.000 -0.800 -0.700 0.500 
20: 1.200 -0.300 0.200 -0.400 -1.900 -0.000 -0.000 1.000 -0.600 0.400 0.500 -1.500 -0.800 -0.300 0.100 0.800 
21: -0.600 -0.400 0.300 0.000 -1.100 1.000 -0.400 -0.500 0.700 0.300 -0.300 -0.600 -0.300 -0.200 0.100 0.200 
22: -0.100 -0.400 -0.300 0.300 -1.000 0.500 -0.000 1.000 0.000 -0.100 0.400 -1.000 -0.300 -0.900 0.200 0.100 
23: 0.100 -0.700 0.400 -0.200 -1.600 0.100 0.400 0.100 -0.300 0.300 0.200 -0.400 0.600 -0.000 -0.000 -0.200 
24: 0.400 0.400 -0.900 -0.700 -2.500 0.700 0.300 0.800 1.200 0.100 0.000 -0.900 -0.600 -0.400 -0.600 0.800 
25: 0.100 -0.400 -0.500 -0.100 -1.000 0.700 1.200 -0.500 -0.300 -0.500 0.700 -1.400 0.300 -0.800 -0.100 0.600 
26: -0.100 -0.100 -0.100 0.600 -1.700 0.300 -0.400 0.600 0.300 0.700 0.900 -1.000 -0.300 -1.400 -0.100 0.500 
27: -0.800 0.400 -0.200 -0.400 -1.200 1.200 -1.100 0.000 -0.000 0.100 0.800 -1.200 0.500 0.000 -0.300 0.300 
28: -0.100 -0.200 -0.200 -0.400 -0.300 0.500 0.300 1.000 -0.500 -0.000 0.400 -1.500 -0.500 -0.600 -0.700 0.500 
29: -0.400 0.400 -0.500 0.300 -1.600 1.400 -1.100 0.300 0.300 0.300 -0.100 -1.200 0.300 -0.500 -0.000 -0.200 
30: 0.200 -0.500 -0.200 -0.200 -0.800 1.300 0.000 0.700 -0.100 -0.300 -1.000 -1.100 -0.600 -0.000 -0.200 0.300 
31: 0.000 0.500 -0.800 -0.200 -0.600 0.200 0.000 0.400 -0.300 -0.200 0.100 -1.300 -0.500 0.600 -0.400 -0.300 
32: -0.600 -0.100 0.400 0.400 -0.800 0.200 0.100 1.100 -0.900 0.400 -0.200 -0.800 -0.300 -0.600 -0.200 -0.200 
33: -0.700 -0.400 -0.600 0.200 -1.300 0.100 0.100 0.800 0.100 0.200 0.300 -0.800 1.000 -0.100 -0.400 -0.200 
34: -0.100 -0.200 0.300 -0.100 -1.500 0.100 0.500 0.500 0.600 -0.800 0.000 -0.800 -0.000 0.200 -0.100 -0.100 
35: 0.300 -0.400 0.300 -0.500 -1.700 0.800 -0.300 0.000 -0.300 0.400 0.800 -0.400 -0.000 -0.500 -0.100 0.100 
36: -0.200 0.000 -0.800 0.100 -1.300 1.200 -0.100 -0.200 0.400 -0.200 0.700 -0.700 -0.200 0.000 -0.800 -0.300 
37: -0.300 0.100 0.100 -0.300 -1.500 1.200 0.200 0.900 -0.100 -0.300 0.100 -1.300 -0.400 -0.400 -0.300 -0.200 
38: 0.100 0.300 -0.900 -1.300 -1.500 1.200 0.400 0.400 0.300 -0.200 0.400 -0.700 -0.400 0.400 -0.300 -0.700 
39: -0.100 -0.300 0.100 -0.200 -0.700 1.100 0.400 0.500 -0.300 0.400 0.300 -1.500 -0.700 -0.900 -0.400 -0.500 
40: -0.200 -0.100 -0.200 -0.100 -0.600 0.500 -0.800 0.900 0.200 -0.200 0.900 -0.600 -0.500 -0.500 -0.400 -0.200 
41: 0.800 -0.600 -0.200 -0.100 -1.000 0.200 0.100 0.100 0.000 -0.400 0.200 -1.000 -0.000 -0.900 -0.100 1.300 
42: 0.800 -0.400 0.400 0.100 -2.500 0.300 0.600 -0.300 -0.800 0.900 0.000 -0.600 -0.800 -0.300 -0.000 1.500 
43: -0.500 -0.800 -0.600 -0.100 -1.200 0.700 0.400 -0.200 1.200 -0.000 0.800 -1.400 -0.200 -0.100 -0.000 0.800 
44: 0.300 -0.400 -0.200 0.200 -1.700 0.800 -0.300 0.400 0.300 0.100 0.300 -0.600 -0.600 -0.200 -0.500 0.300 
45: 0.500 -0.600 -0.500 -0.200 -0.800 0.700 -0.400 0.300 0.000 -0.000 -0.600 -0.800 -0.100 0.600 -0.900 0.300 
46: 0.300 0.200 0.100 0.100 -1.100 0.200 0.000 1.100 -0.300 -0.300 -0.900 -1.300 0.100 -0.100 -0.700 -0.200 
47: -0.200 0.100 -0.100 0.100 -1.200 0.900 0.200 -0.300 -0.700 0.100 0.000 -1.100 0.500 -0.800 -0.100 0.400 
48: 0.800 -0.000 -0.900 -1.000 -1.000 1.100 0.200 -0.300 0.200 0.400 0.300 -1.400 -0.200 -0.400 -0.600 0.000 
49: -0.300 0.500 0.200 0.500 -1.000 1.400 0.100 0.100 -0.500 0.700 -0.800 -1.100 -1.300 -0.900 -0.800 0.200 
50: 0.000 -1.300 -0.700 0.200 -0.900 0.800 0.900 0.900 0.200 -0.500 0.000 -1.100 -0.300 -0.200 -0.000 0.200 
51: 0.800 -0.000 -0.100 -0.900 -1.600 0.200 -0.200 -0.000 0.300 0.600 -0.200 -1.200 0.600 0.600 -0.800 -0.600 
52: 0.800 0.800 -0.900 -0.200 -1.700 1.600 0.100 0.600 -0.900 -0.100 0.000 -0.400 -0.600 -0.600 -0.800 -0.900 
53: -0.700 0.100 -0.700 0.100 -0.100 1.500 -0.300 0.300 -0.600 -0.300 -0.400 -0.700 -0.100 -0.600 -1.000 0.800 
54: 0.900 -0.400 -1.100 0.000 -1.400 1.200 0.100 0.800 -0.500 -1.000 0.100 -1.300 0.300 -0.600 0.100 0.400 
55: 0.500 -0.500 -0.300 0.700 -1.700 0.500 -0.000 0.600 -0.200 0.000 -0.100 -1.200 0.200 -0.300 -0.400 0.400 
56: 0.300 -0.300 -0.400 0.000 -1.600 0.600 -0.100 0.300 0.200 -0.200 -0.100 -1.100 0.100 0.300 0.100 -0.100 
57: 0.400 -0.600 -0.100 0.100 -1.500 0.800 0.200 0.500 -0.300 -0.300 0.100 -0.400 -0.400 -0.200 0.100 -0.500 
58: -0.000 -0.200 -0.100 -0.500 -1.400 -0.300 0.400 1.000 0.200 0.400 0.100 -1.000 -0.500 0.300 -0.600 0.300 
59: -0.500 -0.000 -0.200 0.100 -1.400 0.600 -0.300 0.700 0.200 -0.200 0.100 -0.600 0.700 -0.800 -0.600 0.600 
60: 0.300 -0.100 -0.700 0.100 -0.400 0.400 -1.000 0.000 -0.300 -0.200 0.100 -0.900 -0.500 0.200 0.600 0.400 
61: 0.600 -0.700 -0.200 0.700 -0.900 0.100 0.300 0.500 -0.300 -0.300 0.400 -1.500 -0.300 -0.500 -0.000 0.300 
62: 0.300 0.300 -0.400 -0.100 -1.600 -0.100 -0.200 0.000 -0.100 0.900 -0.200 -0.800 -0.200 0.200 -0.300 0.300 
63: -0.600 0.400 -0.600 0.100 -0.900 0.600 0.400 0.700 0.600 -0.900 -0.100 -1.100 -0.600 -0.500 -0.400 0.800 
64: 0.300 -0.300 -0.800 0.100 -1.100 0.100 0.100 0.300 0.200 -0.100 0.400 -1.600 0.500 -0.300 0.300 -0.100 
65: -0.400 -0.400 0.500 1.400 -1.500 -0.100 0.100 0.600 -0.300 0.400 0.300 -0.900 -0.800 -0.400 -0.000 0.200 
66: -1.000 -0.200 -0.100 -0.700 -1.800 1.100 -0.300 -0.200 0.000 1.000 0.100 -0.900 0.200 0.900 0.100 0.300 
67: -0.300 -0.100 -1.000 -0.600 -0.400 1.900 0.100 0.200 0.200 0.300 0.000 -1.500 -0.600 -0.600 -0.700 0.300 
68: -0.400 -0.000 0.600 -0.100 -0.200 0.600 0.300 0.400 -0.100 -0.100 -0.500 -1.500 -0.100 -0.900 -0.400 -0.400 
69: 0.500 -0.400 0.100 0.000 -1.200 0.100 -0.300 0.800 0.700 0.500 0.300 -1.800 0.100 -0.900 -0.600 0.000 
70: 0.800 0.500 -0.100 -0.600 -1.800 0.500 -0.000 0.300 0.300 -0.200 -0.200 -1.000 -0.300 -0.000 -0.500 -0.100 
71: -0.400 0.300 -0.100 0.100 -0.900 0.800 -0.000 0.400 0.400 -0.300 -0.300 -1.000 -0.600 -0.800 0.200 -0.200 
72: -0.200 -0.200 -0.700 0.800 -1.200 0.500 -0.300 0.700 0.800 0.000 -0.300 -1.400 0.400 -1.100 -0.400 0.400 
73: -0.100 1.000 -1.000 0.200 -1.200 0.300 -0.300 0.100 -0.500 -0.600 0.200 -1.100 0.600 0.600 -0.700 -0.200 
74: -0.300 -0.500 0.000 0.900 -1.100 0.600 0.300 1.300 -0.900 -0.600 0.100 -0.700 0.100 -0.500 -0.400 -0.100 
75: -0.100 -0.900 -0.400 0.400 -1.600 0.300 -0.600 0.600 -0.100 0.100 0.800 -1.100 1.400 0.200 -0.400 0.100 
76: -0.100 0.300 -0.100 0.100 -0.800 0.200 -0.300 -0.200 0.200 -0.800 0.500 -1.000 0.400 0.100 -0.600 -0.200 
77: 0.300 0.300 0.100 -0.100 -1.700 0.300 0.100 1.000 -0.600 0.100 0.500 -0.800 -0.500 -0.300 -0.400 -0.200 
78: -0.600 -0.000 -0.600 -0.400 -0.700 0.900 -0.600 0.100 -0.000 0.100 1.000 -1.300 -0.800 0.400 0.100 0.500 
79: -0.100 -0.700 0.100 -0.200 -1.000 1.400 0.300 0.100 0.500 -0.200 -0.200 -1.000 -0.200 -0.700 -0.900 0.600 
80: 0.500 0.700 -0.600 -0.900 -1.300 0.200 0.400 0.500 -0.600 0.400 0.100 -0.900 0.300 -0.100 -1.100 -0.200 
81: 0.100 -0.400 -0.300 0.600 -0.100 0.100 0.100 0.600 0.300 -0.600 -0.100 -1.300 -0.500 -1.000 0.100 0.100 
82: 0.200 0.800 -0.400 0.200 -1.800 0.200 -0.500 -0.200 0.500 0.500 -0.400 -1.600 -0.000 0.200 -0.400 0.300 
83: -0.300 0.100 0.100 -0.300 -0.700 1.500 -0.400 0.600 -1.400 0.500 0.100 -1.300 -0.200 -0.200 -1.000 0.000 
84: -0.100 -0.500 -0.100 -0.700 -0.500 0.400 0.400 1.400 -0.000 -0.100 -0.300 -1.300 -0.600 -0.500 -0.100 0.500 
85: -0.300 -0.100 0.300 0.300 -0.700 0.200 -0.800 -0.200 -0.100 0.300 0.700 -1.300 -0.100 -0.000 0.100 0.000 
86: -0.500 -0.500 0.400 0.700 -1.000 0.100 0.200 0.700 0.100 -0.000 -0.100 -0.400 0.100 -1.000 -0.400 0.100 
87: -0.100 -0.800 0.200 0.600 -1.400 -0.600 -0.200 0.600 0.200 0.600 -0.200 -0.800 0.300 0.300 -0.300 0.800 
88: -0.900 0.200 -0.200 0.700 -1.300 -0.300 -0.200 0.400 0.200 -0.200 0.000 -0.900 -0.000 0.600 -0.200 0.600 
89: -1.100 0.400 -1.100 0.400 -0.700 0.400 -0.300 0.300 0.700 -0.300 -0.200 -1.200 0.200 0.300 -0.400 0.800 
90: 0.300 -0.100 -0.100 -0.400 -0.500 0.800 -0.200 0.100 0.300 -0.900 -0.800 -1.300 0.300 -0.200 0.200 -0.200 
91: 0.700 -0.100 0.900 -0.100 -1.800 0.500 -0.200 0.900 -0.100 -0.500 0.500 -1.200 -0.500 -0.500 -0.300 -0.500 
92: 0.400 -0.400 -0.400 -0.400 -1.200 -0.100 -0.000 0.700 0.300 0.600 0.000 -0.500 0.400 -0.600 -0.500 -0.100 
93: 0.200 0.700 -0.300 0.000 -1.600 0.500 -0.200 0.400 -0.100 0.100 0.000 -1.500 -0.000 -0.500 0.300 0.000 
94: -0.400 -0.100 -0.100 -0.100 -1.400 1.000 0.100 0.800 0.200 -0.500 0.500 -0.900 -0.600 0.300 -0.400 -0.600 
95: 0.200 -1.000 -0.400 -0.100 -1.300 0.100 0.100 1.700 -0.000 0.100 0.500 -0.800 0.200 -0.600 -0.200 0.100 
96: -0.000 0.400 -0.800 0.200 -1.800 0.400 0.200 -0.900 0.200 0.400 -0.100 -1.200 0.100 -0.200 0.100 1.300 
97: -0.500 -1.100 0.900 0.400 -1.400 1.000 0.300 0.900 0.400 -0.100 -0.200 -1.300 -0.300 -0.700 -1.000 1.000 
98: -0.100 -0.800 0.700 -0.500 -1.400 -0.100 0.400 -0.000 -0.100 0.400 0.300 -0.600 -0.200 0.900 -0.900 1.000 
99: 0.400 -1.000 -0.400 0.200 -1.800 0.900 -0.000 0.400 0.700 0.600 0.100 -1.300 -0.100 0.100 -0.400 -0.400 
100: 0.100 -0.400 0.400 -0.100 -0.900 0.500 -0.100 0.500 0.000 -0.300 0.300 -1.200 -0.200 -0.600 0.200 -0.200 
101: 0.200 -0.300 -0.200 0.500 -1.600 0.500 -0.200 0.100 0.300 0.500 0.400 -1.000 -0.200 -0.300 -0.500 0.000 
102: -0.400 0.100 -0.100 0.100 -1.400 0.500 0.400 0.400 -0.200 -0.000 0.600 -1.400 -0.300 0.100 -0.400 0.000 
103: -0.200 -0.800 -0.800 0.400 -0.500 0.100 -0.000 0.800 0.100 -0.200 1.900 -1.400 -0.300 -0.400 -0.400 0.200 
104: 0.400 -0.600 0.400 0.200 -1.500 -0.100 -0.500 0.400 0.300 -0.100 0.600 -0.900 -0.200 0.400 -0.500 0.300 
105: 0.200 -0.800 0.300 0.300 -1.200 -0.000 -0.200 0.600 0.400 0.700 -0.200 -1.700 0.000 0.300 -0.400 -0.200 
106: -0.300 -0.400 0.600 0.800 -0.800 -0.000 -0.500 0.700 -0.200 0.300 -0.200 -1.000 0.100 -0.500 -0.100 -0.400 
107: -0.100 0.000 -0.200 0.100 -1.400 0.600 -0.800 0.400 0.200 -0.200 0.400 -0.900 0.500 -0.300 -0.400 0.400 
108: 0.400 -0.200 -0.100 -0.400 -1.100 0.700 -0.600 0.700 -0.100 -0.200 -0.200 -1.100 0.200 -0.200 -0.900 0.800 
109: -0.500 0.400 -0.400 0.800 -1.000 1.100 -0.100 -0.400 -0.700 0.000 -0.100 -1.400 0.300 -0.500 -0.200 0.300 
110: -0.600 -0.100 0.400 -0.400 -0.900 1.200 0.300 0.000 -0.000 -0.500 0.600 -1.200 -0.400 0.400 -0.600 -0.300 
111: 0.400 -0.800 -0.500 -0.200 -0.400 0.500 -0.000 0.300 0.400 0.100 0.400 -0.500 -1.200 -0.000 -0.800 0.000 
112: 0.300 0.400 -0.300 0.000 -1.100 0.100 -0.100 0.400 -0.200 -0.200 0.400 -1.400 -0.400 -1.100 0.100 1.200 
113: 0.300 -0.500 -0.200 0.100 -0.800 -0.600 -0.000 0.500 -0.300 0.500 0.400 -1.000 -0.700 0.300 0.200 0.400 
114: 0.400 -0.400 -0.400 -0.100 -1.400 0.400 -0.000 -0.000 0.400 0.300 0.000 -1.100 -0.200 -0.200 -0.200 0.600 
115: -0.100 -0.100 0.400 0.100 -0.900 0.600 -0.100 -0.100 -0.400 -0.100 1.100 -1.500 -0.200 0.000 -1.000 0.200 
116: 0.400 -0.400 -0.200 -0.400 -0.900 1.100 -0.200 -0.300 0.300 0.300 0.400 -1.000 -0.500 -0.500 -0.300 -0.200 
117: 0.800 -0.400 0.100 -0.200 -0.800 0.600 -0.100 0.300 -0.600 0.800 -0.100 -1.100 -0.800 -0.600 -0.500 0.000 
118: -0.400 0.400 -0.300 0.100 -0.900 0.000 0.100 0.900 -0.500 0.600 0.300 -1.500 0.000 -0.500 -0.400 -0.200 
119: 0.900 -0.600 -0.400 -0.800 -0.800 0.200 0.000 0.600 0.100 -0.100 -0.200 -0.600 0.000 -0.500 -0.300 0.100 
120: 0.500 0.900 -0.100 -0.200 -1.700 0.600 -0.300 -0.000 -0.400 -0.400 0.800 -1.000 -0.100 -0.600 -0.400 0.300 
121: -0.200 -0.600 0.200 0.100 -1.100 0.400 0.500 0.700 0.600 0.100 0.000 -1.500 -0.600 -0.500 -0.300 0.300 
122: 0.200 -0.400 -0.400 0.200 -1.200 0.100 -0.200 0.100 -0.600 0.700 0.400 -0.300 -0.500 -0.300 0.100 0.800 
123: 0.100 -0.400 -0.500 -0.200 -1.700 0.600 -0.100 0.800 0.200 0.600 -0.300 -1.500 0.200 0.100 -0.100 0.200 
124: -0.100 0.100 -0.100 -0.400 -0.700 0.500 0.400 0.300 -0.200 -0.000 -0.100 -1.200 -0.600 -0.300 0.100 0.200 
125: 0.100 -0.600 -0.400 0.400 -2.000 0.800 0.600 0.600 0.700 0.600 -0.700 -0.900 -0.500 -0.300 -0.700 0.200 
126: -0.800 0.300 -0.700 0.300 -0.700 0.400 0.100 0.300 -0.500 0.100 -0.100 -1.000 -0.200 0.400 0.200 -0.100 
127: -0.400 -0.300 -0.500 -0.100 -1.800 1.200 0.400 1.000 0.300 0.000 -0.100 -1.500 -0.300 -0.300 -0.300 0.400 
128: -0.000 -0.500 -0.300 -0.700 -1.400 0.900 0.400 0.500 -0.000 -0.500 1.100 -1.100 -0.300 0.300 0.100 -0.200 
129: -0.000 0.000 -0.600 -0.400 -0.600 0.000 0.400 0.100 1.100 0.600 -0.100 -1.100 -0.300 -0.900 -0.300 -0.200 
130: -0.100 0.800 0.500 -0.100 -1.300 0.500 0.200 -0.200 -1.300 1.300 0.200 -1.400 -0.600 -0.300 -1.000 0.300 
131: -0.200 -1.200 -0.400 -0.300 -0.500 1.000 0.000 1.300 0.800 -0.000 -0.200 -1.000 -0.800 -0.800 -0.300 0.600 
132: 0.400 0.100 -0.200 -0.200 -0.800 -0.100 -0.200 -0.300 0.100 -0.600 0.200 -0.800 0.200 0.000 -0.000 0.400 
133: 1.000 0.100 -0.700 0.300 -1.200 0.500 -0.800 0.400 -0.200 0.400 -0.100 -1.000 -0.400 -0.300 -0.900 0.300 
134: 0.600 0.100 -0.100 -0.500 -0.700 -0.100 -0.100 1.300 -0.800 -1.000 -0.200 -0.600 0.200 -0.500 0.200 0.100 
135: 0.700 -0.400 -0.400 0.600 -1.600 -0.100 -0.300 0.400 -0.300 0.200 0.000 -0.500 0.600 -0.800 0.100 0.300 
136: -0.100 0.300 0.200 -0.100 -1.400 -0.200 0.200 -0.100 -0.400 -0.100 1.000 -1.600 -0.200 0.800 -0.400 0.300 
137: -0.200 -0.000 -0.700 -0.200 -0.700 0.900 -0.600 0.400 0.100 0.700 0.400 -0.800 -1.400 -0.100 -0.400 0.600 
138: -0.500 -0.600 -0.100 0.200 -1.300 1.300 0.100 0.900 -0.600 -0.500 0.300 -1.000 -0.200 -0.200 -0.700 1.100 
139: 0.400 -0.800 -1.000 -0.200 -0.800 0.500 -0.500 0.400 -0.100 0.000 0.700 -1.400 -0.200 0.600 -0.200 1.000 
140: 0.800 0.000 -0.300 -0.400 -1.100 0.600 0.100 0.000 -0.500 -0.400 0.000 -0.900 -0.200 -0.100 -0.000 -0.100 
141: 0.500 -0.300 -0.400 0.100 -1.300 0.800 0.600 -0.300 -0.500 0.400 0.400 -1.000 -0.300 -0.500 -0.400 -0.200 
142: -0.300 -0.700 -0.100 0.900 -1.300 1.500 -1.100 0.600 1.100 -0.500 -0.500 -0.500 -0.100 -0.600 -0.400 -0.400 
143: 0.400 -0.000 0.400 -0.800 -1.700 0.900 -0.300 0.700 -0.500 -0.200 -0.800 -1.200 -0.800 0.500 -0.200 1.300 
144: -0.400 -0.300 -0.700 0.000 -1.600 0.500 1.000 1.300 0.100 -0.100 -0.400 -0.800 -0.100 0.300 -0.800 0.100 
145: -0.100 -0.100 -0.900 -0.300 -1.000 0.600 0.200 0.100 -0.000 -0.500 0.500 -0.900 -0.100 0.800 -0.300 0.000 
146: -0.400 -0.000 -1.000 1.300 -0.700 0.500 -0.100 0.500 0.100 0.300 -0.200 -1.400 -0.400 -0.300 -0.300 -0.300 
147: -0.600 0.200 -0.100 0.000 -1.500 0.700 0.900 0.100 -0.600 -0.400 -0.200 -0.700 0.500 0.300 -0.800 0.200 
148: -0.400 -0.100 -0.700 -0.200 -1.300 0.500 0.200 1.100 -0.100 0.400 0.400 -1.000 -0.200 0.800 -0.700 -1.000 
149: -0.600 0.400 -0.800 -0.200 -1.600 1.900 -0.000 0.600 0.200 -0.400 0.000 -1.100 0.300 -1.000 -0.200 0.100 
150: -0.000 -0.500 -1.000 0.400 -0.800 1.200 -0.200 0.700 -0.800 0.500 -0.200 -1.100 -0.300 0.300 -0.000 -0.900 
151: 0.600 -0.800 -0.200 -0.400 -0.600 0.500 0.100 1.200 -0.500 -0.000 -0.200 -1.200 0.300 0.000 -0.900 -0.400 
152: 0.600 0.200 -0.300 0.200 -1.800 0.800 -0.400 0.600 0.100 0.300 -0.500 -1.600 -0.400 0.000 -0.700 0.300 
153: -0.800 -0.200 0.500 0.200 -1.100 1.000 -0.300 1.300 0.600 -1.000 -0.400 -1.500 -0.300 -0.200 -0.700 0.800 
154: 0.100 -1.300 0.300 0.200 -1.900 1.200 0.300 -0.200 -0.100 0.000 -0.200 -0.900 -0.200 0.400 0.100 0.600 
155: -1.100 0.000 -0.100 0.100 -1.000 0.600 -0.300 0.300 -0.100 0.400 0.800 -0.900 -0.500 0.100 -0.400 0.400 
156: -0.600 -0.300 -0.100 -1.000 -0.800 1.200 -0.200 0.300 0.200 0.300 -0.100 -1.100 -0.700 -0.200 0.100 0.900 
157: -0.600 0.200 -0.200 -0.300 -1.200 1.300 0.400 0.100 0.000 0.100 -0.200 -0.600 -0.500 -0.400 -0.000 -0.300 
158: 0.200 0.000 -1.000 -0.900 -0.500 1.000 0.100 0.200 -0.200 -0.200 0.500 -0.400 -0.300 -0.200 -0.100 -0.800 
159: -0.300 0.300 0.800 -0.400 -0.900 0.500 -0.100 1.000 0.000 -0.500 0.200 -0.700 -1.000 0.300 -1.000 -0.600 
160: -0.000 -0.900 0.100 -0.200 -0.700 0.500 -0.400 0.700 -0.100 -0.100 1.100 -1.000 0.200 -0.800 -0.400 0.500 
161: 0.500 0.300 -0.200 -0.500 -1.900 -0.000 0.300 0.300 0.700 -0.500 0.700 -1.000 0.200 -0.000 -0.600 0.300 
162: 0.600 -0.400 -0.800 0.700 -1.800 0.900 -0.400 0.500 -0.100 0.500 0.600 -1.500 -0.700 -0.200 -0.000 -0.200 
163: -0.100 -0.500 -0.500 0.300 -0.600 0.300 0.300 0.600 0.500 -0.100 -0.500 -1.500 0.200 0.300 -1.000 -0.200 
164: 0.800 0.100 -0.200 0.000 -0.900 0.300 0.300 -0.400 -0.300 -0.700 0.400 -1.100 -0.500 -0.200 -0.200 0.300 
165: -0.100 0.300 0.100 0.100 -1.200 0.000 -0.400 0.900 0.000 0.400 0.400 -1.200 -0.900 0.200 -0.700 -0.200 
166: -0.600 -0.300 -0.300 0.100 -1.100 1.300 0.400 -0.300 0.100 -0.100 -0.400 -0.700 -0.700 -0.200 0.600 0.400 
167: -0.200 -0.100 -0.600 -0.500 -0.800 0.900 -0.300 0.600 0.300 0.300 0.500 -1.400 0.800 -0.500 -0.900 -0.500 
168: 0.100 0.500 0.300 -0.200 -1.300 0.400 0.700 0.600 -0.900 -0.200 0.300 -0.800 -0.600 0.000 -0.500 -0.800 
169: 0.200 -0.600 -0.100 -1.100 -1.400 0.700 0.100 1.100 1.100 -0.500 0.300 -0.400 -0.300 0.000 -0.900 -0.200 
170: 0.600 0.400 -0.400 -0.600 -1.800 -0.600 1.200 1.000 0.200 0.400 -0.600 -1.300 -0.300 -0.500 0.500 -0.100 
171: 0.800 -0.700 -0.400 -0.200 -1.300 1.000 -0.600 -0.200 0.200 -0.100 0.900 -0.400 -0.200 -0.200 -1.000 0.300 
172: 0.800 -0.200 -0.100 -0.100 -1.800 0.500 0.400 0.700 -0.500 0.100 -0.300 -1.000 -0.300 -0.400 -0.300 0.300 
173: -0.300 -0.100 -0.200 -0.100 -1.000 0.800 0.400 -0.800 0.300 -0.200 0.700 -1.500 0.500 0.000 -0.400 -0.400 
174: 0.500 -0.300 -0.100 0.000 -1.200 0.900 -0.100 0.400 1.000 0.300 -0.700 -0.800 -0.300 -1.500 -0.400 -0.700 
175: 0.400 0.000 0.100 0.500 -1.800 0.200 0.500 0.600 -0.500 0.400 0.000 -1.500 -0.200 -0.500 -0.200 0.000 
176: -0.000 0.100 -1.000 -0.400 -1.200 0.400 0.100 0.400 0.800 0.200 0.000 -1.100 -0.900 -0.100 0.600 0.400 
177: -0.500 0.800 -0.600 -0.500 -0.400 -0.200 -0.300 1.100 0.500 -0.200 0.000 -1.500 -0.300 0.000 -0.000 -0.700 
178: 0.000 0.400 -0.400 0.100 -0.700 0.400 -0.600 1.000 -0.600 0.000 0.100 -0.900 -0.500 -0.500 -0.400 0.100 
179: 0.100 -0.300 -0.800 0.400 -1.400 1.500 -0.500 0.100 -0.000 -0.500 -0.500 -1.000 -0.100 0.200 -0.500 0.800 
180: -0.300 -0.000 0.300 -0.400 -1.100 0.900 -0.100 1.000 -0.600 -0.400 -0.700 -1.000 -0.200 -0.100 0.400 0.300 
181: -0.300 0.100 -1.000 -0.200 -1.100 0.700 -0.200 0.700 0.200 0.100 -0.100 -0.800 -0.200 0.400 -0.400 -0.200 
182: -0.300 0.400 -0.700 -0.200 -0.600 1.200 -0.100 0.100 -0.800 -0.300 -0.200 -0.800 0.100 -0.300 -0.900 0.600 
183: -0.200 -0.100 -0.800 0.700 0.300 0.400 0.100 0.000 -1.100 0.100 0.300 -1.500 -0.100 0.100 -0.500 -0.200 
184: 0.600 -0.500 -0.200 0.200 -1.400 0.700 0.200 0.600 -0.600 0.300 0.000 -1.200 -0.500 -0.500 -0.100 0.400 
185: 0.300 -0.800 0.300 -0.500 -1.700 1.200 -0.500 0.400 0.300 0.100 0.000 -1.100 0.300 -0.300 -0.400 0.400 
186: 0.500 -0.400 0.100 -0.100 -1.200 0.700 0.100 0.100 0.000 -0.500 0.100 -0.600 0.200 -0.500 -0.500 -0.300 
187: -0.200 1.000 0.100 -0.700 -0.900 0.400 -0.400 -0.200 -0.300 0.100 0.600 -0.900 -0.200 -0.200 -0.300 -0.600 
188: -0.800 -0.400 0.100 0.700 -0.800 1.200 0.300 0.200 -0.300 0.700 0.100 -1.000 -1.000 0.300 -1.600 -0.300 
189: -0.600 -0.400 -1.000 0.200 -0.800 0.900 0.300 0.900 -0.400 0.100 0.100 -1.100 -0.300 0.200 -0.300 0.000 
190: -0.100 -0.200 -0.400 -0.500 -1.200 1.100 0.400 0.100 -0.200 0.000 -0.200 -1.000 -0.700 0.300 0.100 0.500 
191: -0.300 -0.100 -0.200 -0.600 -0.600 1.100 -0.600 0.900 1.300 -1.200 0.700 -1.200 -0.300 -0.000 -0.500 -0.500 
192: 1.000 -0.200 -0.400 0.400 -0.800 0.200 -0.500 0.600 -0.000 -0.300 0.500 -1.500 -0.700 -0.600 -0.300 0.400 
193: 1.000 0.100 -0.700 0.100 -1.900 0.300 -0.000 0.500 -0.100 0.100 -0.100 -1.400 -0.400 0.000 -0.300 0.700 
194: -0.100 -0.100 -0.600 0.500 -1.100 0.400 -0.100 1.000 -0.400 -0.100 0.400 -1.500 0.800 -0.100 -0.800 -0.400 
195: 0.400 0.000 -0.200 -0.400 -1.400 0.800 0.100 0.000 -0.400 -0.100 -0.300 -0.800 0.300 -0.300 -0.400 0.300 
196: 0.300 0.000 -0.100 -0.400 -0.400 -0.000 -0.300 1.000 -0.300 0.300 0.200 -1.400 -0.600 0.300 -0.400 -0.600 
197: 0.300 0.200 -0.600 0.100 -0.700 0.900 -0.100 -0.400 -0.100 0.000 0.200 -1.000 -0.200 -0.900 -0.200 0.200 
198: -0.400 0.100 0.700 0.100 -0.600 0.300 0.300 0.000 0.100 -0.300 -0.100 -1.000 -0.200 -0.000 -1.000 -0.400 
199: 0.300 0.300 -0.200 -0.800 -0.600 0.800 -0.900 0.100 0.200 0.400 0.100 -1.000 0.100 -0.600 -0.900 0.000 
200: 0.700 0.500 -1.300 0.800 -0.200 0.000 0.400 0.400 -0.300 -0.000 -0.600 -1.500 -1.000 -0.200 -0.300 -0.400 
201: 0.600 -0.200 0.400 -0.300 -1.500 1.500 -0.500 0.100 -0.200 -0.100 -0.700 -1.300 -0.000 -0.200 -0.700 0.300 
202: -0.300 0.100 -0.200 0.200 -0.600 0.800 0.600 0.000 -0.500 0.300 -0.400 -1.400 -0.000 -0.500 -0.700 -0.200 
203: 0.000 0.100 -0.600 -0.100 -1.000 0.700 0.200 0.600 0.200 -0.100 0.300 -1.300 -1.100 -0.900 0.100 1.100 
204: -0.100 -0.500 -0.300 0.000 -1.400 1.000 0.400 -0.600 0.800 -0.300 0.000 -1.000 -0.300 -0.000 0.100 0.400 
205: 0.400 0.000 0.100 -0.700 -1.300 0.400 1.000 -0.200 -0.300 0.300 0.300 -0.400 -0.300 -0.500 -0.700 0.000 
206: 0.100 -0.400 -0.600 0.200 -0.900 0.200 0.400 0.000 0.300 0.700 0.100 -0.800 -0.900 -0.200 -0.700 0.300 
207: -1.000 0.300 0.700 -0.100 -0.800 -0.000 0.300 0.400 0.300 -0.600 -0.200 -0.500 -0.300 0.500 -0.400 -0.300 
208: -0.600 0.400 -0.200 -0.600 -1.200 0.600 -0.300 0.500 1.000 -0.200 0.400 -1.300 -0.300 0.200 -0.800 0.300 
209: 0.500 0.000 -1.000 -0.200 -0.800 1.100 0.100 0.300 -0.300 -0.300 0.800 -1.300 -0.100 -1.200 -0.600 0.800 
210: 0.100 0.500 -0.600 0.200 -1.300 0.700 -0.200 0.100 -0.800 0.300 -0.100 -0.600 0.100 0.000 -0.900 -0.100 
211: -0.400 -0.100 0.400 -0.700 -0.500 0.900 -0.400 1.000 -0.500 -0.500 -0.200 -0.800 -0.000 0.100 -1.100 0.400 
212: -0.100 -0.200 0.500 -0.500 -1.000 0.500 0.000 0.600 -0.400 -0.100 0.300 -1.400 0.100 -0.300 0.100 -0.200 
213: 0.400 -0.400 -0.100 -0.400 -1.300 0.300 -0.400 0.900 0.300 0.500 0.400 -0.900 -0.800 -0.400 0.300 -0.300 
214: 0.100 0.500 -0.400 -0.800 -0.400 0.100 -0.600 0.300 0.100 0.100 -0.100 -0.600 -0.600 0.000 0.100 -0.100 
215: 0.800 -0.300 -0.300 0.000 -1.200 0.200 0.800 0.800 0.000 -0.100 -0.200 -1.500 -0.600 -0.800 -0.900 1.100 
216: 0.400 0.000 -0.200 -0.400 -1.300 -0.200 -0.100 0.300 -0.500 0.400 0.300 -1.000 -0.500 0.500 -0.300 0.600 
217: -0.400 0.100 -0.300 -0.200 -0.900 -0.100 0.400 0.900 -0.100 0.300 -0.200 -0.800 -0.200 -0.200 -0.200 0.000 
218: -0.200 0.000 -1.100 0.500 -1.400 1.200 -0.300 0.000 -0.400 0.200 1.000 -1.300 -0.300 0.100 -0.100 0.200 
219: -0.100 -0.400 -0.600 -0.400 -0.900 0.400 1.000 0.900 -0.300 -0.200 -0.100 -0.800 0.100 -0.500 -0.000 -0.200 
220: -0.300 0.400 0.100 -0.400 -1.400 -0.400 -0.400 1.400 0.800 -0.400 0.600 -1.100 -0.000 -0.300 -0.100 -0.200 
221: 0.300 0.200 -0.300 -0.500 -1.000 0.400 -0.800 0.300 0.200 0.100 0.200 -1.000 0.000 -0.300 -0.200 0.300 
222: 0.400 -0.400 0.300 0.300 -1.300 0.700 -0.200 0.700 -0.200 -0.300 -0.100 -1.200 -0.500 0.100 -0.500 -0.200 
223: 0.300 -0.900 0.200 0.000 -1.200 0.800 -0.000 0.000 -0.800 0.400 0.400 -0.800 0.000 -0.000 0.300 -0.700 
224: -0.500 0.600 -0.700 -0.200 -1.100 -0.200 0.400 1.000 -0.000 0.100 1.500 -1.000 0.000 -0.300 -0.600 -0.700 
225: -0.200 -0.200 0.100 -0.400 -1.000 0.600 -0.100 0.100 0.300 0.400 0.300 -1.000 -0.200 -0.200 -0.000 -0.400 
226: -1.000 0.200 0.400 0.400 -1.000 1.300 -1.400 0.900 0.500 0.000 0.100 -1.000 -0.400 -0.800 0.100 -0.700 
227: -0.700 0.000 -0.300 -0.100 -0.900 0.700 0.400 0.300 -0.000 -0.100 -0.200 -1.100 0.300 0.100 -0.400 -0.300 
228: 0.100 -0.300 -0.100 -0.200 -0.700 0.600 0.700 -0.200 -0.100 -0.200 0.400 -0.800 -0.600 -0.100 -0.400 -0.200 
229: -0.400 -0.500 0.100 0.900 -0.600 -0.000 -0.400 0.500 0.200 0.300 0.800 -1.000 -0.000 -0.400 -1.300 0.000 
230: -0.200 0.100 0.200 0.000 -1.200 0.300 -0.100 -0.200 -0.500 0.400 0.200 -1.400 -0.300 -0.100 -0.000 1.100 
231: -0.100 -0.200 -0.400 -0.600 -1.100 0.900 -0.000 0.400 0.000 0.200 0.700 -1.100 -0.500 -0.800 0.100 0.800 
232: -0.100 -0.200 -0.400 0.100 -0.200 -0.200 0.500 -0.300 -0.100 0.300 0.200 -0.500 -0.300 -0.200 -0.000 -0.200 
233: 1.100 -0.300 -0.700 -0.100 -1.000 0.500 -0.700 0.100 0.200 0.500 0.400 -1.400 -0.500 -0.300 -0.100 -0.200 
234: 0.600 0.200 -0.200 0.200 -1.100 0.700 0.600 -0.300 -0.200 0.100 -0.500 -1.500 -0.600 -0.400 -0.400 -0.100 
235: 0.800 -0.400 -0.800 0.100 -0.500 0.400 0.000 0.300 -0.200 -0.100 0.400 -0.700 0.300 -0.600 -0.600 -1.000 
236: 0.300 0.300 0.700 0.400 -1.400 0.300 0.000 0.000 -0.100 -0.400 0.300 -1.200 -0.600 -0.500 0.100 -0.200 
237: 0.500 -0.000 -0.400 -1.200 -1.100 0.200 -0.400 0.600 0.400 0.700 0.200 -0.700 -0.800 -0.000 -0.100 0.100 
238: 0.400 -0.400 -0.100 0.200 -1.000 0.700 0.100 0.600 -0.200 -0.600 0.500 -0.900 -0.500 -0.200 -1.000 0.300 
239: -0.100 -0.100 0.100 -0.200 -1.200 0.500 -0.300 0.100 -0.500 0.100 0.300 -0.500 -0.300 -0.200 -0.000 0.900 
240: -0.500 -0.000 -1.000 0.400 -1.100 0.800 -0.100 0.200 0.400 -0.200 0.100 -1.000 -0.400 0.300 -0.100 0.300 
241: 0.400 -0.600 -0.400 -0.200 -0.400 0.700 -0.000 -0.000 -0.300 0.000 0.000 -1.500 0.500 -0.800 -0.200 0.300 
242: 0.200 -0.200 0.300 1.400 -1.800 0.900 -0.200 -0.100 0.100 -0.200 -0.400 -0.600 -0.500 -0.800 -0.100 0.100 
243: -0.400 -0.200 -0.800 0.200 -1.300 0.100 0.200 0.600 0.000 -0.100 0.400 -1.000 0.200 -0.100 0.100 0.800 
244: 1.300 -1.100 0.000 -1.000 -1.300 0.700 -0.600 0.300 0.300 -0.300 0.400 -1.300 -0.300 0.400 -0.100 0.400 
245: 0.300 0.300 0.300 0.100 -1.200 0.300 -0.100 0.300 -0.500 0.100 0.200 -0.500 -0.100 -0.500 -0.800 -0.500 
246: -0.100 0.200 -0.400 -0.200 -0.900 1.000 -0.100 -0.400 -0.300 0.500 0.100 -1.100 -0.300 0.100 -0.300 -0.300 
247: -0.200 -0.000 0.300 -0.500 -0.600 1.000 -0.200 1.200 -0.200 0.000 0.100 -1.100 -0.700 -0.600 -0.600 -0.200 
248: -0.300 0.200 -0.600 -0.100 -1.300 1.100 -0.000 0.300 0.800 -0.500 0.000 -1.400 -0.300 0.200 -1.000 0.400 
249: 0.100 -0.200 -0.300 0.000 -0.100 0.600 0.300 -0.200 0.100 -0.500 -0.200 -1.500 -1.100 0.600 0.100 -0.500 
250: -0.000 -0.100 -0.100 0.600 -0.800 0.600 0.200 0.100 0.000 0.600 0.000 -1.400 -1.700 -0.200 -0.500 0.400 
251: -0.500 0.200 -0.400 -0.700 -0.600 1.400 -0.900 0.000 -0.300 0.400 0.400 -1.300 -0.200 1.000 -0.800 -0.800 
252: -0.500 -0.300 0.200 0.100 -0.900 1.800 0.600 1.100 -0.400 -0.600 -0.200 -0.800 -1.100 -0.600 -1.100 0.100 
253: 0.100 -1.100 -0.600 -0.100 -0.600 -0.100 0.700 0.400 0.500 -0.300 -0.100 -0.900 -0.500 0.300 0.700 0.200 
254: 0.400 -0.000 -0.700 0.900 -1.500 -0.100 0.100 -0.400 0.300 0.400 0.200 -0.900 -0.400 -0.600 0.600 0.200 
255: -0.400 0.000 0.500 -0.300 -0.900 0.000 0.100 -0.000 -0.300 0.700 -0.100 -1.000 -0.200 0.600 -0.800 -0.200 
256: 0.100 -0.100 -1.100 0.200 -1.500 1.100 -0.200 1.300 -0.200 -0.000 1.300 -1.400 -0.700 -0.400 -0.500 0.000 
257: 0.200 -0.100 -0.300 -1.300 -1.100 1.000 -0.300 0.600 -0.000 -0.300 -0.100 -0.900 -0.300 -0.200 -0.400 1.500 
258: 0.200 -0.300 -0.300 0.200 -0.800 0.400 -0.300 0.900 0.300 -0.200 -0.200 -1.600 0.300 -0.300 -0.900 0.300 
259: 0.200 0.700 -0.200 0.100 -1.800 1.000 -0.200 0.100 -0.500 -0.100 -0.200 -1.400 -0.400 -0.000 -0.200 0.500 
260: -0.400 -0.500 -0.200 -0.400 -0.300 0.300 0.800 0.600 -0.100 0.100 -0.100 -1.300 -0.500 0.200 -0.400 -0.200 
261: 0.100 0.100 -0.200 -0.400 -1.300 -0.300 1.000 0.600 0.500 0.100 0.700 -1.500 0.000 -0.800 -0.600 0.300 
262: 0.600 -0.500 -0.400 0.600 -1.000 0.100 -0.300 -0.100 0.300 0.900 -0.200 -0.800 -0.300 -0.900 -0.000 0.400 
263: 0.000 0.100 0.600 -0.100 -1.800 -0.800 0.700 1.400 -0.300 0.400 -0.200 -1.800 -0.900 0.300 0.100 0.600 
264: -1.100 -0.400 -0.100 -0.100 -1.700 0.500 0.400 0.300 0.800 0.700 0.600 -1.400 0.500 -0.000 -0.500 0.100 
265: -0.300 -0.100 0.100 -0.600 -2.000 1.500 0.300 0.300 0.100 0.700 0.400 -1.200 -0.200 -0.400 -0.400 -0.200 
266: -0.700 -0.200 -0.200 -0.500 -0.800 1.300 -0.000 0.900 0.300 0.600 -0.200 -0.800 0.000 -1.400 -0.200 -0.200 
267: 0.200 -0.100 -0.300 -0.200 -0.800 0.100 0.100 0.700 0.500 -0.400 0.100 -1.300 0.200 -0.500 -0.200 -0.200 
268: 0.100 0.600 -0.300 0.500 -1.200 -0.200 -0.100 0.300 -0.300 0.900 0.000 -1.500 -0.800 -0.100 0.600 -0.700 
269: -0.000 -0.400 -1.000 0.200 -1.200 0.600 0.100 1.100 0.000 0.400 0.100 -1.000 -0.500 -0.900 -0.100 0.500 
270: 0.500 -0.300 -1.100 0.100 -0.900 0.700 -0.800 0.300 -0.000 -0.300 0.200 -1.200 0.500 -0.600 0.600 0.500 
271: 0.300 0.200 0.400 0.100 -1.300 0.200 -0.300 0.700 -0.700 -0.100 -0.600 -0.600 -0.500 -0.100 -0.400 0.700 
272: 0.300 -0.600 -0.500 -0.200 -0.600 0.000 0.300 0.000 0.300 -0.800 0.300 -0.900 0.100 0.500 -0.800 0.800 
273: 0.800 -0.300 0.200 0.400 -1.100 -0.000 -0.600 0.400 -0.000 -0.200 0.200 -1.100 -0.100 -0.200 -0.300 -0.100 
274: 0.700 0.100 -0.700 0.200 -1.400 0.200 0.000 0.100 0.500 -0.100 -0.700 -1.000 -0.300 0.300 -0.400 -0.100 
275: 0.400 0.200 -1.100 0.900 -0.700 0.100 -0.200 0.900 -0.500 -0.100 -0.200 -1.300 0.000 -0.600 -1.000 0.600 
276: 1.000 -0.400 -0.100 -0.400 -1.900 0.900 0.100 0.300 -0.300 -1.100 -0.200 -1.200 0.500 0.300 -0.100 0.400 
277: 0.900 0.200 -1.100 -0.200 -1.500 0.600 0.200 0.300 0.000 0.200 0.400 -1.400 -0.300 -0.600 -0.400 0.300 
278: 0.300 -0.000 -0.200 0.100 -1.000 0.500 0.600 0.000 -0.400 -0.300 0.300 -1.000 0.200 -0.800 0.200 -0.600 
279: 0.400 -0.300 -0.100 0.100 -1.800 0.900 0.200 -0.400 1.000 0.000 0.800 -1.500 -0.500 -0.800 0.100 0.000 
280: 0.500 0.100 -1.000 -0.100 -1.100 0.800 -0.600 0.400 0.200 0.700 0.600 -1.200 -0.800 -0.300 -0.600 -0.100 
281: 0.200 -0.000 -0.300 -0.100 -0.600 0.800 0.100 0.500 -0.500 -0.000 -0.600 -1.300 -0.900 -0.000 0.200 0.000 
282: 0.100 -0.200 -0.100 -0.500 -1.200 0.500 0.600 0.500 -0.300 -0.400 0.900 -0.900 -0.200 -0.600 -0.000 0.000 
283: -0.400 0.300 -0.500 -0.100 -1.300 0.100 -0.200 0.600 0.100 0.400 1.200 -0.700 -0.800 0.100 -0.400 0.100 
284: -0.100 -0.400 -0.400 -0.700 -0.100 0.800 -0.500 -0.200 0.600 -0.000 -0.400 -1.000 0.600 -0.700 0.100 -0.300 
285: 0.800 -0.000 1.100 0.300 -1.000 0.200 -0.000 0.100 0.100 -0.800 0.500 -1.400 -1.200 -0.400 -0.200 -0.500 
286: 0.500 -0.400 -0.300 0.100 -2.100 0.700 -0.100 0.200 0.900 0.700 0.400 -1.100 -0.900 -0.800 0.500 0.300 
287: -0.100 -0.400 -0.400 0.100 -1.000 0.200 0.300 0.300 0.100 -0.200 0.700 -0.700 -0.200 0.300 -0.500 -0.600 
288: -0.400 0.800 -0.800 0.100 -1.400 0.100 0.100 0.800 1.000 -0.800 0.600 -1.200 -0.500 0.300 -0.700 -0.200 
289: 0.300 -0.300 -0.700 0.100 -0.800 -0.100 -0.100 1.300 -0.800 0.800 -0.200 -1.200 -0.800 0.000 0.100 0.600 
290: 0.200 -0.400 -0.500 -0.400 -2.000 1.200 0.300 0.400 0.200 -0.200 0.100 -1.700 0.600 -0.800 0.200 1.000 
291: 0.200 0.100 -0.600 -0.200 -1.000 0.200 0.200 0.300 -0.100 0.500 0.400 -1.300 -0.700 0.100 -0.200 0.000 
292: 0.000 -0.000 -0.900 0.100 -0.600 0.700 -0.500 0.700 -0.500 0.700 0.600 -1.500 0.000 -0.500 -1.000 0.000 
293: 0.300 -0.300 0.100 -0.100 -0.500 0.800 -0.100 -0.000 -0.500 -0.500 0.400 -1.700 -0.400 -0.300 0.100 0.200 
294: 1.200 -0.800 -0.800 0.500 -1.300 0.500 0.200 0.200 -0.900 1.300 0.100 -0.600 -0.800 -0.500 -0.400 0.000 
295: -0.400 0.000 -0.600 0.500 -1.200 0.800 0.300 -0.200 -0.300 0.200 -0.600 -0.700 0.600 -0.600 -0.200 0.100 
296: 0.200 -0.100 -0.600 0.000 -0.700 0.400 -0.100 0.600 0.300 -0.600 0.100 -1.100 -0.200 -0.300 -0.200 0.200 
297: 0.900 0.300 -0.400 -0.500 -1.100 0.500 -0.300 -0.100 0.300 0.300 -0.900 -1.300 0.400 -0.500 -0.500 0.100 
298: 0.200 0.400 0.900 -0.100 -0.600 1.200 -0.600 -0.200 -0.800 -0.700 0.400 -1.000 -0.800 -0.800 -1.100 0.800 
299: -0.600 0.500 -1.000 0.200 -0.500 0.200 -0.000 0.400 -0.700 0.700 0.400 -1.100 -0.500 -0.500 -0.300 0.800 
300: 0.300 -0.400 -0.800 -0.300 -1.300 1.100 0.300 0.500 -0.600 -0.200 0.900 -1.500 -0.200 0.400 0.400 -0.600 
301: -0.400 0.200 0.000 -0.600 -0.800 0.900 0.400 -0.200 1.000 -0.200 0.000 -0.900 -0.600 -0.600 -0.300 -0.100 
302: 0.400 -0.400 0.100 0.100 -0.700 0.800 0.300 -0.500 0.100 0.600 0.400 -1.500 -1.100 -0.900 -0.600 1.000 
303: -0.100 0.500 -0.100 -0.600 -0.900 0.700 -0.000 -0.300 0.200 0.100 0.900 -1.500 -0.500 -0.800 0.200 0.100 
304: 0.300 -0.200 -0.100 -0.400 -0.900 0.400 -0.200 0.900 1.100 -0.200 0.900 -1.600 -0.500 -1.200 -0.200 -0.500 
305: 0.300 0.100 -0.100 0.700 -1.800 0.300 -0.200 0.300 0.700 -0.200 0.400 -1.000 -1.100 -0.000 -0.700 0.500 
306: -0.600 -0.600 0.300 0.200 -1.400 1.200 -0.200 -0.200 -0.000 -0.300 0.200 -0.900 0.600 -0.600 0.100 0.400 
307: 0.300 -0.200 -0.400 -0.500 -0.800 0.200 0.400 -0.500 -0.400 0.300 1.000 -0.900 -0.200 0.300 -1.000 0.100 
308: 0.300 -0.200 0.400 -0.500 -0.800 0.300 0.700 -0.300 0.500 -0.000 0.400 -1.100 -0.800 -0.800 -0.900 0.500 
309: 1.000 -0.400 -0.500 0.000 -1.000 0.600 -0.300 -0.600 0.000 0.600 0.700 -0.900 -0.500 -0.500 -0.400 -0.200 
310: 0.700 0.100 -0.400 0.200 -1.100 0.300 0.800 -0.000 0.100 -0.300 0.400 -1.400 -0.500 -0.600 0.200 -1.000 
311: -0.300 0.400 0.400 -0.300 -0.800 0.400 -0.400 -0.300 0.500 0.900 0.400 -1.400 -0.800 -0.100 -0.800 -0.400 
312: 0.300 -0.200 0.300 -0.800 -0.800 1.000 0.400 0.400 0.300 0.000 -0.300 -1.000 -1.100 -0.900 -0.300 0.100 
313: 0.900 -0.300 0.000 -0.900 -0.800 0.500 -0.300 0.000 0.400 0.900 -0.500 -1.400 -1.100 0.100 -0.500 0.100 
314: 0.200 0.800 -0.500 -0.100 -1.000 0.700 0.300 0.700 0.200 -0.700 -0.200 -0.900 -0.400 -0.600 -0.800 -0.700 
315: -0.500 0.000 0.400 0.200 -1.000 0.200 0.900 0.100 -0.500 0.000 0.400 -1.500 0.100 0.400 -1.200 -0.600 
316: -0.100 0.000 -0.200 -0.700 -1.000 1.000 -0.300 0.300 0.700 0.700 -0.300 -1.000 -0.400 -0.500 -0.000 -0.700 
317: 0.300 -0.700 0.400 0.100 -0.500 0.600 0.300 0.500 0.000 -0.100 -0.200 -1.100 -0.900 -0.500 -0.200 -0.600 
318: 1.200 -0.700 -0.600 0.100 -0.800 -0.300 -0.200 0.200 0.300 0.000 0.900 -1.100 0.100 -1.100 0.200 0.000 
319: 0.500 0.400 0.400 0.600 -1.800 -0.400 -0.200 0.000 -0.400 1.200 0.400 -1.800 -0.100 -0.700 -0.400 0.500 
320: 0.400 -0.300 -0.200 -0.900 -1.100 0.200 -0.000 1.000 -0.100 -0.100 0.800 -0.600 0.200 -0.600 -1.000 0.700 
321: -0.100 0.200 0.400 -0.200 -1.000 -0.400 -0.500 0.900 0.800 -0.300 0.100 -1.800 -0.200 -0.200 -0.100 0.500 
322: 1.100 -0.600 -0.700 0.400 -1.100 0.200 0.300 -0.500 0.600 0.000 -0.200 -1.300 0.200 0.100 -0.600 -0.400 
323: 1.300 -0.400 0.800 0.200 -1.200 -0.300 -0.200 1.000 0.200 -0.400 -0.200 -1.300 -1.000 0.100 -0.600 -0.500 
324: -0.600 0.300 0.900 0.100 -1.300 -0.300 0.300 -0.100 0.400 0.200 -0.500 -0.700 0.300 -0.600 -0.300 0.300 
325: -0.300 -0.100 0.300 -0.200 -1.400 1.000 -0.500 -0.200 0.900 0.000 -0.300 -0.500 -0.200 0.100 -0.100 -0.500 
326: 0.400 -0.600 0.100 -0.200 -0.300 0.700 0.100 -0.100 0.500 -0.600 0.300 -1.200 -0.600 -0.500 -1.100 0.600 
327: 0.200 0.400 0.600 0.100 -2.200 0.200 -0.600 1.700 -0.000 0.300 -0.500 -0.900 -0.000 -1.100 -0.200 0.400 
328: -0.600 -0.100 -0.400 -0.100 -1.200 0.100 -0.200 0.900 -0.300 0.600 0.400 -1.900 0.800 1.100 -0.700 -0.200 
329: -1.700 1.200 0.000 -0.100 -0.100 0.400 0.100 0.300 -0.100 0.100 -0.300 -1.300 -0.500 0.000 -0.000 -0.600 
330: -0.800 0.000 -0.500 -0.200 -0.800 1.100 1.100 0.100 0.200 -0.200 0.700 -1.400 -0.600 -0.200 -0.600 -0.200 
331: -0.500 -0.200 -0.600 0.200 -1.200 0.400 0.600 0.900 1.000 0.400 0.300 -1.500 -0.300 -0.400 -0.600 -0.500 
332: -0.600 0.200 -0.100 0.200 -1.000 0.200 0.500 0.100 0.600 -0.400 0.700 -1.600 0.300 -0.700 -0.300 -0.100 
333: -0.200 0.300 0.700 -0.700 -1.300 0.400 0.100 -0.200 0.500 0.200 0.600 -1.000 -1.100 0.400 -0.900 0.200 
334: -1.000 0.200 -0.700 0.300 -1.200 0.800 0.500 0.800 0.000 0.100 1.000 -0.800 -1.400 -0.300 -0.400 0.400 
335: -0.800 -1.000 -0.600 -0.100 -0.300 -0.300 -0.000 1.300 0.300 0.500 0.000 -1.300 0.300 -0.000 0.300 0.200 
336: -0.500 -0.000 0.300 0.900 -1.000 0.100 -0.600 -0.300 0.300 0.000 -0.200 -1.100 0.200 -0.300 -0.200 0.600 
337: 0.300 0.500 -0.900 -0.200 -1.000 0.500 -0.700 0.300 0.200 -0.700 0.700 -1.300 -0.300 -0.300 0.300 0.500 
338: 0.200 -0.100 0.400 -0.200 -1.300 0.200 0.300 0.800 0.500 -0.200 -0.900 -1.000 -0.600 0.500 -0.000 -0.800 
339: -0.100 -0.500 0.100 0.400 -1.500 1.300 0.100 -0.200 0.300 -0.300 0.700 -1.000 -0.200 -0.500 -0.100 -0.300 
340: 0.300 -0.700 0.400 -0.600 -1.100 0.700 0.100 -0.000 0.200 0.300 1.100 -1.300 -0.600 -0.900 -0.100 0.700 
341: -0.400 0.500 -0.600 0.200 -1.900 0.500 -0.300 0.900 0.900 0.500 0.500 -1.100 -0.800 -0.600 -0.000 0.100 
342: -0.100 -0.400 -0.300 -0.800 -1.400 1.300 0.000 0.400 -0.000 0.000 -0.100 -1.000 0.300 -0.200 -0.000 0.100 
343: 0.600 -0.100 -0.100 -0.900 -1.000 1.100 0.200 0.000 -0.000 0.300 0.000 -1.300 -1.100 -0.200 -0.300 0.300 
344: -0.400 -0.200 0.600 -0.300 -1.300 1.500 -0.300 0.700 0.200 -0.800 1.500 -1.000 -0.700 -0.300 -0.400 -0.800 
345: -0.000 -0.300 -1.200 0.200 -1.100 0.700 0.300 0.100 0.600 0.200 1.100 -1.200 -0.800 0.200 -0.400 -0.400 
346: 0.300 -0.400 -0.500 0.200 -1.000 1.500 -0.400 -0.100 0.700 -0.300 0.200 -1.600 -0.300 -0.400 -1.000 0.300 
347: 0.500 0.700 -0.200 -0.700 -1.600 -0.200 1.200 1.400 -0.000 -0.100 -0.700 -1.500 -0.500 -0.700 -0.400 0.500 
348: 0.200 -0.400 -0.300 -0.100 -1.400 0.400 0.100 0.300 -0.300 0.600 0.600 -1.200 0.300 -0.800 0.300 0.100 
349: 0.300 0.000 -0.500 -0.200 -1.600 0.300 0.500 0.200 0.400 0.600 0.300 -1.500 -0.300 -0.100 -0.000 -0.500 
350: -0.000 0.200 -0.200 -0.400 -1.000 0.200 -0.100 1.400 -0.500 0.400 0.400 -0.400 -0.500 -0.400 -1.100 0.000 
351: -0.300 -0.100 -0.500 0.100 -1.300 1.200 -0.500 0.400 -0.200 -0.500 0.400 -1.000 0.600 -0.500 -0.000 0.500 
352: -0.100 -0.200 -0.400 0.200 -1.300 1.200 -0.600 0.400 -0.700 0.400 -0.200 -0.800 -0.500 0.300 -0.000 0.100 
353: 0.400 -1.000 -0.300 -0.700 -1.000 1.000 0.700 0.600 -0.000 -0.300 -0.400 -1.200 -0.300 -0.300 0.600 0.200 
354: -0.100 0.300 -0.100 -0.100 -1.300 0.500 0.300 -0.600 -0.000 0.100 1.200 -1.000 -0.300 -1.500 0.100 0.800 
355: -0.600 0.100 -0.700 0.600 -1.200 0.200 0.100 0.300 0.700 0.400 0.800 -1.000 -0.800 -1.100 0.800 0.300 
356: 0.300 0.300 -0.700 -1.300 -1.100 0.400 -0.200 0.000 0.100 0.900 -0.300 -0.700 -0.500 -0.700 1.200 0.500 
357: -0.000 0.000 0.300 -0.500 -1.200 0.800 0.300 0.600 -0.100 0.300 0.200 -1.000 -0.600 -0.800 0.300 -0.700 
358: -1.100 0.100 0.300 -0.100 -1.400 0.400 0.500 0.900 -0.000 1.000 0.300 -0.800 -0.400 -0.800 -0.800 0.500 
359: -0.600 -0.500 -0.600 -0.400 -1.600 0.900 0.400 0.400 1.000 -0.200 0.200 -1.100 0.900 -0.500 -0.400 0.200 
360: 0.500 -0.800 0.400 0.400 -1.100 0.000 0.000 0.500 -0.400 0.400 0.500 -1.400 -0.400 -0.200 -0.400 0.000 
361: 0.500 -0.800 0.300 -0.300 -1.500 0.400 -0.200 0.200 0.700 0.600 -0.200 -1.400 -0.200 -0.500 0.200 0.200 
362: 0.400 -0.500 0.500 0.200 -1.400 0.500 -0.900 1.000 -0.100 0.400 0.500 -1.000 -0.300 -1.100 0.600 -0.300 
363: 0.400 -0.600 -0.200 -0.100 -1.400 0.300 -0.200 0.100 0.700 0.300 0.300 -1.500 -0.300 0.100 -0.500 0.800 
364: 0.700 -0.800 -0.200 0.600 -1.300 0.500 0.000 0.300 -0.100 0.400 0.000 -1.500 -0.200 -0.500 -0.400 0.300 
365: 0.100 -0.300 -0.600 1.000 -1.300 0.400 0.500 -0.500 0.200 0.100 -0.200 -1.200 -0.000 -0.500 -0.000 0.300 
366: -0.300 0.000 0.200 0.100 -1.400 0.100 0.200 0.600 0.100 0.100 0.300 -1.100 -0.300 -0.300 0.300 -0.200 
367: -0.100 -0.800 -0.100 0.200 -1.600 0.100 0.400 0.900 1.000 0.300 -0.300 -0.800 -0.500 0.300 -0.100 -0.200 
368: -0.100 0.600 -0.400 -0.800 -1.300 -0.100 0.300 0.400 1.000 -0.500 0.400 -1.300 0.600 -0.600 -0.300 0.400 
369: 0.600 0.300 -0.400 0.200 -1.900 0.900 -0.000 0.100 0.500 0.300 0.100 -1.700 -0.500 -0.500 -0.500 0.100 
370: -0.800 0.300 0.300 -0.100 -1.000 1.000 0.300 0.300 -0.300 -0.200 0.400 -1.200 -0.500 -0.500 -0.000 -0.200 
371: -0.100 -0.600 -0.400 -0.700 -1.300 0.900 0.300 0.700 1.300 0.100 -0.200 -0.900 -0.600 -0.500 0.400 -0.200 
372: -0.100 -0.600 0.400 0.700 -1.700 0.200 0.300 0.900 -0.300 -0.200 1.500 -1.300 -0.500 -0.600 -0.000 -0.100 
373: -0.400 -0.200 -0.600 -0.400 -2.000 0.500 0.100 -0.200 0.900 1.300 0.400 -1.300 0.200 0.000 -0.400 0.600 
374: -0.100 -0.400 -0.500 0.200 -1.000 1.000 0.100 0.900 -0.000 0.300 0.000 -1.500 0.100 -1.100 -0.100 -0.400 
375: 0.500 -0.200 -0.200 -0.300 -1.100 0.900 0.100 -0.500 0.300 -0.100 0.000 -1.200 0.300 -0.600 -0.500 0.200 
376: -0.200 0.800 -0.400 0.600 -1.500 -0.200 0.900 0.900 0.500 -0.800 0.500 -1.000 -0.300 -1.100 -0.400 -0.200 
377: -0.400 0.500 -0.700 -0.400 -1.400 -0.000 0.100 -0.100 0.300 -0.300 0.900 -0.400 -0.400 -0.300 -0.200 1.600 
378: -0.700 0.100 0.300 -0.600 -2.000 0.700 0.800 0.300 0.100 -0.000 0.600 -1.000 -0.300 -0.200 0.700 0.100 
379: -0.300 -0.900 -0.300 -0.700 -1.200 0.800 0.400 0.300 1.400 0.700 0.600 -1.100 -1.600 0.100 -0.400 0.800 
380: 0.100 -0.600 0.000 -0.300 -1.500 1.500 -0.500 0.400 0.200 0.100 0.500 -1.000 -0.100 -0.600 -0.500 0.200 
381: 0.200 -0.400 -0.200 -0.100 -1.300 0.700 0.900 0.100 0.100 -0.500 0.200 -0.800 -0.300 0.000 -0.500 -0.200 
382: 0.300 -1.000 0.600 -0.100 -1.600 1.100 -0.300 0.300 0.400 -0.200 1.100 -1.000 -0.600 -0.200 -0.000 -0.200 
383: 0.600 -0.700 -0.600 0.000 -1.700 0.100 0.600 0.500 0.800 0.600 0.400 -1.300 -0.500 -0.700 0.400 0.000 
384: 1.300 -0.700 0.100 -0.800 -1.500 -0.300 0.000 0.700 0.500 0.100 0.700 -1.100 0.200 -0.500 0.100 -0.700 
385: 0.900 0.200 0.200 -0.100 -2.100 0.300 -0.300 0.300 -0.100 0.500 1.000 -1.000 -1.200 -0.700 -0.200 0.600 
386: -0.600 -0.300 -0.100 -0.400 -1.300 0.300 0.200 0.900 0.800 -0.000 0.300 -1.000 -0.000 0.000 -0.000 -0.400 
387: 0.400 -0.000 -0.600 -0.300 -1.400 0.500 0.400 0.000 -0.100 0.200 1.400 -1.500 -0.600 -0.600 0.100 0.400 
388: -0.200 0.500 -0.500 -0.700 -0.700 0.500 -0.200 -0.100 0.600 0.600 0.400 -1.200 -0.500 -0.600 -0.000 -0.200 
389: -0.500 0.100 0.300 0.500 -0.900 1.200 0.600 -0.600 0.300 -0.400 0.400 -1.300 -1.400 -0.600 -0.100 0.000 
390: -0.100 -0.600 -0.400 -0.300 -1.300 0.700 0.600 0.300 1.300 0.100 0.200 -1.000 -0.300 -0.300 -0.300 -0.700 
391: 0.400 0.100 -0.200 -0.100 -2.100 1.300 -0.500 0.700 0.500 0.300 0.200 -1.400 -0.600 -0.800 -0.900 0.700 
392: -0.200 -0.400 -0.100 -0.100 -0.900 0.400 0.600 0.700 0.000 -0.600 0.000 -1.300 -0.900 -0.100 0.700 0.500 
393: 0.000 -0.400 -0.900 0.200 -1.600 1.000 -0.600 -0.200 0.700 0.900 0.400 -1.500 -0.600 0.100 -0.000 0.400 
394: -0.300 0.200 -0.200 -0.500 -1.400 1.100 0.500 1.000 0.000 -1.000 0.500 -1.100 -0.600 -0.500 0.100 -0.100 
395: -0.600 -0.900 0.000 0.400 -1.900 1.100 0.300 0.400 1.000 -0.300 1.100 -1.300 -0.300 -0.300 -0.500 0.500 
396: -0.300 -0.800 0.400 -0.300 -1.400 0.400 1.100 -0.700 0.700 0.600 0.000 -1.300 0.000 -0.200 0.100 0.100 
397: -0.000 0.200 -0.200 -0.400 -1.400 0.100 0.300 0.600 0.400 0.900 0.900 -1.000 -0.600 -0.900 -0.800 -0.200 
398: 0.100 -0.100 -0.500 -0.300 -1.000 -0.400 0.300 1.300 -0.100 0.600 -0.100 -0.600 -0.800 -0.000 -0.100 0.000 
399: 0.000 0.000 -0.400 -0.500 -1.400 0.800 0.000 -0.100 0.400 -0.500 0.700 -1.400 0.100 -0.300 0.300 0.400 
400: -0.700 0.600 -0.400 0.400 -0.800 0.200 0.200 0.200 0.600 0.300 -0.100 -1.000 -0.300 -0.900 -0.300 -0.200 
401: -0.500 0.000 -0.100 0.200 -1.400 0.500 0.300 0.600 0.800 -0.200 -0.300 -1.500 0.000 -0.300 -0.600 0.300 
402: -0.400 -0.000 0.300 0.000 -1.400 0.500 0.500 0.200 0.700 -0.800 0.200 -1.100 -0.700 0.100 0.500 0.000 
403: 0.300 -0.700 -0.700 0.100 -1.600 0.700 0.000 0.300 0.200 1.300 0.800 -1.500 -0.000 -0.300 -0.100 -0.700 
404: -0.300 0.000 -0.600 0.500 -1.200 1.700 -0.300 -0.000 -0.100 -0.300 0.900 -1.000 -0.700 -0.100 -0.400 -0.400 
405: -0.800 -0.400 0.100 0.100 -0.700 1.600 0.300 -0.200 -0.600 0.400 0.400 -1.200 -0.300 -0.300 -0.700 0.300 
406: -1.300 0.600 -0.600 -0.200 -0.400 0.500 0.800 0.000 0.700 0.400 -0.200 -1.500 -1.100 -0.500 1.000 -0.200 
407: -0.600 0.100 -0.700 -0.100 -1.400 0.300 0.400 1.700 -0.000 1.200 0.300 -1.100 -1.000 -0.100 -0.500 -0.300 
408: -0.000 -0.200 -0.600 -1.700 -1.400 1.300 0.200 0.700 -0.200 0.400 -0.100 -1.200 0.600 0.100 0.100 -0.500 
409: 0.800 -0.600 -0.400 0.100 -0.600 0.800 0.100 0.700 -0.400 0.000 0.400 -0.800 -1.300 -0.300 -0.900 -0.400 
410: -0.400 0.400 -0.400 0.200 -2.200 0.300 0.600 1.300 -0.000 0.100 0.000 -1.400 -0.300 -0.000 -0.400 0.400 
411: -1.100 -0.600 0.000 -0.200 -1.300 0.500 0.900 0.600 0.200 -0.500 0.900 -0.900 -0.400 0.600 0.100 0.400 
412: 0.100 -1.200 -0.300 -0.400 -1.600 -0.000 0.400 0.900 0.500 0.500 1.200 -0.800 0.200 -0.100 0.100 -0.500 
413: 0.300 0.300 -0.400 -0.400 -1.300 -0.500 -0.200 0.700 0.800 0.000 0.800 -0.900 -0.200 -0.600 -0.000 0.300 
414: 0.700 -0.300 -0.100 -0.100 -2.000 0.200 0.300 0.400 -0.500 0.400 0.500 -1.000 0.100 -0.800 0.100 0.300 
415: 0.400 -0.300 -0.900 -0.200 -0.800 0.700 -1.100 0.100 -0.600 1.000 0.800 -0.900 -1.000 0.400 -0.200 0.400 
416: -0.600 -0.200 -0.700 1.000 -0.500 0.400 1.000 0.400 -0.500 -0.800 0.500 -1.300 -0.100 -0.800 0.100 0.100 
417: -0.900 0.200 0.200 -0.100 -1.900 -0.000 0.600 -0.000 1.300 0.300 -0.200 -1.200 0.500 -1.100 0.100 1.000 
418: 0.000 0.200 -0.400 -0.600 -1.800 0.900 0.200 -0.300 0.300 0.300 0.800 -0.800 0.200 -0.400 0.100 -0.400 
419: -0.200 -0.100 -0.600 0.300 -1.400 0.500 0.600 1.400 -0.100 0.400 1.100 -1.300 -0.400 -1.000 -0.800 -0.200 
420: -0.500 -0.100 -0.400 -0.300 -1.800 -0.100 0.400 1.100 -0.100 0.700 0.500 -1.500 0.100 -0.000 -0.100 0.600 
421: -0.700 0.400 -0.700 -0.700 -1.100 0.900 0.100 -0.000 0.300 0.100 0.700 -1.200 -0.100 0.200 -0.000 -0.200 
422: -0.700 0.000 0.400 -0.500 -0.500 0.700 0.100 0.900 -0.300 0.600 0.200 -1.100 -0.900 -0.300 -0.900 -0.200 
423: -0.700 0.100 -0.100 -0.700 -0.900 0.600 0.900 0.100 0.200 -0.200 0.700 -1.000 -0.300 -0.300 -0.400 0.200 
424: -1.600 0.700 0.100 0.200 -0.800 0.300 0.400 0.100 0.800 0.900 0.300 -1.500 -0.800 -0.300 -0.200 -0.400 
425: -0.500 -0.300 -0.400 -0.500 -1.900 1.700 1.000 0.400 -0.100 0.700 0.500 -1.000 -0.200 -0.800 -0.400 -0.200 
426: -0.700 -0.800 -0.100 -0.300 -1.200 1.100 0.500 0.700 0.500 0.600 0.400 -1.200 -0.600 -0.600 0.200 -0.200 
427: -0.300 0.000 -1.200 0.200 -1.100 0.900 -0.500 0.400 0.500 0.900 -0.200 -0.800 -0.100 -0.700 -0.400 0.300 
428: 0.200 -0.000 -0.600 0.100 -1.000 0.800 0.300 0.700 -0.900 -0.300 -0.500 -1.200 -0.300 0.000 -0.300 0.500 
429: -0.700 0.800 -0.900 -0.200 -1.900 1.000 0.500 0.700 -0.100 -0.100 0.200 -1.400 0.100 0.100 -0.300 0.000 
430: -0.500 -0.700 -0.600 -0.100 -0.600 0.700 0.300 1.300 -0.000 -0.400 0.600 -1.000 -0.500 0.300 -0.500 -0.200 
431: 0.400 0.300 -1.000 -0.400 -1.000 0.500 0.100 -0.200 0.000 0.100 -0.200 -0.700 0.200 -0.200 0.100 0.000 
432: -0.200 0.200 0.000 0.700 -1.400 0.800 0.700 0.200 -0.100 -0.300 -0.200 -1.000 -0.500 -0.700 -0.100 -0.200 
433: -0.900 -0.100 -0.500 0.400 -0.600 -0.400 0.600 0.400 0.500 -0.200 0.800 -1.000 -0.300 0.300 -0.200 -0.200 
434: -0.100 -0.000 -0.100 -0.400 -2.000 0.600 0.900 -0.300 0.700 -0.000 0.200 -0.800 0.100 -0.500 -0.500 0.600 
435: 0.300 -0.900 -0.200 0.300 -1.300 0.400 0.300 0.500 0.300 0.300 1.000 -1.500 -0.300 -0.600 -0.100 -0.200 
436: 0.600 -1.100 0.700 0.000 -1.000 -0.000 0.300 -0.700 0.900 0.300 0.200 -1.200 -0.100 -0.100 -0.700 0.000 
437: 0.400 0.000 -0.200 1.200 -1.800 0.400 0.000 -0.200 0.200 0.700 0.200 -0.900 -0.600 -0.700 -0.200 -0.500 
438: 0.100 -0.400 -0.100 -0.700 -1.400 0.700 0.900 -0.200 0.200 0.300 0.300 -1.600 -0.100 0.300 -0.200 -0.400 
439: -0.100 -0.800 0.900 0.100 -1.400 0.300 0.400 1.400 0.900 0.200 -0.700 -0.000 -0.900 -0.600 -0.500 -0.800 
440: -0.000 -1.100 -0.200 0.900 -1.400 -0.200 0.100 0.200 0.300 -0.300 1.000 -0.900 0.000 -0.200 0.900 0.200 
441: 0.200 0.100 -0.200 -0.400 -1.400 -0.300 -0.300 -0.400 0.800 0.700 0.200 -0.900 0.200 -0.800 0.200 1.000 
442: -0.400 0.100 0.600 0.400 -1.500 0.300 0.200 0.300 -0.000 0.600 -0.700 -0.600 -0.600 -0.300 -0.700 0.500 
443: -0.800 -0.500 -0.300 0.200 -1.400 1.200 0.600 -0.200 0.600 0.000 -0.700 -1.000 0.200 -0.000 0.100 0.100 
444: -0.100 -0.500 0.000 -0.100 -1.100 0.800 0.300 0.300 0.200 0.100 0.100 -0.900 -0.600 0.100 -0.400 -0.200 
445: -0.400 0.200 -0.400 -0.200 -1.800 0.800 0.100 1.000 0.000 0.300 0.400 -1.100 -0.800 -0.200 -0.100 0.300 
446: -0.600 -0.500 -0.900 0.100 -1.500 0.800 0.400 1.100 -0.200 -0.300 1.400 -1.200 -0.600 0.000 0.200 0.500 
447: -0.400 -1.000 -0.400 0.000 -0.600 0.500 -0.200 -0.200 0.400 0.300 1.100 -1.500 0.300 -0.800 0.100 1.200 
448: 0.700 -0.400 -0.200 0.500 -1.900 0.000 0.600 0.100 0.500 0.500 -0.200 -1.200 -0.500 -0.200 -0.100 0.000 
449: -0.600 -0.000 0.400 0.000 -1.700 0.600 0.100 0.400 0.600 0.300 0.100 -1.500 0.100 -0.400 -0.600 0.300 
450: 0.400 -0.700 -0.600 -0.200 -0.700 0.000 0.400 0.300 0.000 0.700 0.400 -1.500 0.500 -0.400 -0.700 -0.400 
451: 0.600 -0.300 -0.400 1.500 -1.800 -0.200 0.900 0.600 -0.100 -0.000 0.900 -1.500 -1.100 -0.600 0.200 0.000 
452: -0.600 -0.200 -0.700 0.200 -1.200 -0.800 0.100 0.600 0.400 0.800 0.900 -1.200 -0.200 0.400 -0.100 0.800 
453: -0.300 -0.000 -0.200 -0.200 -2.200 1.300 -0.500 0.500 -0.400 0.400 0.800 -1.100 0.600 -0.300 -0.100 -0.100 
454: 0.600 -1.200 -0.800 -0.200 -1.300 0.700 0.800 1.000 -0.000 0.500 -0.100 -1.100 -0.500 -0.800 0.100 0.500 
455: 0.100 -0.500 0.400 0.100 -2.000 -0.200 0.400 0.800 1.400 -0.700 -0.200 -1.000 -0.300 0.200 0.700 -0.500 
456: 0.200 -0.100 0.400 -0.600 -2.100 1.000 0.100 -0.900 0.800 1.200 0.300 -1.700 -0.600 -0.400 -0.200 0.900 
457: 0.700 -1.200 0.000 -0.500 -0.800 1.000 0.900 0.100 0.100 0.600 0.300 -0.900 -1.200 -1.100 -0.600 0.500 
458: 0.200 -0.300 -0.400 0.500 -1.100 0.100 0.300 -0.300 0.000 0.600 0.600 -0.900 -0.200 -0.500 -0.100 -0.200 
459: 0.500 -0.300 0.300 -0.700 -1.900 0.600 1.300 -0.500 1.600 -0.500 -0.200 -1.500 -0.500 -0.500 -0.100 0.200 
460: 0.700 -0.500 -0.200 0.600 -1.600 0.200 0.300 0.400 0.300 1.600 -0.200 -1.000 -1.600 -0.500 -0.300 -0.200 
461: -0.200 -0.400 0.000 -0.300 -1.600 1.000 0.400 0.300 0.800 -0.300 0.200 -1.600 0.600 -0.400 0.200 -0.600 
462: -0.100 -0.000 -0.100 0.400 -1.500 1.200 0.100 -0.400 0.500 0.400 0.400 -1.000 -0.600 -0.900 -0.500 0.000 
463: -0.700 -0.300 -0.100 0.600 -1.500 1.200 0.100 0.600 0.100 0.100 0.300 -1.000 -0.900 -0.800 0.300 0.600 
464: -0.500 -0.700 -0.600 -0.300 -1.400 0.800 -0.100 0.600 0.300 0.200 0.000 -0.500 0.200 0.300 -0.200 0.300 
465: -0.500 -0.300 0.100 0.300 -1.000 0.600 0.500 -0.000 -0.700 0.300 0.000 -1.000 -0.400 0.100 0.100 0.000 
466: -0.600 -0.800 -0.100 0.100 -1.100 0.500 0.300 0.600 0.300 0.100 0.400 -0.300 -0.400 -0.300 -0.600 0.500 
467: -0.300 -1.100 0.100 0.500 -1.300 0.400 -0.100 0.100 -0.100 0.300 0.400 -0.800 1.200 -0.800 -0.200 0.400 
468: 0.000 -0.800 0.600 0.700 -1.600 0.400 -0.300 -0.200 0.500 -0.300 0.600 -1.000 0.500 0.000 -0.000 -0.500 
469: -0.200 0.100 -0.100 0.300 -2.200 0.500 -0.200 0.900 0.900 -0.100 0.400 -0.800 -0.800 0.100 0.500 -0.800 
470: -0.500 -0.100 -0.800 -0.400 -1.400 1.100 -0.300 0.900 0.700 0.600 -0.300 -1.400 0.600 -1.200 0.600 0.100 
471: 0.400 -0.500 -0.400 0.600 -1.100 1.000 0.000 -0.000 -0.500 -0.200 0.800 -1.500 -0.800 0.200 -0.700 0.500 
472: -1.200 0.300 -0.400 0.800 -2.000 0.900 0.500 0.900 -0.300 0.400 0.300 -1.300 -0.100 -0.000 -0.500 0.100 
473: -0.500 -1.500 -0.400 -0.400 -1.000 0.900 0.800 0.600 0.000 0.700 -0.400 -1.100 -0.300 -0.800 1.600 0.600 
474: 0.500 -1.200 -0.200 0.200 -1.700 0.500 0.400 -0.500 0.700 0.400 0.500 -0.700 0.100 -0.700 0.300 -0.200 
475: 0.300 0.200 -0.400 0.200 -2.200 0.500 -0.400 0.700 0.700 0.900 0.000 -1.400 -0.600 0.400 -1.200 -0.100 
476: -0.400 -0.900 0.400 0.200 -1.400 0.800 1.600 0.700 -0.100 -0.600 -0.200 -1.500 0.000 -0.600 -0.200 0.500 
477: -0.000 -1.300 0.000 0.600 -2.200 0.500 -0.200 0.200 1.200 1.000 0.100 -1.000 -0.600 0.400 -0.400 0.500 
478: -0.700 -0.400 -0.100 0.400 -1.400 0.600 0.100 0.400 -0.100 -0.200 0.600 -1.200 -0.700 0.800 0.100 -0.100 
479: -0.300 -1.300 -0.700 0.600 -1.700 1.200 0.900 0.000 0.700 0.100 0.500 -1.200 -0.400 -0.100 -0.000 0.300 
480: 0.400 -1.000 -0.100 -0.200 -1.900 1.000 -0.200 0.600 0.400 0.300 0.600 -1.000 -0.000 -0.500 0.200 0.000 
481: -0.300 -0.700 -0.600 1.300 -1.300 0.900 0.300 -0.800 0.500 0.200 -0.200 -0.800 -0.500 0.300 -0.200 -0.300 
482: -0.300 -0.700 -0.300 0.900 -1.700 0.500 0.100 1.700 0.200 -0.900 0.500 -0.600 0.200 -0.600 -0.000 -0.100 
483: 1.100 -2.200 -0.500 1.000 -2.200 0.500 0.100 -0.500 0.200 -0.100 0.900 -1.200 0.900 0.100 0.100 1.100 
484: 0.300 -0.400 -0.900 2.100 -2.200 0.200 -0.300 0.100 0.700 0.300 -0.600 -0.700 0.600 0.300 -0.700 -0.200 
485: 0.100 -1.000 -0.100 1.200 -1.600 0.900 -0.100 0.500 -0.800 -0.800 -0.100 -1.100 -0.300 -0.300 1.300 1.100 
486: 0.400 -0.900 -0.900 -0.200 -2.200 0.300 0.700 0.000 0.400 -0.300 1.100 -0.700 0.300 -0.100 0.700 0.800 
487: 0.400 -0.300 -1.200 0.700 -2.200 0.600 0.200 -0.000 1.600 -0.200 0.300 -1.000 -0.300 -0.400 -0.100 0.500 
488: 0.600 -0.900 -1.400 1.800 -1.700 0.100 0.400 0.900 -0.300 0.300 -0.500 -1.100 -0.500 -0.000 0.100 0.700 
489: 0.200 -1.500 0.300 0.600 -2.400 0.800 0.700 -0.200 -0.800 -0.200 0.300 -1.000 1.300 -0.400 1.100 0.500 
490: 0.500 -1.700 -0.500 1.000 -1.700 -0.700 0.600 0.300 1.600 0.700 -0.200 -0.700 0.500 -0.500 -0.400 0.200 
491: 2.500 -2.100 -1.000 2.200 -1.500 -1.400 -0.500 0.600 1.800 -1.400 -0.600 -0.800 2.200 -0.700 -1.000 -0.100 
492: 3.600 -0.400 1.100 1.100 -2.800 -1.700 0.400 -1.800 -1.000 -1.000 0.400 -1.500 1.500 -0.300 1.700 -0.600 
493: 1.700 -1.000 0.000 2.000 -2.200 -1.300 0.500 -0.800 2.300 -0.800 2.000 -0.400 -0.300 -1.400 -0.000 -0.900 
494: 11.800 -4.900 -3.300 -3.200 5.600 -5.000 -3.400 -3.300 8.500 -3.300 -2.400 -2.400 6.300 -3.400 -2.200 -1.900 
495: -5.100 38.700 -3.200 -3.400 -5.400 -4.900 -3.400 -3.400 -3.600 -3.300 -2.400 -2.400 -3.600 -3.300 -2.000 -2.100 
496: -5.200 -4.900 -3.100 -3.400 -5.400 -4.900 -3.400 55.100 -3.500 -3.200 -2.300 -2.300 -3.500 -3.300 -2.400 -2.400 
497: -5.100 -4.900 -3.300 -3.300 -5.400 -4.900 -3.200 -3.400 -3.500 -3.300 -2.200 -2.400 16.300 8.400 10.800 22.500 
498: 0.800 -1.000 -0.500 0.600 -4.100 -1.100 0.400 -2.400 0.300 -0.500 1.000 -1.400 3.000 0.000 4.800 1.700 
499: -0.700 0.300 -0.500 1.100 -2.800 -1.300 0.000 1.500 1.600 2.900 -0.500 -0.300 -1.400 -0.200 -0.400 0.100 
500: -0.400 -2.200 -0.700 0.900 -1.500 -0.500 0.600 2.500 0.100 -1.300 0.200 -0.400 1.600 -1.100 0.300 2.100 
501: 1.400 -1.300 -0.100 0.500 -3.800 -1.500 1.900 -1.600 0.000 -0.500 0.900 -0.200 1.700 -0.000 2.200 1.600 
502: -0.900 0.400 -0.100 0.400 -3.200 -0.400 -1.100 0.900 1.600 2.000 0.700 -0.400 -0.400 -0.200 0.100 0.200 
503: -0.700 -2.500 -0.100 1.400 -1.600 -1.200 1.600 3.100 0.400 -1.400 -0.400 0.600 0.600 -1.200 -0.200 2.300 
504: -0.100 -0.900 0.200 0.300 -4.500 -0.600 0.500 -1.900 -0.000 0.500 1.500 -1.000 2.100 0.900 2.400 2.300 
505: -1.000 -1.100 -0.700 0.600 -2.900 0.900 0.300 0.900 2.100 1.300 0.200 -0.300 -0.600 -0.600 -0.200 0.700 
506: -0.300 -1.600 -1.000 1.000 -1.400 -0.600 0.400 2.000 0.800 -0.700 -0.400 -0.500 2.000 -1.400 -0.100 1.400 
507: 1.100 -0.600 -0.200 1.300 -4.100 -0.800 1.800 -0.900 -0.300 0.000 0.100 -1.400 1.700 0.000 1.700 0.600 
508: -0.600 -0.500 -1.000 1.200 -2.400 0.300 -0.900 1.000 1.000 1.300 0.900 -0.400 -1.300 0.600 0.300 -0.100 
509: -1.500 -1.400 -0.600 1.500 -1.600 0.200 0.900 1.900 0.200 -0.900 -0.300 -0.400 1.000 -0.600 0.600 0.900 
510: -0.100 -1.500 -0.500 0.900 -3.500 0.400 1.700 -1.500 -0.000 -0.200 1.800 -1.200 1.000 0.300 1.500 1.700 
511: -1.000 -0.900 -0.200 0.200 -2.400 -0.500 0.400 1.400 1.700 1.300 0.400 -0.000 -1.100 0.000 -0.300 0.800 
512: -0.100 -1.500 -0.700 0.200 -2.100 -1.200 0.800 2.400 0.300 -0.600 0.600 -0.200 0.800 -1.000 0.700 2.300 
513: 0.600 -0.800 0.300 -0.700 -3.800 0.300 0.400 -1.700 0.000 0.300 1.300 -0.700 2.200 0.100 1.300 0.900 
514: -0.300 -0.200 -0.400 0.200 -2.600 0.900 0.800 0.500 1.700 0.400 0.300 -0.000 -1.600 -0.500 -0.900 0.400 
515: -0.600 -1.800 -0.300 1.000 -1.900 -0.800 1.000 2.700 -0.200 -0.100 0.700 -0.600 0.200 -0.200 -0.000 1.100 
516: -0.700 -1.500 0.700 0.100 -4.000 0.500 1.200 -1.000 -0.500 0.700 1.300 -0.300 1.500 0.300 0.800 2.100 
517: -1.600 -1.000 -0.500 -0.100 -1.300 -0.300 0.200 0.900 0.800 1.900 1.000 -0.400 -0.400 0.400 -0.500 0.700 
518: -1.000 -1.500 -0.200 1.300 -1.800 -0.600 0.600 2.300 -0.000 -0.500 0.300 -0.000 0.600 -0.300 -0.400 1.200 
519: -0.600 -1.100 -0.100 0.400 -3.900 0.000 2.100 -1.200 -0.300 0.100 0.900 -0.600 1.300 0.500 1.700 1.700 
520: -1.900 -0.200 -1.100 0.200 -2.000 -0.000 0.300 0.900 1.500 2.100 0.800 -0.900 -0.900 -0.300 0.700 0.500 
521: -1.100 -2.500 -0.200 1.700 -1.300 -0.800 0.700 3.000 0.600 -0.000 -0.200 -0.400 -0.400 -0.800 0.900 1.500 
522: 0.100 -1.500 0.500 -0.400 -3.900 -0.100 0.200 -0.800 -0.300 1.200 0.500 -0.900 3.000 0.600 1.100 1.300 
523: -1.400 -0.000 -0.100 0.700 -2.200 0.800 0.000 0.700 1.700 0.300 0.300 -0.800 -1.400 0.100 -0.300 0.500 
524: -0.200 -2.000 -0.100 0.100 -1.200 -0.900 0.800 2.600 0.700 -0.400 -0.200 -0.600 0.400 -1.500 1.200 1.600 
525: 0.900 -0.700 -0.400 0.500 -4.100 0.500 -0.200 -1.700 0.200 0.600 1.000 -0.500 1.200 0.100 0.900 1.700 
526: -1.400 0.000 -0.100 0.200 -2.100 -0.100 1.000 1.700 0.100 0.900 0.600 -1.100 -0.600 -0.500 -0.100 0.700 
527: -1.200 -2.000 -0.600 1.000 -2.000 -1.200 1.000 2.800 2.000 -0.700 0.100 -0.400 0.800 -0.500 -0.000 1.400 
528: -0.900 0.000 0.100 0.900 -3.500 -0.400 -0.100 -0.900 -0.700 1.000 0.900 -1.000 1.800 0.600 1.700 0.800 
529: -1.400 0.200 -1.400 -0.700 -1.400 1.200 0.700 -0.100 1.000 0.700 1.500 -1.500 -0.800 -0.300 0.300 0.700 
530: -0.500 -2.100 -0.100 1.300 -1.700 -0.800 1.400 3.700 0.300 -0.700 0.900 -0.000 -0.500 -1.600 0.100 0.400 
531: 0.100 -1.000 -0.200 -0.400 -3.900 -0.500 0.100 -1.200 -0.400 1.000 2.300 -0.700 2.000 0.700 0.900 2.400 
532: -1.400 -0.400 -0.500 0.700 -2.100 0.800 0.900 -0.300 0.400 1.800 0.100 -0.400 -0.800 -0.500 -0.000 1.000 
533: -1.200 -1.700 0.200 0.000 -1.500 -0.000 0.600 2.400 1.000 -0.200 0.100 -0.900 0.400 -1.000 0.100 1.400 
534: -0.500 -0.500 -0.300 0.600 -3.400 0.500 0.700 -1.100 -0.100 1.100 1.000 -1.400 1.700 0.100 0.700 0.500 
535: -1.300 -0.100 -0.700 0.200 -1.300 0.300 -0.200 1.900 0.400 1.100 0.800 -1.000 -0.900 0.300 -0.600 -0.400 
536: -1.000 -1.400 -0.300 0.800 -1.100 -0.600 0.900 2.300 -0.000 -0.900 0.300 -0.400 1.000 -1.800 -0.000 2.300 
537: -0.800 0.100 0.200 0.300 -3.600 -0.200 -0.300 -0.700 -0.100 -0.000 1.300 -0.400 0.500 0.700 1.800 2.300 
538: -2.300 -0.500 0.000 -0.600 -1.500 0.200 0.700 0.800 0.200 1.300 0.600 -0.200 -0.600 0.200 0.500 1.000 
539: -1.300 -2.000 -0.700 0.900 -1.400 -1.100 1.800 2.200 1.200 -0.500 1.000 -0.100 0.300 -1.400 0.700 1.400 
540: -0.400 -1.100 0.800 0.300 -4.100 -0.600 0.600 -0.900 0.700 1.100 1.500 -1.200 1.900 0.700 0.600 1.000 
541: -0.900 -1.000 -0.200 0.700 -2.200 0.200 0.600 0.700 1.200 1.600 0.400 -0.800 -1.400 -0.100 -0.100 0.800 
542: -1.000 -2.400 0.000 1.500 -1.600 -0.500 0.100 2.300 0.300 -0.200 0.900 -0.600 0.300 -0.900 0.500 1.900 
543: -0.400 -0.200 -1.100 0.300 -4.000 -0.200 1.000 -1.200 -0.600 1.100 0.800 -0.400 1.100 1.700 1.000 1.500 
544: -1.500 -0.700 -0.700 -0.500 -1.400 1.500 0.300 1.000 0.300 0.900 0.400 -0.800 -1.100 -0.300 0.100 1.400 
545: -0.800 -1.900 -0.500 0.800 -1.700 -0.700 0.900 3.200 0.000 -0.400 0.400 -0.300 0.100 -1.100 0.300 1.900 
546: -0.400 -0.500 -0.100 -0.500 -4.100 0.100 0.600 -0.800 -0.100 -0.100 1.500 -0.400 1.900 1.000 1.400 1.500 
547: -1.200 -0.500 -0.900 0.100 -1.900 0.000 0.700 1.400 0.700 2.100 0.600 -1.200 -1.200 -0.000 0.100 0.600 
548: -1.100 -1.800 -0.900 1.200 -1.200 -0.200 0.400 2.000 0.500 -0.600 0.800 -0.400 0.800 -0.600 -0.800 1.700 
549: -0.300 0.200 0.300 -0.500 -3.900 0.000 1.300 -0.800 -0.600 0.300 0.400 -1.100 1.100 0.700 1.200 1.500 
550: -1.600 -0.700 -0.100 -0.900 -1.800 0.700 0.700 1.400 1.600 1.300 0.500 -0.900 -1.700 -0.500 0.200 1.100 
551: -1.400 -2.000 0.800 0.200 -0.600 -1.300 -0.000 2.800 0.500 -0.200 0.500 0.200 -0.400 -1.300 1.100 1.800 
552: -0.500 -0.100 0.000 -0.500 -3.800 -0.100 0.600 -2.000 0.700 1.000 1.200 -1.300 2.100 -0.000 1.200 1.800 
553: 0.100 -0.500 -0.400 -0.800 -1.400 0.200 0.100 1.400 0.300 2.100 0.600 -1.100 -1.700 0.000 -0.300 -0.700 
554: -0.900 -0.700 -1.000 1.500 -1.700 -0.200 1.400 2.000 -0.200 -0.200 0.100 0.100 -0.100 -1.200 -0.700 1.100 
555: -0.100 -1.200 -0.100 -0.500 -3.400 0.500 2.000 -1.500 0.200 -0.500 1.400 -1.200 2.100 0.700 0.700 1.100 
556: -0.300 -0.500 0.200 -0.400 -1.700 0.700 -0.400 0.300 1.700 1.300 0.800 -0.400 -1.400 -0.700 -0.500 0.100 
557: -0.200 -2.000 0.900 1.100 -1.400 -0.800 0.400 2.600 0.300 0.100 0.100 -1.200 -0.100 -0.900 0.100 0.400 
558: -0.300 -0.600 0.100 0.600 -3.400 -0.200 1.300 -1.700 0.700 0.300 0.600 -0.400 1.500 0.000 1.200 0.700 
559: -1.700 0.600 -0.100 -0.200 -2.200 -0.200 0.500 1.200 0.800 1.700 1.000 -1.000 -1.300 -0.200 -0.600 1.000 
560: -1.600 -1.700 -0.100 0.100 -1.200 -0.700 1.300 2.500 0.700 -0.500 0.400 -0.000 0.000 -0.700 0.300 1.700 
561: -0.200 -1.200 -0.200 0.600 -3.900 -0.500 1.400 -0.600 0.500 1.100 0.800 -1.000 1.500 -0.300 1.500 1.800 
562: -1.100 -0.300 -0.700 0.200 -2.600 0.100 0.300 0.600 2.000 1.200 0.700 -1.500 -0.500 -0.200 -0.000 1.300 
563: 0.100 -1.900 -0.300 0.500 -1.000 -0.900 1.000 1.500 1.000 -0.900 0.100 -0.400 0.000 -0.900 0.600 1.200 
564: 0.400 -0.200 0.500 0.400 -3.600 0.200 -0.300 -1.500 0.200 0.000 1.900 -0.900 1.300 -0.300 1.100 0.800 
565: -0.300 -0.200 -0.700 -0.300 -1.800 0.400 0.200 0.700 1.100 1.300 0.500 -1.000 -0.900 -0.400 -0.200 0.200 
566: -0.900 -1.500 0.600 1.200 -1.400 -0.700 1.100 2.200 0.200 -0.400 -0.500 0.100 -0.300 -1.400 0.100 1.500 
567: -0.600 -0.300 -0.200 -0.500 -3.900 -0.400 1.600 -1.300 0.200 0.400 1.600 -1.000 1.700 0.400 1.200 1.800 
568: -0.900 -0.100 -0.700 -0.800 -2.800 0.500 0.400 1.900 1.500 1.800 0.100 -0.200 -1.400 -0.200 -0.000 0.100 
569: -0.700 -2.200 -0.400 0.600 -1.300 0.100 1.000 2.100 0.200 -0.200 0.400 -1.000 0.900 -1.100 0.300 1.000 
570: 0.800 -1.000 -0.400 0.300 -3.600 -0.700 1.800 -0.800 -0.000 0.300 1.600 -0.900 0.600 0.200 0.800 1.400 
571: -0.500 -1.100 -0.600 0.700 -2.200 0.200 0.100 0.000 1.900 0.700 1.200 -0.700 -1.300 -0.000 0.400 1.000 
572: -0.600 -1.500 0.100 1.000 -1.800 -0.700 -0.100 2.300 1.100 -0.600 0.200 -0.400 0.200 -0.700 -0.200 1.800 
573: 1.000 -1.300 0.300 -0.400 -2.800 -0.600 0.200 -0.700 -0.600 0.000 1.500 -1.000 1.800 -0.000 1.600 1.600 
574: 0.300 -0.200 -0.700 0.600 -2.500 -0.400 0.200 0.300 1.500 1.100 0.900 -1.200 -1.400 0.600 -0.100 0.000 
575: -0.600 -1.800 -0.100 1.500 -0.900 -1.200 0.700 2.300 0.400 -0.500 0.000 -0.100 0.200 -1.300 -0.400 1.700 
576: 0.300 -0.100 0.000 -0.300 -3.900 -0.400 0.600 -1.400 -0.500 -0.300 2.200 -0.900 1.600 -0.100 2.300 2.000 
577: -1.700 -0.000 -0.900 0.700 -2.500 0.300 0.100 0.900 1.900 2.300 0.400 -1.100 -1.300 -0.500 0.400 0.400 
578: -1.000 -1.900 -0.400 0.400 -1.300 -0.700 1.700 2.400 0.100 -1.000 0.400 0.200 0.500 -1.000 -0.000 1.900 
579: -0.100 -0.800 -0.400 0.200 -4.000 0.300 0.400 -1.700 0.300 0.200 1.500 -0.300 1.400 0.700 1.600 1.300 
580: -1.000 -0.500 -0.400 -0.200 -2.300 1.100 0.300 0.800 0.700 0.700 1.500 -0.700 -0.800 -0.200 0.100 0.000 
581: -0.900 -1.600 -0.400 0.600 -2.100 -1.200 1.600 3.500 0.500 -0.100 0.900 -0.400 0.100 -0.800 0.100 0.800 
582: -0.700 -0.700 -0.200 -0.100 -3.200 -0.900 0.600 -0.600 0.000 0.200 2.000 -0.100 1.600 0.100 1.300 2.100 
583: -1.000 -0.500 -0.500 0.100 -2.600 1.400 -0.500 -0.500 1.100 1.000 1.500 -0.900 -0.800 0.600 0.400 0.500 
584: -0.800 -1.500 -0.200 0.100 -1.300 -0.200 1.300 2.600 1.000 -0.500 0.000 -0.700 -0.000 -1.400 0.400 0.400 
585: 0.100 -0.900 0.300 0.200 -3.300 -0.200 1.000 -1.100 -0.100 0.900 1.600 -1.000 1.700 -0.900 0.600 1.500 
586: -0.200 -0.800 -0.800 0.600 -2.400 0.500 -0.500 0.800 1.100 1.700 0.900 -1.100 -1.100 0.200 -0.100 0.100 
587: -0.800 -1.400 -0.600 1.300 -1.600 -1.200 0.700 3.800 0.400 -1.200 0.500 -0.700 -0.000 -0.800 0.500 1.200 
588: -0.400 -0.500 0.100 -0.500 -3.200 -1.000 0.100 -0.600 0.200 -0.600 2.200 -0.900 1.400 0.900 1.700 2.300 
589: -1.600 -0.200 0.100 0.400 -2.200 -0.900 0.700 1.100 0.800 1.200 1.900 -0.800 -0.900 0.900 -0.100 -0.200 
590: -1.600 -1.700 0.000 0.300 -1.800 -0.000 0.600 1.600 1.500 -0.000 0.500 -0.000 0.000 -0.700 0.100 1.700 
591: -0.100 -0.800 -0.700 0.100 -3.200 0.100 1.000 -0.700 0.500 0.100 1.000 -0.700 1.400 0.000 1.400 0.600 
592: -0.800 -0.500 0.100 0.300 -2.100 0.200 0.200 0.800 0.700 1.500 0.400 -0.800 -1.100 0.600 -0.600 0.100 
593: -0.900 -1.300 -0.800 0.700 -1.300 -0.700 0.700 2.800 -0.000 -0.200 -0.200 0.400 -0.200 -0.900 1.000 1.000 
594: -0.200 -1.000 -0.200 -0.100 -3.400 -0.100 0.600 -0.500 -0.600 0.800 1.000 -1.100 2.200 -0.200 2.200 0.900 
595: -0.800 0.300 -0.500 -0.700 -0.500 0.100 -0.900 -0.200 1.000 1.000 0.900 -0.200 -0.700 0.900 -1.000 -0.600 
596: 0.900 -0.400 -0.900 0.100 -0.900 1.100 0.400 1.000 -0.500 -0.300 -0.500 -0.900 -1.500 -0.900 0.400 0.400 
597: 0.500 -0.900 0.100 -0.200 -1.400 0.800 -0.200 -0.200 -0.500 0.500 -0.400 -0.800 -0.300 0.600 -0.400 0.800 
598: 0.100 -0.400 -0.700 0.500 -0.800 0.300 0.100 0.800 -0.300 0.600 -0.200 -1.600 0.500 -0.500 -0.600 -0.200 
599: 0.600 -0.100 -0.300 0.200 -1.300 0.700 -0.600 0.700 0.300 -0.300 -0.900 -1.300 -0.100 -0.300 0.500 -0.300 
600: 0.400 0.100 -0.600 0.500 -1.700 1.100 -0.100 0.300 -0.300 -0.300 -0.400 -1.000 -0.500 -1.100 0.700 0.600 
//
CLASS 5
pos: AA    AT    AC    AG    TA    TT    TC    TG    CA    CT    CC    CG    GA    GT    GC    GG
1: 0.700 -2.000 -1.200 0.600 -0.700 0.400 -0.700 1.100 0.900 -1.100 0.400 -0.700 -0.100 -0.200 1.500 0.200 
2: 0.800 0.200 0.000 0.700 -2.500 0.400 -0.600 -0.700 -0.100 -0.100 -0.000 -1.000 1.100 -0.900 -0.000 1.300 
3: -0.800 0.500 0.300 -0.100 -2.100 1.400 -0.400 0.500 -0.500 0.400 -0.000 -1.100 0.300 -0.300 0.300 -0.300 
4: -0.800 0.100 -1.400 -0.700 -0.800 2.400 0.200 -0.500 -0.800 1.700 0.200 -1.500 -1.300 0.100 -0.100 0.700 
5: -0.500 -1.700 -1.500 1.400 -1.100 2.500 0.800 1.900 0.300 -1.000 0.500 -1.500 -0.700 -1.200 0.400 -0.700 
6: 0.700 -0.700 -0.200 -1.100 -2.600 -0.600 0.400 2.000 0.200 0.800 0.300 -2.000 0.300 0.500 0.200 0.700 
7: 1.700 -0.900 -1.700 -0.400 0.100 0.400 -0.500 -1.300 1.600 -0.200 0.500 -1.900 0.900 -1.400 0.800 -0.500 
8: 2.200 1.400 1.300 0.000 -3.000 0.400 0.400 0.200 0.300 -0.100 -0.300 -2.000 -1.700 -0.300 -1.800 -0.600 
9: 0.700 -0.800 -0.200 -1.000 -1.400 1.700 0.600 0.300 1.000 0.300 -0.800 -0.800 -0.500 -0.800 -0.800 -0.000 
10: 1.100 -0.100 -0.900 0.400 -1.300 1.000 0.000 0.300 0.300 -0.100 0.100 -1.800 -0.700 -0.100 -0.800 -0.100 
11: 1.000 -0.100 -0.100 -0.600 -0.600 1.500 -0.700 -0.300 0.200 -1.000 -0.400 -0.800 -0.300 -0.300 -0.200 -0.300 
12: 0.200 0.800 0.300 0.000 -1.200 -0.700 1.200 1.400 -0.400 -0.700 0.500 -1.000 -0.700 -0.500 -0.700 -0.400 
13: 0.000 -0.300 -1.200 0.200 -2.700 0.600 0.300 0.700 1.700 0.500 -0.300 -1.300 0.200 -0.100 -0.600 0.900 
14: 0.300 -0.500 0.200 -0.600 -0.200 0.100 -0.200 0.400 0.200 -0.200 -0.500 -1.800 0.600 -0.100 -0.400 0.200 
15: 1.500 1.100 -0.900 -0.300 -2.000 -0.600 0.100 1.800 0.400 -0.100 -0.800 -1.000 0.200 -0.300 -1.100 -0.800 
16: 2.000 -1.000 1.800 -2.000 -1.300 1.500 -1.500 0.700 -0.500 -0.500 -0.700 -1.300 -0.200 -0.500 -0.500 1.500 
17: 0.100 1.300 -0.600 0.100 -1.400 0.900 -0.500 -0.000 1.300 -1.800 0.700 -1.100 -0.500 -1.100 0.300 -0.000 
18: 0.500 0.200 -0.700 -0.100 -0.900 1.200 -0.800 0.000 -0.000 -0.600 0.300 -0.600 0.500 -0.600 -1.100 -0.100 
19: 0.600 1.000 -0.600 -0.300 -1.800 2.300 -0.600 -0.100 -0.800 0.400 -0.600 -2.100 -0.500 0.500 -0.700 -0.500 
20: 0.200 -0.100 -1.300 -0.600 0.300 2.500 0.900 0.000 -0.100 -0.900 0.200 -2.100 -0.400 -1.500 -0.200 -0.700 
21: 0.900 -0.800 0.400 0.700 -2.000 1.100 0.600 0.900 1.000 -0.300 -0.300 -1.500 0.000 -1.600 -1.000 -0.700 
22: 1.000 0.800 -2.000 0.200 -2.000 -0.200 -0.500 1.300 0.500 -0.100 0.800 -1.400 -1.500 0.100 0.300 1.100 
23: -1.100 0.500 0.300 -0.700 -1.100 1.800 -0.600 -0.100 0.600 -0.500 -1.000 -1.900 1.200 -0.100 0.200 -0.300 
24: 0.700 0.100 -0.500 -0.600 -1.400 1.200 0.200 1.900 0.200 0.000 -0.000 -1.900 -1.800 -1.000 -0.500 0.800 
25: 0.000 0.400 -1.100 -0.900 -1.400 -0.000 0.300 1.800 -0.300 0.200 0.200 -1.300 0.800 -0.600 -1.200 1.300 
26: -0.000 0.400 0.500 -1.200 -0.900 1.000 0.300 -1.100 -0.800 0.800 -0.600 -1.900 0.100 -0.200 -0.000 1.100 
27: -0.500 0.400 -0.800 0.300 -1.000 1.100 0.800 0.800 0.700 -0.700 0.900 -0.600 -0.200 -1.500 -1.100 -0.800 
28: 0.700 -0.100 -1.200 0.100 -1.600 0.700 -0.700 0.900 -0.600 0.000 1.200 -1.100 0.300 -0.900 -0.300 0.500 
29: 0.200 -0.300 -0.300 0.400 -2.400 2.400 -1.300 0.600 -0.500 1.000 -0.600 -2.100 0.900 -0.700 0.100 0.200 
30: 1.400 -1.300 -1.000 -0.600 -0.800 1.800 0.700 0.400 0.200 -1.200 0.200 -2.100 -0.200 -0.700 -0.000 0.400 
31: 0.000 0.400 0.300 1.100 -2.200 1.300 -0.600 0.000 0.900 0.400 -1.100 -1.300 -0.700 -1.500 0.400 0.400 
32: 0.500 -0.600 -0.600 -0.900 -0.500 0.400 0.200 0.400 -0.100 0.800 -0.200 -2.300 0.800 -0.100 -1.000 0.300 
33: 1.300 1.300 -0.900 -0.600 0.200 -0.000 0.300 -0.800 -0.200 -0.100 -1.000 -0.600 -1.200 0.100 -0.600 -0.900 
34: 1.600 0.000 0.400 -0.800 -2.300 1.900 0.700 0.900 1.400 -1.000 -1.100 -2.200 -1.100 -1.300 -0.700 0.200 
35: 1.000 -1.100 0.400 -0.100 -0.900 0.300 0.400 0.300 0.300 -0.100 1.200 -2.200 0.500 -1.100 -0.600 -0.700 
36: 2.500 -0.600 -0.700 0.400 -2.400 -0.400 -1.100 2.000 0.600 2.200 -0.700 -1.900 -0.600 -0.700 -1.100 -0.100 
37: 1.600 0.200 -0.600 -0.500 -1.300 0.900 -0.900 0.800 -0.800 -1.100 -0.800 -1.300 0.000 0.400 -0.200 0.500 
38: -0.300 0.100 1.200 0.000 -1.000 0.700 0.300 0.400 -1.000 0.000 -0.800 -1.200 -0.100 -1.000 -0.300 1.000 
39: -0.500 0.200 -1.600 0.200 -1.900 2.500 -0.800 -0.600 0.900 0.700 -0.000 -1.600 -0.500 1.400 -1.000 -0.400 
40: 0.300 -0.400 -0.600 -0.900 0.100 1.900 2.000 0.400 -1.100 -1.500 0.300 -1.300 -0.200 -2.000 -0.300 0.400 
41: 2.000 -0.400 -0.200 -1.400 -1.900 -0.000 -0.600 1.000 1.500 -0.300 1.100 -1.100 -0.600 0.200 -1.200 -0.300 
42: 1.600 -0.800 0.700 0.400 -1.500 0.100 0.300 0.300 0.200 0.700 -1.300 -1.500 0.100 -0.900 -0.000 -0.900 
43: 0.300 0.700 -0.400 0.800 -1.200 0.900 -0.300 -1.300 0.100 0.300 0.400 -1.300 -0.500 -0.400 -0.300 -0.500 
44: -0.400 1.100 -1.100 -0.200 -1.600 2.600 -0.600 0.400 0.500 -0.700 0.500 -1.400 -0.300 -1.000 -1.000 -0.000 
45: -0.200 -1.300 -0.600 1.400 -2.100 1.900 2.500 0.400 0.200 -0.600 -0.500 -2.000 -0.500 -0.100 -0.800 -0.000 
46: -1.200 -0.200 0.000 -0.400 -1.200 1.200 -0.300 -0.300 1.400 -0.300 0.300 -0.700 -0.300 -0.400 -0.000 1.000 
47: -0.100 0.300 -0.600 -0.600 -1.500 1.800 -0.100 -0.300 1.000 0.700 -0.600 -2.200 -0.200 -0.700 0.100 0.200 
48: -0.100 -0.800 0.300 0.700 0.600 0.400 -0.500 1.300 0.600 -1.500 0.800 -1.300 -0.800 -1.200 -0.600 -0.100 
49: -0.300 1.700 -0.800 0.600 -2.300 0.000 -0.200 -0.500 1.500 -0.300 -0.300 -1.900 1.300 -0.400 0.100 -0.400 
50: 1.500 -0.300 -1.700 0.600 -0.800 1.000 0.600 -0.100 0.200 0.200 -0.300 -2.200 -0.200 -0.800 -1.200 -0.000 
51: 1.100 1.000 -0.400 -0.400 -0.200 0.100 0.200 -0.400 -0.400 -0.400 -0.400 -1.800 -1.100 -0.600 -0.200 0.700 
52: 1.000 -1.000 1.700 -0.500 -2.500 1.100 0.000 1.600 -0.200 -0.100 0.900 -1.800 -0.400 -0.800 -0.200 -0.700 
53: 0.300 -0.500 -0.700 -0.400 -1.500 0.400 -0.500 0.500 1.300 1.200 -0.600 -0.100 0.300 0.600 -2.000 -0.600 
54: 1.000 0.100 -0.400 0.300 -2.100 1.100 1.300 0.900 -1.300 -0.600 0.200 -2.200 -0.700 0.200 -0.500 0.200 
55: 1.300 -0.500 -1.700 -1.800 -1.500 1.700 -0.400 0.600 1.400 -0.600 0.200 -0.800 0.700 0.100 -1.300 -0.500 
56: 0.200 0.400 1.200 1.200 -0.900 -0.100 0.600 1.300 -0.800 -0.600 -0.600 -1.600 -0.600 -0.900 -1.500 0.200 
57: -0.100 0.100 -0.500 -0.700 -0.800 0.600 -1.000 -0.600 -0.300 0.600 1.000 -1.400 0.100 0.500 -0.000 0.800 
58: 0.800 -0.700 -0.700 0.400 -2.200 1.900 1.600 0.100 -1.100 0.800 0.200 -1.200 -2.000 0.900 -0.500 -0.700 
59: -0.300 -0.500 -1.700 -0.900 -0.300 0.600 -0.600 2.700 0.900 0.200 0.400 -1.200 -1.200 0.700 -0.700 -0.300 
60: 1.600 -1.000 0.000 -0.700 -2.000 1.400 0.100 0.900 0.200 -1.600 -0.400 -1.400 -1.400 0.900 0.800 0.500 
61: 0.100 -0.200 -0.100 -0.500 -1.300 0.300 0.500 0.100 0.200 1.300 -0.300 -1.500 -0.300 -0.500 -0.700 1.100 
62: 1.000 -0.700 -0.500 -0.600 -0.800 0.100 0.200 0.900 0.500 0.800 -0.700 -1.800 -0.100 -0.900 -1.000 1.000 
63: 1.100 0.900 -0.300 -0.400 -2.500 1.900 -0.900 -0.100 -0.800 0.100 0.800 -2.300 0.300 -0.700 -0.000 -0.000 
64: 1.400 -1.000 -2.000 0.500 -1.700 1.800 0.300 2.100 0.800 -0.200 -0.800 -1.200 -0.800 -1.100 -0.700 0.100 
65: 0.600 -0.200 0.000 0.100 -1.600 0.300 0.000 0.700 -1.100 -0.400 -0.500 -1.800 1.100 0.100 -0.300 0.800 
66: 0.500 -1.000 1.300 -0.700 -1.300 0.100 0.300 0.400 1.100 -0.300 -0.800 -1.300 0.300 -0.500 -0.000 0.100 
67: 0.900 -0.200 -0.600 1.100 -1.300 0.300 -1.400 0.100 -0.200 1.200 0.100 -0.400 -0.200 -1.000 -1.200 0.800 
68: -0.600 0.900 -0.100 0.100 -1.600 -0.300 0.500 1.600 -0.500 -0.900 0.200 -2.400 -0.200 1.500 0.300 -0.400 
69: -0.800 -1.100 0.300 -0.100 -0.600 1.000 -0.100 0.100 1.200 -0.600 1.800 -2.000 -0.200 -1.700 -0.100 1.900 
70: 0.500 1.400 -1.300 -1.000 -1.600 -0.200 -0.900 0.200 -0.000 2.800 -0.400 -1.800 0.000 0.100 0.900 -1.600 
71: 0.000 0.100 -0.200 -0.100 0.300 1.300 0.800 0.900 -0.800 -1.100 1.100 -1.500 -2.300 -0.500 -0.700 -0.400 
72: 0.300 -1.300 -1.100 1.000 -0.500 0.100 -0.600 0.600 0.700 0.300 0.400 -1.000 -0.100 -0.100 -1.200 0.300 
73: 0.400 0.400 0.600 -0.100 -2.500 1.200 -0.600 0.300 0.400 -1.100 -0.600 -1.800 0.800 0.000 -1.300 1.500 
74: 1.000 -0.600 0.000 -0.900 -0.400 -0.000 0.400 0.600 -0.100 -0.300 -0.600 -1.100 0.000 -0.100 -0.300 0.100 
75: 0.600 0.400 -0.300 0.900 -1.900 -0.600 0.000 1.200 -0.600 0.400 0.600 -1.100 -0.800 -0.500 -0.400 0.500 
76: -0.300 -0.100 -0.300 -1.100 -1.200 -0.000 -0.500 1.000 0.400 0.400 -0.000 -1.600 0.200 1.000 -0.400 0.800 
77: 0.800 -0.100 -0.300 -0.800 -1.100 1.100 0.300 0.300 0.200 -1.100 0.800 -1.400 0.300 -0.100 -1.300 -0.100 
78: 0.900 0.900 -0.300 -0.700 -1.600 0.700 0.800 -0.100 1.300 -0.600 0.400 -2.200 -1.000 -0.400 -0.700 -0.000 
79: 1.400 -0.700 -0.200 -0.200 -0.800 0.400 0.100 0.700 0.400 -0.500 0.300 -0.300 -0.200 -1.500 -0.500 -1.000 
80: 0.900 0.100 0.000 0.900 -1.600 0.400 -1.300 -0.100 -0.600 -0.100 1.000 -0.800 -0.500 0.400 -0.600 -0.000 
81: -0.100 0.100 -0.400 -0.500 -0.600 0.900 -0.200 0.100 0.200 0.600 -0.300 -2.600 -0.400 -0.100 0.500 -0.000 
82: 2.400 -0.900 -0.900 -1.100 -0.600 0.700 -0.300 1.300 0.200 0.700 -0.700 -1.500 -1.600 -0.600 -0.000 -0.400 
83: -0.200 1.000 -0.200 1.400 -2.700 2.100 0.200 -0.300 -0.500 -1.500 1.200 -1.200 -0.700 -0.500 -0.800 0.800 
84: -0.100 -1.000 -1.700 -0.600 -1.900 2.000 -0.100 1.300 1.800 -1.100 1.000 -2.000 0.700 0.300 -1.000 0.400 
85: 1.700 -1.000 1.300 -1.400 0.700 -1.200 0.300 0.400 0.500 -0.400 -1.200 -1.800 0.400 -0.600 0.200 -0.800 
86: 0.900 2.500 0.400 0.400 -3.000 -0.000 -1.500 0.900 0.800 1.100 -0.300 -1.500 -0.900 -1.300 -0.400 -0.900 
87: -0.200 -0.700 -1.200 0.500 -1.400 1.300 0.400 2.000 -0.800 -0.800 1.200 -1.800 -0.900 -0.100 0.300 0.200 
88: 0.300 -1.300 -1.100 -0.100 -1.300 0.000 -0.500 1.500 -0.200 -0.200 1.100 -0.500 1.300 -0.300 -0.400 0.900 
89: 1.100 1.100 -1.600 -0.400 -0.800 -0.500 -1.100 -0.300 0.800 -0.500 -0.200 -2.100 0.500 0.400 0.700 0.100 
90: 1.500 -0.300 -0.200 1.600 -1.400 0.900 0.800 -0.200 1.300 -1.700 -1.600 -1.300 -0.400 -0.500 -0.500 -1.500 
91: 0.800 1.600 -0.300 -0.700 -1.200 0.500 -0.900 -0.200 -0.300 -0.200 0.500 -1.500 -0.700 -0.500 -0.400 0.700 
92: -0.500 0.600 0.100 -0.600 -1.600 2.000 -0.200 1.100 -0.500 0.500 0.400 -2.400 -0.700 -1.100 0.300 -0.100 
93: 0.100 -1.900 -0.700 0.400 -1.300 1.000 1.700 0.900 0.900 -0.800 0.800 -0.700 -0.500 -1.400 1.000 -0.600 
94: 1.700 -0.200 -1.300 -0.600 -2.300 0.800 -1.200 -0.700 1.400 0.000 1.600 -0.700 0.300 -0.600 0.200 0.400 
95: 0.800 0.600 -0.600 0.600 -2.100 1.900 -0.600 0.400 -0.300 0.100 0.300 -2.100 -1.200 -0.100 -1.400 0.500 
96: -0.300 -0.200 -0.100 -1.300 -1.100 1.500 0.300 1.800 -0.200 -0.800 0.300 -2.100 0.400 -0.600 -0.400 0.200 
97: -0.300 -0.500 1.400 -0.600 -0.600 0.000 0.600 -0.400 1.400 -0.100 0.300 -2.200 0.300 -1.600 -0.100 0.600 
98: 0.800 1.300 -0.900 -0.100 -2.000 1.800 -2.000 -0.700 0.300 1.300 0.800 -0.400 -1.500 -0.400 -0.100 -0.700 
99: -0.800 0.700 -0.300 -1.400 -0.500 1.200 2.600 0.800 -0.200 -0.800 -0.800 -1.600 -0.500 -0.700 -0.700 -0.300 
100: 0.600 -0.900 -1.000 0.300 -1.400 1.200 -0.100 0.800 1.800 0.700 -0.200 -2.100 -1.000 -0.600 -0.900 0.200 
101: 0.400 0.900 -1.100 0.400 -1.600 1.300 -0.700 0.900 -0.100 -0.500 -0.000 -2.200 -1.600 1.100 -0.000 -0.100 
102: -1.300 -0.300 -0.700 0.700 1.400 0.400 -0.100 0.800 -0.800 0.100 -0.000 -2.000 -0.600 -0.300 -0.000 0.300 
103: 0.500 -0.100 -0.300 -0.100 -2.000 0.900 0.400 0.400 -0.800 -0.500 1.600 -1.400 -0.400 -0.500 1.100 0.200 
104: 0.500 -1.500 -1.700 0.900 -1.200 0.800 -0.600 0.400 1.000 1.200 0.800 -1.400 0.400 -0.600 -0.700 -0.300 
105: 1.100 1.100 -0.900 -0.400 -0.800 -0.000 0.400 -0.200 -0.600 0.400 -1.200 -2.000 0.700 -0.800 0.100 -0.000 
106: 0.600 1.100 -0.300 -0.400 -1.000 0.100 1.000 0.500 -1.000 0.400 0.400 -1.800 -0.600 -1.300 -0.500 -0.100 
107: 0.800 -0.200 -1.500 -0.100 -0.600 0.800 -0.200 0.100 2.100 0.100 -1.200 -1.400 0.000 -0.400 -1.300 -0.400 
108: 0.200 1.200 1.400 0.400 -2.300 2.300 -1.100 0.900 -1.100 -1.200 0.200 -2.200 -1.300 -0.100 -0.300 -0.000 
109: -1.100 -0.700 -0.700 -0.700 -1.600 1.200 2.200 0.900 -0.800 0.300 0.800 -0.200 -0.900 -0.900 -0.200 1.700 
110: 0.300 -0.800 -1.600 -1.700 -0.800 1.000 0.500 -1.400 2.400 0.300 0.400 -1.900 0.200 1.100 -0.500 0.200 
111: 1.600 -1.200 1.900 0.800 -1.600 0.900 0.300 1.500 0.200 -0.200 -0.200 -1.600 -1.900 -2.000 -1.300 0.300 
112: 0.000 0.400 -0.600 -0.500 -1.500 -0.100 -0.600 -0.600 0.900 0.800 0.500 -1.800 1.700 -0.100 -0.800 0.100 
113: 0.700 0.800 -0.600 0.400 -0.900 0.600 0.300 0.500 -0.400 -0.300 -0.500 -0.700 -0.700 -0.900 -1.800 0.400 
114: 0.500 -0.800 0.800 -0.500 -2.000 1.300 -0.600 1.500 -0.500 -0.100 -0.800 -1.400 -0.100 0.100 0.100 0.500 
115: 0.200 -0.800 -0.500 -0.100 -2.100 1.200 -0.100 1.300 1.100 -0.600 -0.000 -1.500 -0.200 -0.200 -0.500 1.200 
116: 0.000 -0.500 -0.700 0.900 -0.400 -0.200 -0.300 0.300 -0.200 0.500 -0.700 -1.300 -0.400 0.900 -0.100 0.400 
117: -0.100 -0.000 0.900 -0.600 -1.300 1.100 0.500 -0.500 -1.000 0.000 0.800 -2.100 1.000 0.400 -1.300 -0.400 
118: 1.100 -1.300 0.300 -0.700 0.100 1.200 0.200 -0.700 2.500 -0.300 -0.000 -2.000 -1.700 -1.500 -0.000 -0.100 
119: 1.100 1.800 -0.300 0.100 -2.900 0.200 -0.100 1.100 1.100 1.500 -1.000 -2.400 -0.800 -0.700 -1.400 -0.800 
120: -0.800 0.900 -1.200 0.100 -0.400 0.300 0.800 2.300 -0.400 -0.700 0.200 -1.900 -1.100 0.400 -0.700 -0.500 
121: -0.200 -1.200 0.300 -0.400 -1.600 0.700 1.300 0.500 -0.000 -0.100 0.300 -1.500 0.700 -0.600 -0.400 0.900 
122: -0.100 -0.800 -0.300 0.900 -1.900 -0.000 0.300 0.100 1.000 1.300 0.800 -2.100 -0.100 -0.800 -1.200 1.600 
123: 1.200 -0.500 -0.900 -0.400 -1.100 0.400 -0.600 0.100 -0.000 0.700 -0.000 -1.600 -0.800 0.300 -0.000 1.400 
124: 1.300 0.100 -0.900 -0.500 0.200 1.200 -1.300 -0.400 0.600 -0.900 -0.400 -1.600 -0.300 -0.200 -0.400 0.100 
125: 1.900 0.900 -0.300 0.000 -1.900 1.100 -0.300 1.300 -0.600 0.500 -2.100 -2.000 -0.900 -0.800 -0.200 -0.600 
126: 0.700 -0.600 -0.100 -0.300 -1.600 2.500 0.100 0.400 -0.300 -0.500 -1.200 -1.300 -0.700 -0.100 0.200 -0.300 
127: 0.000 -0.500 -0.600 0.300 -0.100 0.300 0.000 1.000 0.300 -0.500 0.200 -1.300 -0.100 -0.800 -0.700 0.100 
128: -0.500 0.900 0.400 0.400 -2.000 -0.300 0.300 0.600 -0.300 0.300 -0.200 -1.500 -0.600 0.200 -0.300 1.000 
129: -0.600 -0.500 -0.300 -1.100 -0.600 0.500 0.500 0.000 0.800 -0.200 0.800 -1.300 0.700 -0.800 -0.300 1.000 
130: 0.600 0.700 -0.400 -0.100 -1.800 2.200 -1.500 -0.900 0.500 0.600 0.600 -1.800 -0.700 -0.800 -0.600 0.400 
131: 0.300 0.000 -0.400 -0.600 -0.400 1.100 1.200 0.900 -1.200 0.300 -0.200 -1.600 -0.900 0.000 -1.500 -0.500 
132: 1.300 -0.900 -0.300 -1.200 -0.900 1.200 0.500 0.300 -1.100 1.200 0.200 -1.300 -0.100 -1.300 -0.500 0.400 
133: 0.500 0.100 -0.500 0.300 -2.100 0.200 1.400 0.800 0.200 -0.500 1.400 -1.400 0.500 -1.200 -1.300 -0.300 
134: 0.700 -0.100 -0.800 -0.300 -2.600 2.100 -1.100 -0.100 1.000 0.600 -0.600 -0.500 0.000 0.000 -1.100 0.400 
135: -0.400 -0.200 1.100 -0.600 -0.500 2.300 -0.600 0.700 -1.300 -0.600 -0.400 -1.900 0.200 0.400 -1.000 -0.900 
136: 0.300 -0.900 -0.100 -0.100 -0.800 1.200 0.300 1.200 -0.600 0.400 0.300 -1.100 -1.100 -0.500 0.200 -1.100 
137: 1.500 -2.100 -0.200 -0.300 -1.200 1.400 -1.100 0.500 0.700 0.300 0.600 -1.500 0.600 -0.900 -0.700 0.100 
138: -0.000 3.200 -0.300 -1.200 -2.100 -0.100 1.000 -0.100 -0.500 -0.800 0.900 -1.300 -2.100 1.200 -0.200 -0.100 
139: -1.700 -1.500 0.700 -0.700 0.300 2.100 -0.200 0.800 0.900 0.700 0.500 -1.400 -0.600 -1.200 -0.700 -0.400 
140: 0.800 -0.100 -0.700 -0.500 -0.900 1.400 -1.300 0.100 -0.100 1.300 0.400 -1.900 -0.600 -0.400 -0.500 -0.000 
141: 0.200 0.900 -0.800 -0.200 -1.900 1.900 0.700 1.300 -0.800 -0.600 -0.200 -1.100 -1.200 -0.400 -0.400 -0.100 
142: -0.800 -1.200 0.200 -0.600 -0.600 1.500 0.900 -0.100 -0.000 -0.400 0.800 -1.300 -0.300 0.300 -0.500 0.700 
143: -1.100 0.300 0.400 -0.500 -1.600 0.800 0.000 0.700 0.100 0.400 1.600 -0.800 -1.300 -0.400 -0.300 0.700 
144: 0.100 -1.600 -1.200 -0.600 -1.000 1.200 0.000 0.600 0.900 0.300 1.000 -1.100 -0.400 -0.500 -0.300 1.200 
145: 1.300 -0.700 -1.000 0.800 -1.000 -0.100 -0.500 0.500 -0.100 1.000 -0.800 -1.600 -0.100 0.600 -0.500 -0.400 
146: 2.500 -0.800 -0.500 -0.300 -2.500 1.700 0.800 0.100 0.500 -0.800 -1.400 -1.900 0.000 -0.300 0.300 -0.500 
147: -0.000 1.300 -0.700 0.400 -1.600 0.100 0.400 1.000 -0.300 0.300 0.400 -1.500 -0.500 -1.600 -0.800 0.800 
148: -0.500 -0.900 0.300 -0.300 -1.100 1.400 -0.600 0.100 0.800 -0.500 -0.400 -1.100 0.300 0.800 -0.800 0.200 
149: 0.100 0.100 -0.700 0.700 -1.400 1.500 0.300 0.000 -0.800 0.600 0.100 -1.800 -1.100 0.400 -0.700 0.100 
150: -0.700 0.100 -0.300 -1.200 -1.000 2.200 0.200 0.700 0.200 -0.900 0.300 -1.000 -1.800 0.100 -0.200 1.500 
151: -0.100 -1.000 -0.700 -0.600 -1.900 3.000 -0.600 0.700 -0.500 0.400 0.400 -0.700 -1.100 -0.600 -0.300 1.900 
152: 0.300 -1.500 -1.200 -0.200 -0.700 1.900 -0.300 0.600 -0.200 -0.700 0.100 -1.000 2.300 -0.500 -2.000 0.500 
153: 1.000 0.900 -0.700 1.000 -0.700 0.200 -0.500 -0.100 -0.900 -0.400 -0.700 -1.900 0.100 -0.300 -0.500 0.500 
154: 0.700 -0.700 0.800 -0.100 -0.500 -0.500 0.000 1.500 -0.100 -0.800 -0.700 -1.300 -0.100 0.400 -0.800 -0.100 
155: 0.100 0.700 -0.100 0.400 -2.000 -0.600 0.700 0.200 -0.000 -0.300 1.000 -1.400 0.800 -0.300 -1.100 0.500 
156: -0.600 0.600 -0.700 0.300 -1.800 1.000 -0.100 -0.100 0.500 -0.200 1.600 -1.600 -1.700 1.100 -0.000 0.300 
157: -1.100 -0.200 -1.200 -0.200 -2.600 1.600 1.000 2.700 -0.200 0.600 1.300 -1.900 -0.200 0.000 -1.400 0.100 
158: -1.000 -1.900 -0.700 0.500 -1.200 1.500 1.400 -0.100 0.200 0.500 -0.500 -1.200 0.700 1.300 -1.500 0.100 
159: -0.600 -0.100 -0.100 0.000 -1.200 1.900 -1.200 0.700 -0.300 0.100 -0.400 -0.700 -0.200 0.400 -1.100 -0.000 
160: 0.800 -0.500 -0.900 -1.100 0.600 0.700 -0.100 0.700 -1.500 -0.200 -0.000 -1.200 -0.400 -0.700 -0.400 1.800 
161: 1.200 0.300 -0.200 -0.400 -1.100 -0.000 0.000 0.000 0.800 -0.500 -0.400 -2.100 -0.200 0.400 -0.600 -0.000 
162: 0.800 0.700 0.800 -1.000 -1.500 0.600 0.000 0.800 -1.100 -0.200 1.400 -1.300 -1.100 -0.300 -0.800 -0.100 
163: 1.200 -1.500 -1.100 -0.500 0.300 1.000 -1.400 0.100 2.700 -0.800 0.300 -1.500 -0.100 -0.700 -1.000 -0.000 
164: 3.100 0.100 0.600 1.000 -1.000 0.100 -0.800 -0.900 -1.300 -0.500 -0.400 -1.500 -0.900 -1.100 0.200 0.200 
165: 0.700 0.400 1.300 -0.700 -1.300 0.400 -0.400 -0.500 0.800 -0.100 0.300 -2.000 0.800 -1.000 -0.700 -0.700 
166: 0.700 0.000 -0.300 1.400 -1.700 1.000 -1.100 1.300 -0.300 1.700 0.200 -1.900 -1.500 -1.100 -0.700 -0.400 
167: 0.100 -1.000 0.500 -1.200 -1.100 2.000 0.300 -0.200 -0.600 -0.200 0.100 -1.900 0.300 1.000 -0.000 -0.600 
168: 1.500 -1.100 -1.300 0.400 -1.300 1.200 0.300 1.300 1.000 0.400 0.600 -1.900 -0.700 -2.100 -0.700 -0.000 
169: 0.800 -0.100 -1.100 1.800 -2.000 0.500 -0.900 0.600 0.800 -1.100 -0.300 -1.100 -0.200 0.400 -0.600 0.500 
170: 0.300 0.100 0.600 -1.200 0.300 -0.000 -0.100 -1.200 -0.400 -0.600 -1.100 -1.500 1.400 0.400 -0.300 0.200 
171: 1.500 0.400 0.300 0.300 -2.500 1.300 0.300 0.400 -1.000 0.800 1.100 -1.900 -2.000 -1.100 -0.200 -0.500 
172: -1.200 -0.700 -0.800 0.300 -0.100 -0.500 -0.400 2.500 0.900 1.600 -0.000 -2.000 0.000 -1.000 -1.200 0.800 
173: 0.200 0.700 0.200 -1.100 -1.400 -1.000 1.400 0.100 0.200 -1.300 -0.000 -1.600 0.900 0.800 -0.300 0.300 
174: 0.100 -0.600 0.600 0.800 -1.400 0.900 -0.500 -0.600 0.700 1.200 1.100 -2.000 -0.200 -0.400 -0.400 -1.800 
175: 0.500 0.700 -0.100 -1.700 -1.700 0.400 0.700 1.600 -0.300 1.200 0.800 -1.500 -1.200 -1.100 -0.600 0.100 
176: -0.200 -0.800 -1.600 1.000 -1.100 1.200 -0.100 0.900 1.900 -0.300 -0.200 -1.400 -1.100 0.700 -1.400 -0.000 
177: -0.300 1.600 -0.800 -0.700 -0.700 0.300 0.100 0.700 -0.300 -1.400 -0.500 -1.300 -0.100 0.600 -0.500 0.600 
178: -0.500 -0.100 -0.400 0.500 -1.700 2.800 -0.500 0.200 -0.000 -0.100 -0.400 -1.600 -0.700 -0.100 -0.600 0.500 
179: 0.000 -1.800 -0.200 -0.100 0.900 -0.200 0.800 1.000 0.700 -1.100 -0.200 -1.900 0.700 -0.700 -1.000 0.500 
180: 0.500 2.100 -0.200 0.600 -2.000 -1.600 -0.100 -0.100 -0.800 0.800 1.000 -1.400 -0.500 1.600 -0.800 -1.100 
181: 0.200 -1.200 -0.300 -0.500 -0.800 1.300 -0.300 1.800 0.800 -0.400 0.300 -1.400 -1.000 0.000 -0.700 -0.100 
182: -0.500 0.100 0.800 -0.200 -1.600 0.900 0.600 -0.600 1.800 -0.600 -1.100 -2.200 0.600 -0.300 0.300 -0.700 
183: 0.500 1.200 -1.700 0.000 -1.900 1.500 0.300 0.100 0.100 0.700 2.000 -2.200 -1.600 -1.000 -0.600 -0.000 
184: 0.700 -1.300 -0.600 -0.500 0.400 1.500 -0.100 0.100 0.500 -0.300 0.200 -1.600 -0.800 -0.600 0.100 -0.500 
185: 1.400 -0.500 1.500 -0.100 -2.200 0.800 -0.300 0.900 0.900 -1.000 -0.500 -0.600 -1.700 -0.600 0.800 -0.600 
186: -1.100 0.400 -0.300 0.600 -1.100 -0.200 -0.600 0.100 0.900 0.600 1.100 -1.600 -0.500 0.500 -0.000 -0.400 
187: -0.000 0.000 -1.100 -0.200 -1.900 0.600 0.900 1.500 0.600 0.400 0.200 -2.100 -0.200 -1.000 -0.000 0.400 
188: 0.400 -0.600 -0.200 -0.400 -1.400 0.100 0.900 0.400 0.900 -0.900 0.200 -0.800 0.100 -0.700 -0.800 1.600 
189: 1.200 -0.400 -0.700 0.700 -1.900 -0.100 -0.700 0.400 -0.200 1.200 0.900 -2.300 1.600 -0.500 -0.000 -1.200 
190: 1.200 -0.100 0.300 -0.100 -0.300 0.400 -0.600 -0.300 -0.800 -0.200 0.100 -0.300 -0.600 -0.500 -0.700 -0.100 
191: -0.300 1.500 -0.700 0.200 -1.300 -0.100 0.800 0.100 -0.300 0.700 0.300 -2.300 -0.300 0.100 -0.700 -0.300 
192: 0.600 -1.300 0.400 -1.200 -0.800 1.300 0.200 1.100 -0.400 0.300 0.900 -1.200 -0.700 -1.500 -0.300 0.900 
193: -1.000 0.600 -0.700 0.900 -1.000 -0.600 0.300 0.000 1.100 0.800 0.200 -1.600 -0.700 0.600 -0.300 -0.300 
194: 0.100 -0.400 -0.200 -0.500 -1.100 1.200 -0.400 0.900 0.600 -0.300 0.300 -1.600 0.700 -0.100 -0.800 -0.800 
195: 1.000 -0.800 0.200 0.600 -1.000 1.100 -0.600 0.300 0.400 -0.200 0.100 -2.100 -1.500 -0.200 -1.100 1.100 
196: -0.800 0.300 0.000 0.900 -1.400 0.700 0.800 -0.500 -1.100 0.400 0.200 -1.300 -0.500 1.100 -1.100 0.100 
197: -1.100 -0.300 -0.900 -0.300 -0.600 2.000 -0.100 0.300 -0.400 1.000 0.900 -1.900 -0.100 0.500 -0.800 -0.800 
198: -0.400 -1.100 -0.200 0.900 -1.000 2.100 0.800 0.800 0.700 -0.900 0.400 -1.900 -0.400 -0.700 -1.200 -0.400 
199: 1.400 0.100 -1.700 -0.700 -1.600 0.800 -0.200 0.100 0.100 1.000 -0.400 -1.400 -0.200 -0.300 0.100 0.400 
200: -0.400 1.300 -0.200 -0.200 -2.000 1.800 0.800 0.500 -0.300 -0.200 0.100 -2.600 -0.300 -0.900 -0.500 -0.000 
201: -1.200 -1.100 0.300 0.200 0.700 0.800 0.800 -0.200 1.200 -0.300 0.500 -1.800 -0.200 -0.600 -0.000 -1.300 
202: 1.600 -0.200 -0.300 0.000 -0.800 -0.300 0.300 -0.700 0.400 0.700 1.100 -1.100 -1.300 -1.000 -1.000 0.800 
203: 0.300 0.400 0.900 -0.500 -1.400 0.500 -0.600 -0.100 0.500 -0.300 1.300 -1.900 0.200 -1.100 -1.100 0.800 
204: 0.800 -1.000 0.200 0.400 -1.300 0.700 -1.100 1.100 -0.200 1.300 -0.000 -1.300 -0.900 -0.100 -1.100 0.200 
205: 0.500 -1.500 0.800 0.000 -0.000 0.400 0.100 -0.500 0.300 -1.300 0.500 -2.000 1.600 -0.200 -0.600 -0.600 
206: 0.500 1.600 0.400 0.600 -2.000 0.200 -0.500 -0.800 1.100 1.100 -0.200 -2.100 -0.900 -0.500 -2.000 0.300 
207: 0.500 -0.700 -0.700 0.200 -2.600 1.800 1.700 1.700 -0.700 -0.400 0.800 -1.900 -0.300 -1.300 -0.900 0.800 
208: -1.100 -1.800 1.200 0.100 -2.400 1.300 -0.500 1.100 1.100 1.000 -0.300 -1.800 -0.200 1.200 -0.300 0.200 
209: -1.200 0.300 -1.100 -0.100 -2.000 0.300 0.000 3.000 0.900 0.300 0.200 -1.900 -1.200 0.400 0.400 0.500 
210: -0.200 -1.300 -0.400 -0.900 -0.600 0.300 1.000 0.100 0.700 -0.600 0.200 -1.400 0.000 0.700 0.100 1.200 
211: -0.400 0.800 0.800 -0.600 -1.000 0.300 -0.500 -0.600 0.800 0.700 0.800 -2.000 -0.200 -0.200 -0.500 -0.500 
212: 1.000 -0.200 -0.700 -0.400 -1.100 0.700 0.900 0.800 -0.500 0.500 0.800 -0.300 -0.900 -1.000 -0.500 -1.500 
213: 0.200 0.300 -1.100 0.100 -0.500 0.500 -2.200 1.600 0.600 -0.300 0.900 -1.100 -0.900 -0.600 -0.300 0.800 
214: 0.000 1.000 -0.600 -0.400 -2.000 1.000 -0.300 1.100 -0.300 -1.000 -0.500 -2.000 0.200 0.400 -0.200 1.100 
215: 0.300 -1.300 1.100 -1.400 -0.200 1.200 0.200 0.000 -0.100 -0.700 0.300 -1.400 0.300 0.400 -0.600 -0.700 
216: 0.000 1.000 0.400 -0.200 -2.500 1.400 -1.100 1.300 0.800 0.400 0.900 -1.500 -1.900 -1.200 0.300 -0.400 
217: 1.500 -1.800 -0.800 -1.800 1.000 -0.200 0.300 0.400 1.500 -0.500 0.100 -1.600 0.100 -0.500 -0.200 0.100 
218: 0.100 1.600 1.800 2.100 -3.200 -0.300 0.200 0.200 0.300 -1.000 1.100 -1.300 -1.300 -1.100 -0.600 0.100 
219: 0.200 -0.900 -2.000 -1.100 -1.400 -0.800 0.600 1.300 1.200 1.000 1.300 -1.600 -0.100 0.700 0.200 0.500 
220: 1.300 -0.100 -1.100 0.200 -0.600 1.300 -0.700 -1.500 0.100 -0.200 0.500 -1.100 -0.200 -0.700 -0.200 0.200 
221: 2.300 -0.700 0.700 -0.600 -0.900 0.600 -1.200 1.600 0.700 -0.500 -0.500 -2.200 -0.300 -0.700 -1.200 -0.400 
222: 1.600 1.400 -1.200 0.600 -1.700 0.400 -0.200 -0.200 -0.300 -0.900 0.100 -1.300 -0.400 -0.300 0.900 -1.500 
223: 0.300 -0.400 0.500 0.100 -1.700 1.000 0.400 1.100 -0.800 0.700 0.200 -1.400 0.100 -1.300 -0.800 -0.100 
224: 0.100 -0.500 -0.800 0.000 -1.900 -0.100 0.900 1.100 0.400 0.200 -0.000 -0.500 -0.100 0.400 -0.500 -0.000 
225: 1.600 -1.200 -0.900 -0.500 -0.500 0.100 -0.500 -0.100 0.300 -0.100 0.500 -1.500 0.300 0.400 0.300 -0.600 
226: 1.400 -0.600 1.900 0.400 -2.200 0.500 0.100 0.500 -0.800 -0.100 1.200 -1.300 -1.000 -1.700 0.200 0.200 
227: 0.200 -0.300 -0.500 -0.900 -1.600 -0.200 -0.900 0.400 1.300 1.200 0.900 -0.600 0.300 -0.600 0.100 0.100 
228: -0.600 1.500 -1.200 0.800 -0.200 -1.600 -0.600 2.200 0.100 -1.000 1.600 -1.600 0.300 0.000 -0.600 -1.300 
229: 2.400 -0.400 -1.900 -0.200 -1.700 0.400 -1.100 1.200 0.300 -0.200 -0.000 -1.900 -0.500 0.800 0.100 0.400 
230: 0.800 -0.200 0.900 0.200 -1.000 0.200 0.600 0.300 -1.200 -0.800 0.500 -2.300 -0.600 -0.500 1.000 -0.000 
231: 0.200 -1.000 -1.100 1.500 -1.600 -0.500 0.800 -0.100 -0.000 2.400 1.300 -1.400 -0.200 -1.100 0.400 -0.600 
232: 1.100 -1.500 -0.500 0.100 -1.400 -0.000 -0.900 1.400 0.900 0.300 0.100 -0.800 0.700 0.600 -0.200 -2.000 
233: 1.000 0.100 1.200 -0.200 -2.800 0.400 1.300 0.100 0.400 -2.100 1.300 -1.300 -0.700 0.400 0.300 -1.100 
234: -0.500 0.200 -0.100 -0.900 -2.800 1.100 0.300 0.300 1.600 1.200 1.700 -0.900 -0.100 -1.000 -1.100 -0.100 
235: 0.100 -1.100 -0.500 0.000 -1.000 1.400 0.700 0.000 0.500 0.400 0.300 -1.100 -0.400 0.400 -1.400 -1.000 
236: -0.300 0.500 -0.100 -0.200 -1.400 0.900 0.500 0.800 -0.500 -0.100 1.100 -1.500 0.100 -1.000 -0.800 -0.300 
237: -1.300 -0.200 1.100 -0.600 -2.600 1.200 -0.300 2.300 1.500 -0.100 -0.400 -1.100 0.600 -0.100 -1.800 -0.100 
238: 1.000 -0.600 -1.800 -0.700 0.300 -0.500 0.200 0.700 0.200 0.200 -0.300 -1.800 0.300 1.100 -0.200 -0.800 
239: 2.100 -0.100 -0.700 1.400 -0.700 0.500 -0.900 0.200 -0.000 -0.600 0.300 -2.300 -0.600 -1.000 0.100 -0.800 
240: 1.300 0.600 -0.100 -0.100 -1.000 -0.200 -0.800 0.400 -0.400 -0.500 0.400 -1.300 0.000 -1.100 -0.000 0.300 
241: 0.100 1.200 -0.200 -0.200 -1.500 0.500 -0.600 0.300 -0.600 0.800 0.200 -1.600 -0.800 0.300 0.200 -0.300 
242: -0.600 -0.800 0.400 -0.600 -1.000 2.100 0.100 1.000 -1.300 0.800 0.500 -1.100 -0.200 -0.600 -1.300 0.100 
243: -1.100 0.600 -0.900 -0.800 -1.200 2.200 -0.300 0.400 -0.300 0.600 0.400 -1.300 0.300 -0.800 -0.600 0.700 
244: -0.600 -0.600 -0.500 0.100 0.200 0.600 0.400 1.400 -0.800 -0.600 0.400 -0.700 -0.200 -0.200 -1.200 0.100 
245: -0.600 1.000 -0.900 0.300 -3.000 0.900 -0.100 1.200 0.200 0.500 -0.400 -1.900 -0.100 0.400 0.100 0.700 
246: -0.400 -0.700 -0.400 -1.600 -2.200 2.200 0.700 2.000 -1.100 0.300 0.600 -1.600 0.200 -1.000 0.400 1.000 
247: -1.000 -0.400 -0.800 -0.500 -1.400 1.900 -0.600 0.500 1.800 0.700 -0.600 -1.800 0.900 0.100 0.100 -1.900 
248: 0.500 -0.200 -0.800 1.200 -0.600 1.400 -0.300 1.500 -0.800 0.400 -1.000 -1.400 -0.500 -1.900 -0.500 -0.100 
249: 0.500 0.000 -0.100 -0.900 -1.900 0.800 0.000 0.900 -0.800 -0.800 0.400 -1.500 -0.200 -0.100 0.200 2.000 
250: -1.200 -0.100 -0.300 0.500 -2.700 0.700 1.200 0.900 -0.800 0.800 2.000 -1.900 -0.300 0.400 -1.200 1.200 
251: -1.200 -2.000 -0.300 -0.600 -0.800 0.100 1.400 0.900 2.400 -0.200 0.300 -1.600 -0.500 0.700 -0.200 0.900 
252: -0.400 0.400 0.200 0.400 -1.200 -0.200 -0.600 -0.400 0.600 0.800 1.100 -1.600 0.800 -0.300 -1.800 0.400 
253: 1.100 0.100 -1.100 -0.000 -2.100 2.000 -0.100 0.100 -1.200 0.200 1.200 -1.500 -0.700 1.000 -2.100 0.200 
254: 1.300 -1.300 -0.700 -1.400 0.500 1.700 -1.300 1.700 0.100 -0.700 0.100 -2.200 -0.500 -0.500 0.200 -0.400 
255: 0.700 1.800 0.200 -0.100 -2.700 0.100 1.200 0.900 -1.400 0.300 -0.200 -1.300 -1.200 -0.700 -0.200 0.300 
256: -0.200 -1.800 -0.400 -1.100 -0.300 1.500 -1.500 1.300 0.100 1.100 0.900 -1.200 0.500 -0.900 -0.500 0.800 
257: -0.000 0.900 -0.400 0.300 -1.200 0.900 -0.100 -0.400 -0.400 -0.300 -0.600 -1.100 -0.300 0.400 -0.000 -0.500 
258: 0.200 -1.000 0.100 -0.200 0.000 -0.300 0.500 1.800 0.100 -1.400 1.400 -1.300 -1.300 -1.000 1.000 0.200 
259: 0.900 -0.400 0.400 -0.700 -3.000 0.600 -0.700 -1.000 0.200 2.100 1.100 -1.400 0.300 1.300 -0.600 -0.700 
260: -0.200 -0.100 -0.200 -0.400 -0.800 1.400 0.300 1.800 0.500 0.400 -0.200 -1.400 -1.300 -1.500 -1.000 -0.000 
261: 0.000 -0.100 -0.700 -0.100 -0.800 1.700 -0.600 -0.700 -1.000 2.000 -1.000 -1.900 -0.100 0.400 -0.700 0.300 
262: 0.100 -1.000 0.300 0.200 -0.800 2.500 -0.100 1.700 -1.500 0.100 -0.700 -1.200 -0.600 -1.400 -0.600 0.200 
263: -0.200 0.100 -1.100 -0.700 -2.200 0.000 1.400 1.700 -0.200 0.400 -0.400 -1.400 -1.000 1.100 0.300 0.800 
264: 0.100 -0.900 -2.300 0.200 -1.100 1.300 0.900 -0.300 1.200 -0.200 0.100 -1.400 -0.100 0.400 -0.000 -0.000 
265: 0.200 0.500 0.400 -0.500 -0.700 0.000 0.700 0.400 -0.600 -0.600 0.200 -0.800 -1.300 -0.600 -0.000 0.700 
266: -0.200 -0.300 -0.300 -0.300 -1.200 -0.400 0.300 0.800 1.000 0.400 0.800 -1.400 -0.700 0.800 -0.600 -0.300 
267: 1.000 -0.500 -0.800 -0.100 -1.500 1.700 -0.100 -0.500 0.000 0.000 0.500 -0.800 -0.700 -0.800 -0.400 0.900 
268: 0.400 -0.700 -0.200 0.400 -1.500 1.300 -0.100 0.400 -0.300 -0.300 0.900 -1.400 -0.200 -0.700 -0.300 0.300 
269: 0.800 -0.400 -0.700 -0.600 -2.800 2.000 0.100 0.200 1.100 0.900 -1.100 -1.800 -0.200 0.600 0.200 -1.200 
270: -0.400 -0.700 0.400 0.400 0.100 0.200 1.000 1.600 0.100 -1.000 1.000 -1.900 -1.200 -0.600 -0.500 -0.900 
271: -0.800 0.200 -0.300 0.900 -1.400 1.000 -0.700 -1.800 0.600 0.900 1.600 -1.500 -0.700 0.500 0.100 -0.300 
272: -0.500 -1.100 -0.500 0.900 -1.600 1.700 0.300 2.100 0.100 -0.100 0.300 -0.500 -1.200 -1.000 -0.700 0.300 
273: -0.300 -1.000 -0.800 -0.100 -0.400 0.400 -0.400 -0.500 0.800 -0.600 0.400 -1.900 0.800 1.800 -0.800 0.800 
274: 1.000 1.000 0.100 -1.000 -2.300 2.100 -0.100 0.100 -0.100 -0.600 0.600 -2.200 -0.900 -0.200 -0.700 -0.100 
275: 1.700 -1.400 -1.800 0.000 0.000 0.300 2.200 0.100 0.400 0.400 0.800 -2.300 -0.900 -1.000 -1.000 -0.300 
276: 0.600 0.900 0.400 0.700 -2.500 1.300 -0.600 -0.800 0.200 0.400 0.600 -1.500 -1.200 -0.100 -0.600 -0.400 
277: -1.300 0.100 -0.200 -0.600 -1.300 1.400 1.600 0.900 -0.200 1.000 -0.300 -1.400 -0.400 -0.900 -0.700 0.100 
278: 0.600 -1.300 -1.100 -0.900 -1.200 1.400 -0.100 1.200 1.000 -0.700 1.300 -1.100 -0.300 -0.800 0.500 -0.100 
279: 1.300 1.000 -0.800 -1.200 -2.000 0.300 -0.200 0.400 -0.200 1.300 0.300 -2.000 -0.500 0.400 -0.200 -0.800 
280: 0.200 0.000 -1.400 0.500 -2.200 1.900 0.300 2.800 -0.200 0.600 -0.600 -1.600 -0.100 -1.400 -1.600 -0.500 
281: 0.800 -1.000 -0.500 -0.800 -1.000 0.400 0.800 1.300 -0.100 -1.100 -1.000 -1.600 0.300 0.600 0.200 0.700 
282: 1.000 -0.100 -1.100 1.100 -1.400 -1.000 0.800 0.500 -0.200 0.300 0.300 -1.300 0.300 -0.600 -1.100 0.700 
283: 1.000 -0.800 0.400 0.200 -1.700 -0.200 -0.100 0.300 -0.400 -0.300 0.800 -1.400 -0.100 0.500 0.400 0.200 
284: 0.000 -0.100 0.000 -0.200 -1.400 0.400 -0.600 -0.000 0.400 0.800 1.300 -1.800 -1.200 -0.500 0.400 1.000 
285: 0.900 -1.300 -0.700 -0.100 -0.800 1.200 -0.500 0.000 0.200 1.400 -0.200 -1.400 -0.100 -0.500 -0.200 -0.500 
286: 1.100 -0.200 -0.700 1.000 -1.300 0.100 -0.100 1.700 0.100 0.000 -0.600 -1.900 -0.600 -0.500 -1.400 0.500 
287: 0.300 -0.500 -0.600 1.300 -2.200 1.500 0.100 -0.500 -0.700 -0.500 1.000 -2.800 -0.400 0.500 0.900 1.100 
288: 0.300 0.300 -2.000 -1.400 0.000 0.500 0.000 -0.100 0.300 0.100 1.700 -1.400 -0.200 0.300 -0.500 -0.600 
289: 1.600 0.000 1.400 -1.700 -0.600 0.300 -0.300 1.400 0.500 -0.700 0.400 -2.000 -0.500 -1.700 -1.500 0.200 
290: 1.700 0.500 -0.300 -0.100 -2.300 0.300 0.200 -0.100 -0.200 0.300 1.000 -1.100 -0.200 -1.000 -1.400 0.700 
291: -0.800 0.700 -0.200 0.200 -0.900 1.000 -0.600 0.000 -0.000 0.600 -0.700 -1.100 -0.800 0.300 -0.700 0.400 
292: -0.000 -0.400 -0.200 -1.200 -0.100 0.800 1.100 0.500 -1.000 0.400 -0.500 -1.500 -0.100 -1.000 0.200 0.500 
293: -0.200 0.600 -0.100 -0.400 -1.900 0.500 0.000 1.100 0.200 0.400 0.900 -1.300 -1.700 -0.700 0.400 0.800 
294: 0.800 -1.100 -1.400 -1.200 -1.400 2.000 -0.500 0.000 1.900 -0.400 0.400 -1.600 0.800 -0.500 -0.400 -0.000 
295: 1.100 0.600 0.000 0.800 -1.400 0.100 1.000 0.400 -0.200 -1.000 0.400 -1.800 -1.200 -0.200 -0.600 -1.100 
296: 0.500 -0.300 -1.000 0.300 -1.600 0.600 0.100 0.400 0.500 1.000 0.300 -1.500 -0.700 -1.000 -0.300 0.900 
297: 0.800 -0.900 0.800 -1.200 -1.600 0.700 1.800 -0.800 0.600 -0.600 0.600 -2.100 -0.200 0.400 -1.000 0.500 
298: 0.500 1.300 -0.800 -1.200 -0.700 -0.500 -1.200 1.800 2.000 0.900 -0.200 -0.800 -0.400 -1.300 -1.400 -1.000 
299: 0.100 -0.100 1.700 0.800 -1.100 0.400 0.200 0.800 -1.100 -1.100 0.500 -2.200 -0.600 -1.500 -0.400 1.900 
300: 0.500 -1.600 -0.200 -0.100 -2.300 -0.300 -0.800 1.400 0.600 0.400 2.100 -1.100 -0.600 0.800 1.200 -0.100 
301: 0.300 -1.000 -0.400 0.000 -2.600 0.500 -0.200 1.000 0.200 1.300 1.100 -1.800 -0.200 0.700 -1.000 0.500 
302: -1.600 0.600 -0.500 0.100 -0.200 1.300 -1.500 0.600 0.900 -0.600 1.000 -2.300 0.100 -0.300 -0.200 0.300 
303: -0.200 0.300 -0.700 0.400 0.100 0.500 -0.400 0.500 0.500 -0.900 -0.200 -1.500 -0.800 -0.600 -0.400 0.900 
304: 2.400 -0.900 -0.500 -0.700 -2.500 1.100 -0.600 1.400 -0.100 -0.600 -0.500 -1.100 -0.400 -0.500 -0.000 1.500 
305: 0.800 -0.600 1.200 -0.900 -1.800 1.000 -0.100 -0.200 0.100 0.100 -0.400 -2.300 0.200 1.700 -1.400 -0.100 
306: 0.700 -0.100 -0.200 -0.500 -2.000 1.300 1.100 1.300 -0.000 0.700 0.100 -1.600 -1.300 -1.700 -0.500 0.300 
307: 0.800 -0.800 -0.700 -1.200 -1.100 0.500 -0.400 1.100 1.800 -0.800 0.900 -1.800 -0.200 -0.100 -0.400 0.300 
308: 0.300 0.300 0.800 0.900 -1.800 0.400 0.600 -0.600 -0.000 -0.100 -0.500 -0.800 0.500 -0.700 -0.300 -1.300 
309: 0.400 0.500 -0.400 -1.000 -1.700 0.600 -0.500 1.400 0.000 0.200 1.700 -1.300 -0.200 0.200 -2.000 -0.100 
310: -1.100 0.200 0.300 0.000 -1.900 2.100 0.800 0.000 -0.600 0.300 0.300 -1.800 -1.000 -0.800 0.300 1.000 
311: -1.500 -1.000 -0.400 -0.700 -1.200 1.900 0.000 1.100 1.700 0.000 0.800 -1.400 0.800 -1.300 0.300 -0.700 
312: -0.200 0.200 -0.900 0.900 -1.900 0.300 -0.600 1.900 -0.600 1.400 1.300 -2.300 0.100 -1.000 -1.200 0.700 
313: 0.600 -0.400 -1.800 -0.600 -0.700 -0.000 0.300 1.200 -0.000 -0.600 0.800 -2.100 0.600 0.900 -0.300 0.100 
314: 2.000 -1.300 0.500 0.200 -1.900 0.300 1.100 0.100 0.200 -0.500 0.300 -2.000 -0.800 -0.900 -0.700 1.600 
315: 0.000 0.300 -0.600 0.800 -2.800 0.700 0.000 -0.500 1.400 0.100 0.500 -1.100 -1.200 0.700 1.300 -0.900 
316: -0.100 0.000 -1.500 -0.700 -0.300 0.400 0.300 0.900 1.900 -1.200 1.000 -1.200 0.100 -1.000 -0.600 -0.300 
317: 0.500 0.200 0.600 1.100 -2.300 0.800 0.300 -0.700 -0.100 0.200 0.200 -1.900 -1.200 0.100 -0.600 0.700 
318: 0.100 -1.900 -0.300 0.300 -2.500 0.400 0.600 3.200 -0.200 0.700 0.800 -1.000 -0.200 -0.700 -0.500 0.800 
319: -1.000 -0.400 0.000 -0.600 -2.200 0.700 -0.600 -0.100 0.700 0.900 0.100 -2.000 0.600 1.800 -0.500 1.500 
320: -0.800 0.900 -1.300 -0.600 -2.700 3.400 0.400 1.000 0.500 0.300 -0.200 -2.600 -1.000 0.400 -0.800 -0.400 
321: -0.800 -1.300 -0.400 -0.800 -0.200 2.400 1.400 1.700 0.200 -0.900 -0.000 -1.800 -0.300 -1.800 0.400 -0.300 
322: 0.900 -1.500 0.600 0.000 -0.900 0.100 -1.000 0.100 1.500 -0.500 1.400 -1.400 -0.700 -0.300 -0.200 0.400 
323: 2.200 0.600 -1.200 -0.600 -2.700 0.600 -0.800 0.400 0.800 0.800 -0.300 -1.400 -0.800 0.400 -1.000 0.300 
324: 0.400 -0.400 0.700 -0.200 -0.400 0.900 0.200 1.200 -1.000 -0.800 0.400 -2.200 0.300 -0.700 -0.500 -0.700 
325: -0.100 -0.100 -0.700 1.400 -1.300 0.200 0.000 -0.100 1.800 0.200 -0.400 -1.500 -1.800 -0.200 -0.200 1.000 
326: 1.000 -0.900 -0.800 0.000 -1.000 -0.000 1.400 -0.500 -1.000 0.500 1.200 -2.400 1.300 -0.400 -0.600 0.200 
327: 1.100 -0.300 -0.800 1.400 -1.900 -0.500 0.100 1.200 0.700 0.000 1.700 -1.500 -0.600 -1.000 -1.100 -0.100 
328: -0.800 0.700 0.500 -0.100 -1.800 -0.300 -0.100 0.400 -0.300 0.900 0.300 -1.900 -0.800 0.900 -0.200 1.500 
329: -0.300 -1.400 -0.800 -0.300 -0.900 2.800 -1.400 0.200 1.800 -0.200 -0.000 -1.900 -0.300 -0.100 -0.800 1.000 
330: 1.600 -0.100 0.200 -1.000 -2.400 1.500 1.000 1.100 -1.100 -0.300 -0.200 -2.200 -0.600 0.500 -1.100 -0.300 
331: 0.500 -0.800 -1.500 0.300 -1.100 0.200 -0.100 2.800 -0.100 1.000 0.200 -1.300 -0.800 -1.500 0.500 -0.000 
332: 0.000 0.100 0.500 -1.200 -1.700 0.700 -0.700 0.100 -0.400 0.000 0.600 -2.000 1.600 0.300 -0.600 0.800 
333: -0.300 -0.100 -0.600 1.000 -0.900 0.400 0.300 1.200 0.400 -0.100 1.600 -2.600 -1.700 0.300 -0.700 -0.400 
334: 0.800 -1.800 -0.200 -0.300 -2.700 1.800 -0.300 1.400 -0.000 0.800 0.800 -1.800 -0.200 -1.000 -0.800 2.300 
335: -0.800 1.000 -1.000 -0.800 -1.600 0.100 1.700 -0.400 0.800 -0.500 0.100 -1.600 0.400 0.600 0.900 -0.600 
336: 0.800 -1.100 0.800 -1.100 -1.200 0.200 1.000 1.200 -0.200 0.700 2.400 -1.500 -1.100 -1.500 -0.600 -0.000 
337: 0.100 -0.700 -0.700 1.000 -1.600 0.200 -0.300 -0.600 1.400 0.800 1.600 -0.700 -1.100 -0.600 0.200 0.300 
338: -1.600 0.400 0.800 0.400 -2.200 1.100 0.200 0.100 1.200 0.800 -0.200 -2.600 0.000 -0.100 -0.700 0.700 
339: -1.000 -0.100 -0.600 -0.900 -0.200 0.500 0.500 1.000 0.200 0.800 -0.000 -1.200 -0.200 -0.500 -0.800 0.300 
340: 0.100 -0.800 0.500 0.100 -1.500 0.200 0.300 1.500 -0.000 -0.300 0.500 -1.400 -0.100 -0.500 -1.100 0.800 
341: 1.200 -0.600 -1.300 -0.100 -2.100 1.100 -0.200 -0.700 0.800 0.600 0.100 -1.600 0.600 0.300 -0.300 0.300 
342: 0.200 0.700 -0.200 0.300 -1.100 1.100 0.600 0.100 -0.800 0.500 -0.700 -1.600 -2.000 0.000 0.400 -0.700 
343: 0.100 -2.000 -0.200 0.100 -0.900 2.200 0.200 0.400 0.700 0.500 0.200 -1.900 -0.600 -0.700 -0.800 0.400 
344: -0.500 -0.400 0.500 0.900 -1.800 -0.200 1.100 1.000 0.100 0.300 -0.200 -1.400 -0.300 -0.500 -0.000 0.200 
345: -1.300 -0.300 0.300 -0.200 -1.400 0.300 -0.100 -0.200 0.700 0.400 1.100 -1.000 0.800 -0.700 -0.200 1.100 
346: 0.200 -0.500 -0.300 -0.200 -1.500 0.300 -0.300 1.000 0.700 0.600 0.900 -1.900 -0.600 0.200 -0.700 0.500 
347: -0.100 0.600 -0.500 -0.700 -2.100 1.600 0.600 -0.200 0.200 0.400 0.100 -2.000 1.200 -0.400 -1.300 -0.400 
348: 1.100 -0.200 -1.400 -0.200 -1.000 2.300 -1.100 1.600 0.200 -0.600 1.200 -2.100 -0.600 -1.300 -1.500 0.200 
349: 0.100 -0.500 1.800 -0.100 -0.800 -0.200 1.200 0.400 0.200 -1.300 -0.600 -2.000 0.200 -1.200 0.100 1.000 
350: 0.300 0.500 0.800 -1.200 -2.800 -0.300 -0.500 0.600 1.500 1.700 1.100 -2.300 0.200 -0.800 -0.600 0.500 
351: 0.700 -0.300 -0.500 -0.600 0.500 0.600 -0.900 -0.100 1.000 0.200 0.600 -1.800 -0.200 -1.500 -0.700 0.100 
352: 1.500 -0.400 0.000 2.200 -2.600 0.500 0.500 0.800 -0.300 -0.200 0.200 -1.900 -1.500 -1.300 -0.600 1.300 
353: -0.000 -0.900 -0.200 -0.700 -1.400 -0.700 0.200 0.700 0.500 0.200 0.300 -1.300 -0.500 0.700 1.200 1.700 
354: -0.000 -0.100 -0.100 -0.500 -2.400 0.100 -0.200 1.200 0.300 1.400 0.500 -1.800 0.800 -0.600 -0.500 0.100 
355: 0.600 0.400 -1.400 -0.900 -1.600 0.700 1.100 0.400 0.200 -0.200 0.900 -1.500 0.600 -0.800 -0.600 -0.100 
356: 1.100 -1.000 0.600 -0.100 -2.000 0.700 1.200 0.400 0.500 0.300 0.300 -1.900 -0.400 -1.500 -0.700 0.500 
357: 1.200 -0.400 -0.600 -0.600 -0.800 0.300 0.100 -1.600 0.300 2.100 0.600 -2.300 -0.700 -0.100 0.200 -0.300 
358: 0.700 0.300 0.100 -0.100 -1.000 1.300 0.000 0.900 1.000 0.400 -0.400 -1.900 -1.100 -2.100 -1.200 -0.400 
359: -0.100 1.200 -0.200 -0.600 -2.400 2.400 -0.700 0.400 -0.700 0.500 0.200 -1.900 -1.000 -0.800 0.200 0.800 
360: 1.200 -2.900 -0.100 -1.300 -0.400 0.900 1.400 1.800 0.600 0.500 -1.100 -1.600 0.800 -1.000 -1.200 -0.300 
361: -0.000 2.300 -1.000 1.700 -2.500 -0.000 -0.600 0.300 -1.300 1.000 0.800 -1.300 -1.000 0.100 -0.700 0.300 
362: -1.000 -1.100 -1.000 -0.600 -0.500 2.900 -0.500 0.600 -0.800 -0.400 0.500 -1.400 0.700 -0.100 -0.200 0.700 
363: -1.000 0.200 0.000 0.200 -1.000 0.300 1.500 0.600 -0.200 -0.200 0.900 -2.300 -0.200 -1.000 -0.500 0.900 
364: -0.100 -0.400 -0.500 -0.600 -2.300 1.400 -0.100 0.100 0.800 1.100 0.600 -1.300 0.600 -0.500 -1.300 0.600 
365: 0.100 0.200 -0.400 -0.700 -1.800 1.700 1.500 -0.100 -0.000 -0.100 -0.000 -1.600 0.300 -0.500 -0.300 -1.200 
366: 0.700 -0.200 -1.200 -0.300 -0.900 0.400 1.100 0.900 0.900 0.400 0.600 -1.600 -1.100 -1.000 -0.800 -0.500 
367: 1.300 -0.300 -0.700 0.000 -1.700 0.700 -0.200 0.600 -0.300 0.000 1.200 -1.600 -0.200 -0.200 -0.800 -0.100 
368: -0.400 -0.500 1.200 0.300 -2.200 1.500 1.000 -0.500 0.900 -0.500 0.200 -2.000 0.100 -1.000 -0.600 0.500 
369: -0.300 -0.700 -0.400 0.500 -2.800 0.000 0.600 2.400 0.200 1.700 1.100 -1.800 -0.400 -0.600 -0.600 -0.000 
370: 0.200 -1.000 -0.300 -1.700 -1.800 1.300 0.100 -0.100 1.200 0.000 0.500 -1.800 0.100 0.600 -0.300 1.200 
371: -0.600 0.600 0.500 -0.200 -2.400 1.500 0.300 1.300 -0.300 -0.400 1.400 -1.000 -0.900 -1.000 -0.200 -0.600 
372: -1.000 -1.300 -0.200 -0.800 -1.800 1.600 0.100 0.900 0.900 0.800 1.000 -1.200 -0.700 -0.500 0.300 1.000 
373: -0.700 -0.500 -0.600 -0.100 -0.800 0.600 0.800 -0.300 1.500 0.100 -0.300 -1.300 -0.100 0.000 -1.000 0.700 
374: 1.000 -0.700 0.200 0.100 -1.200 1.000 0.100 -0.300 -0.700 0.900 -0.000 -1.600 -0.600 -0.600 -0.400 0.400 
375: -0.700 -0.500 1.300 -0.100 -2.200 1.800 -0.200 0.800 0.500 1.200 -0.000 -2.700 -1.900 0.400 0.300 -0.100 
376: -0.400 -1.900 -0.300 -0.600 -1.700 2.400 1.200 0.500 0.400 0.300 1.400 -1.100 -0.200 -1.600 0.100 0.300 
377: 0.300 -0.300 -0.800 -0.600 -1.900 0.900 -0.300 0.300 0.400 1.700 0.200 -0.700 -0.100 -0.600 0.500 -0.700 
378: 0.100 -0.200 -0.300 -0.300 -0.800 1.700 -0.100 0.000 0.600 -0.400 0.600 -2.100 -1.200 -0.500 -0.200 0.200 
379: 0.500 -1.700 0.100 1.400 -2.000 1.600 0.100 0.900 0.800 -0.600 0.900 -1.600 -0.600 -1.700 -0.000 0.500 
380: -0.500 0.400 -0.400 0.000 -3.700 -0.000 0.000 1.900 0.100 0.600 1.600 -1.800 -0.200 1.000 0.500 0.200 
381: -1.600 -0.900 -1.600 0.300 -1.400 2.700 -0.800 0.400 0.300 1.200 0.600 -1.500 0.500 -0.200 -0.600 1.000 
382: -0.900 -0.100 -1.000 0.400 -1.400 2.500 1.000 0.000 0.100 -1.300 -0.400 -1.500 0.200 -0.100 -0.000 -0.100 
383: 0.400 -0.400 -0.500 -1.200 -2.700 1.600 2.600 0.100 0.300 -0.600 0.500 -1.000 -1.200 0.000 -0.000 0.200 
384: 0.500 -1.300 -0.300 -1.300 -1.000 0.700 0.100 0.800 1.100 1.700 0.900 -1.600 -0.200 -0.700 -0.400 -0.900 
385: 1.000 -0.200 0.100 0.300 -1.100 -0.000 0.200 0.800 0.700 0.600 -0.400 -1.500 -1.500 0.000 -1.300 -0.400 
386: 0.500 0.400 -0.300 -0.700 -1.100 0.400 -0.100 0.600 0.900 -0.900 -0.600 -1.100 0.100 -0.400 -0.300 -0.100 
387: 1.800 -0.100 0.300 -1.000 -2.500 -0.200 2.400 0.400 -0.800 -0.400 1.400 -1.500 -0.800 -0.800 -0.700 1.200 
388: -0.300 -0.800 -0.400 0.600 -1.800 -0.500 0.700 0.000 1.100 0.800 1.900 -0.400 -0.100 -1.400 -0.000 0.500 
389: -0.800 0.400 -0.700 0.500 -1.400 0.300 -0.800 -0.800 1.100 2.300 -0.400 -2.400 0.100 0.500 -1.000 0.800 
390: 0.500 0.400 -0.500 -1.300 -1.400 1.800 1.900 0.600 -0.700 -0.800 0.200 -1.900 -1.500 -0.100 -0.600 0.400 
391: -0.600 -0.500 -0.700 0.200 -1.900 1.200 0.300 2.000 0.900 1.300 -0.000 -1.600 -0.300 -1.200 -0.800 0.200 
392: -0.500 -0.100 -0.800 -0.200 -1.700 0.200 1.200 1.100 -0.600 0.300 -0.200 -1.300 1.300 -1.000 0.400 0.300 
393: -0.600 -0.900 0.300 0.700 -2.600 0.900 0.000 1.200 0.200 0.400 0.800 -1.200 -0.600 0.200 1.000 -0.600 
394: -0.300 -1.100 -0.900 -0.600 -0.800 -0.400 0.700 0.800 1.200 1.400 0.100 -1.900 0.800 -0.400 0.100 -0.100 
395: 1.300 -0.200 -0.200 0.500 -2.800 0.900 0.500 0.400 1.000 -0.100 0.900 -2.600 0.200 -1.200 0.100 -0.800 
396: -0.800 1.100 0.200 -0.200 -1.700 -0.600 0.800 1.000 1.600 -0.100 0.800 -1.600 -1.200 0.700 -1.800 -0.000 
397: 0.400 -1.100 -1.700 0.900 -1.900 1.200 1.100 0.400 1.000 0.600 -0.500 -1.500 -0.500 -0.500 -0.100 0.600 
398: 0.300 -0.500 -0.700 0.500 -1.600 0.700 0.900 -0.100 -0.500 -0.900 2.000 -2.000 1.300 -1.300 0.100 0.200 
399: -1.100 2.100 -0.200 -0.700 -1.100 -0.800 -0.300 0.300 0.600 1.600 0.500 -1.400 -0.600 -0.500 -0.500 0.400 
400: 0.500 -0.400 -1.100 -0.700 -0.800 1.500 -0.600 1.800 -0.400 0.000 1.200 -1.800 0.400 -2.100 -0.300 0.700 
401: -0.300 0.300 -0.100 0.800 -1.900 0.600 -0.200 0.600 -0.300 -0.100 0.200 -1.300 0.300 -1.200 0.800 0.500 
402: -0.400 -1.000 -0.400 0.500 -2.000 -0.200 1.300 0.800 0.700 0.100 0.200 -1.100 0.300 0.000 -0.600 1.000 
403: -1.000 0.300 0.100 -0.200 -1.500 0.400 -0.800 0.000 0.400 0.700 0.500 -1.500 -0.900 0.800 0.400 1.100 
404: -0.200 -0.700 -0.900 -0.700 -1.000 0.400 0.800 1.800 0.200 0.300 -0.500 -0.600 -0.700 -0.600 0.800 0.100 
405: -1.100 0.000 -0.800 1.400 -1.300 -0.200 0.900 -0.100 0.800 -0.200 0.600 -1.800 -0.700 0.700 -0.000 0.900 
406: -0.500 0.400 -0.800 -1.100 -2.100 1.500 0.300 -0.100 0.800 0.300 0.900 -1.900 0.200 -0.600 0.100 1.000 
407: -0.100 -0.800 -0.800 0.800 -2.000 1.600 0.700 1.300 1.400 0.100 -1.100 -1.100 -0.100 -1.600 0.200 -0.700 
408: 1.100 -0.000 0.100 -1.700 -0.600 -0.500 0.700 -0.400 -0.600 0.200 0.700 -1.500 0.400 -1.400 0.200 1.800 
409: -0.300 0.500 0.400 1.000 -3.200 0.900 0.700 -0.300 1.200 0.600 0.100 -0.900 -0.400 -0.700 -1.100 -0.400 
410: 0.100 -0.700 -1.500 -0.400 -0.700 -0.200 0.200 2.300 0.600 0.100 1.200 -2.000 0.100 -0.900 0.100 0.200 
411: 1.000 0.200 -0.500 -0.100 -3.100 1.600 -0.600 -0.100 -0.000 -0.200 1.400 -2.000 0.200 0.800 -0.700 -0.300 
412: 0.700 -0.700 -0.600 -0.900 -1.300 1.900 0.200 1.300 0.200 0.200 0.100 -1.600 -0.500 -1.000 -0.300 -0.400 
413: -0.600 0.900 -0.300 -0.100 -1.800 -0.200 2.200 0.800 -0.200 -0.100 0.900 -1.600 -0.900 0.900 -1.400 -0.500 
414: -0.300 -1.000 -0.800 -0.500 -1.900 0.800 1.400 1.000 0.600 1.800 -0.000 -1.500 -0.100 -0.400 -0.500 -0.400 
415: -0.100 -1.600 0.600 0.600 -1.400 0.700 -0.400 1.800 0.400 -0.600 2.000 -2.000 -1.100 -1.000 0.200 1.200 
416: 0.200 -0.600 -0.500 -0.500 -2.000 0.300 -1.100 -0.200 -0.000 1.800 1.300 -1.800 0.600 0.600 0.300 0.300 
417: 0.800 -0.100 -0.800 -0.900 -2.100 1.600 0.900 1.200 0.700 0.100 0.300 -2.200 -1.000 -0.400 -0.300 -0.600 
418: 0.800 -1.000 -0.500 0.000 -0.900 1.000 0.800 0.200 1.200 0.300 -1.000 -1.300 0.300 -1.800 -1.100 0.300 
419: 1.000 0.600 0.100 0.400 -1.300 -0.600 0.300 0.000 0.500 -0.200 0.100 -2.400 0.800 -0.900 -0.500 -0.400 
420: -0.200 0.300 0.800 1.200 -1.800 -0.200 0.700 0.100 -1.100 1.200 0.900 -1.300 -1.000 -0.700 -0.600 0.300 
421: -1.600 -0.500 -0.900 0.200 -2.000 0.800 1.000 0.600 1.700 -0.100 1.200 -1.500 -0.500 0.500 0.400 -0.000 
422: -1.100 -1.100 0.800 -0.300 -1.900 1.000 0.800 0.500 0.300 0.300 1.800 -1.300 -0.200 -0.500 -0.000 0.100 
423: -1.100 0.000 -0.700 -0.400 -2.300 1.000 0.800 -0.100 1.600 1.600 1.100 -1.800 -0.300 -0.100 -0.000 -0.600 
424: 0.300 -0.900 -0.200 -1.200 -0.800 2.400 -0.800 0.800 1.200 0.300 -0.200 -1.300 -0.400 -0.600 -1.500 -0.500 
425: 1.600 -0.200 -0.200 -0.300 -1.000 0.600 0.800 0.800 0.400 -1.100 -0.400 -2.200 -0.200 -1.700 -0.000 0.100 
426: -0.500 1.700 0.400 0.100 -1.200 -1.100 0.300 -0.100 -0.000 1.300 -0.800 -0.800 -0.700 0.400 -1.400 0.200 
427: -0.400 0.200 -2.000 0.400 -1.900 0.900 1.700 1.300 0.700 -0.600 -0.500 -1.200 0.200 -1.000 -1.200 1.500 
428: 0.800 -0.900 -0.400 -0.500 -1.400 0.600 0.300 0.000 -0.700 0.200 -0.200 -1.600 0.700 0.400 -0.400 1.200 
429: -0.200 -0.400 0.500 0.800 -0.800 -0.900 1.200 0.700 0.700 0.700 -1.000 -2.000 0.100 -0.900 0.100 -0.400 
430: -2.000 1.200 1.200 0.500 -3.000 0.100 -0.800 1.800 0.300 0.500 0.900 -1.000 -0.700 0.200 -1.100 1.000 
431: -0.300 -1.800 -1.700 -1.200 -0.300 1.400 0.800 -0.500 1.000 0.800 -0.500 -2.100 1.600 -0.100 0.500 0.400 
432: -0.200 1.600 1.000 0.300 -2.300 0.500 0.200 1.500 0.100 0.100 -0.200 -1.800 -1.000 -1.300 -0.900 -0.400 
433: -0.700 -1.000 0.100 -1.000 -1.700 1.300 1.100 0.500 -0.100 0.500 1.000 -1.500 -0.200 0.400 -0.000 -0.000 
434: -0.500 -1.000 -0.700 0.400 -1.500 2.400 -0.700 0.100 1.600 0.800 0.600 -1.400 -0.400 -1.200 -0.700 0.300 
435: 0.100 -1.300 0.900 0.500 -1.900 0.700 1.300 0.900 -0.400 -0.600 0.500 -1.500 -1.000 0.000 0.400 0.100 
436: -0.500 0.800 -1.200 -1.800 -2.700 1.000 -0.100 0.300 0.900 2.600 0.200 -1.400 0.500 -0.700 0.200 0.200 
437: -1.100 0.000 -0.400 0.100 -0.300 1.500 0.800 1.200 0.300 0.300 -0.700 -1.600 -0.900 -0.800 -0.500 -0.800 
438: -0.500 0.800 -1.100 -0.600 -1.800 0.700 -0.100 2.300 0.300 -0.600 0.300 -0.800 -0.500 -0.700 -0.300 0.900 
439: -0.300 -1.700 1.200 -0.600 -1.100 1.100 0.300 -0.200 0.700 -0.500 -0.000 -2.100 1.400 -1.100 0.800 0.900 
440: 0.800 -0.200 -0.500 1.200 -1.900 0.100 -0.600 -0.100 1.900 0.700 0.400 -1.600 -1.800 0.400 -0.300 -0.500 
441: -0.100 -1.100 1.200 0.400 -1.400 1.300 0.200 0.100 0.100 0.000 -0.700 -1.200 -0.500 -0.500 -1.200 1.500 
442: 0.300 -1.200 -0.400 0.400 -1.600 0.200 0.100 0.900 0.200 0.500 0.100 -1.500 0.800 -1.000 0.500 0.400 
443: 0.800 -0.700 -0.300 0.700 -3.100 -0.200 1.300 0.500 -0.000 0.400 1.300 -2.100 -0.800 0.400 0.200 0.700 
444: -0.800 -0.600 -0.300 -0.500 -1.800 1.100 0.400 -0.500 0.400 1.800 0.400 -0.800 0.600 -0.300 -0.900 0.400 
445: 0.100 -0.600 -0.300 -0.200 -1.200 2.500 -0.200 -0.300 0.600 -0.300 0.100 -1.300 -0.100 -1.600 -1.100 1.500 
446: 2.600 -1.300 -1.700 0.200 -1.800 -0.000 1.700 0.800 -0.200 0.300 -0.200 -2.000 -0.600 -0.100 -0.300 0.300 
447: 0.100 0.100 0.400 0.800 -3.400 1.900 -0.400 -0.000 -0.200 0.400 0.600 -1.600 -0.400 -0.300 -0.100 0.400 
448: -0.400 -1.500 -0.800 -0.600 -1.100 0.800 1.700 0.900 1.300 -0.700 0.400 -1.100 -1.100 0.400 0.400 -0.000 
449: -0.900 0.700 -0.200 -0.100 -2.200 -0.500 0.900 0.800 1.200 0.900 -0.200 -1.000 -0.300 0.000 -0.300 -0.400 
450: 0.000 -0.900 0.300 -1.300 -0.800 0.900 0.500 -0.100 0.600 0.100 0.600 -1.300 -0.300 -0.700 0.500 0.100 
451: 0.300 0.300 0.300 -0.600 -2.800 1.500 -0.600 0.900 0.900 0.900 1.700 -2.200 0.600 -1.500 -1.000 -1.300 
452: 0.900 -1.000 -0.200 -0.300 -0.300 -0.100 1.300 0.500 1.100 -0.100 -0.300 -1.100 -0.600 -1.400 -1.300 0.700 
453: 0.900 0.700 0.100 0.200 -3.300 -0.000 1.800 -1.000 -0.500 0.400 1.700 -2.100 0.400 -0.100 -0.400 -0.500 
454: 0.100 -1.600 0.000 0.000 -1.800 0.300 1.300 1.300 1.800 0.700 1.700 -1.500 -1.600 -1.100 -0.400 -0.000 
455: 0.300 -0.300 -0.600 -0.200 -1.900 0.900 -1.100 -0.500 0.600 1.900 0.500 -1.200 -0.200 0.100 -0.000 0.100 
456: -0.200 -0.200 -0.200 0.000 -0.500 1.800 0.800 -0.300 1.100 -1.400 -0.400 -1.400 -0.400 -1.300 -0.300 0.100 
457: 0.800 -0.100 -0.500 0.500 -3.200 1.300 0.800 0.500 -0.400 1.100 1.200 -2.300 -0.200 -1.500 0.100 0.100 
458: -0.600 -1.300 -1.000 0.800 -1.600 1.300 0.200 0.800 0.900 0.700 0.500 -1.300 -0.900 -0.100 -0.300 0.500 
459: -0.500 -0.500 0.600 -0.800 -1.100 -0.500 0.300 1.600 -0.100 -0.600 1.100 -1.400 -0.900 1.200 0.100 0.500 
460: 0.100 -0.800 -1.100 0.100 -1.900 0.900 -0.900 0.800 1.000 1.900 0.400 -2.300 -0.500 0.000 0.200 0.200 
461: 0.700 -0.500 -1.000 0.100 -2.400 1.300 0.700 2.200 0.800 -1.500 0.200 -1.900 -1.800 -0.600 0.800 1.400 
462: -0.300 -0.700 -0.500 -0.200 -1.700 0.400 -0.900 0.900 0.800 0.200 0.100 -1.200 1.900 -0.100 -0.300 -0.000 
463: -0.100 -0.200 0.000 1.800 -2.200 0.600 0.000 1.300 -0.200 -0.700 1.000 -2.200 -0.700 -0.400 -0.200 1.100 
464: -0.300 -1.100 -0.100 -1.000 -2.600 0.900 0.800 0.000 -0.800 1.000 1.900 -1.800 0.400 0.000 1.600 0.600 
465: -0.300 -1.000 -1.400 0.000 -1.900 1.300 0.300 0.600 1.400 1.200 1.700 -1.000 -0.600 -0.600 -1.100 -0.300 
466: -0.000 -1.000 -0.300 0.900 -1.700 1.200 0.900 0.200 1.200 -0.200 -0.600 -2.000 0.800 -1.200 -0.800 0.800 
467: -0.400 1.100 -0.200 0.200 -2.500 0.000 -0.300 1.600 0.700 -0.700 0.900 -1.800 0.500 0.700 -2.100 0.300 
468: -1.000 -0.500 -0.700 1.200 -1.900 1.100 0.800 1.100 -0.700 0.800 -0.800 -1.600 0.900 -1.000 0.300 0.500 
469: 0.100 -1.400 -1.200 0.500 -2.600 2.400 -1.000 1.000 0.600 0.700 -0.700 -1.800 0.800 0.200 -0.700 1.000 
470: -0.100 -0.900 -0.600 1.100 -1.500 1.000 2.700 -0.500 -0.900 -1.200 0.200 -2.000 -0.400 0.100 0.900 0.600 
471: -0.300 -1.000 -0.300 -0.400 -2.600 0.700 0.400 0.500 1.000 0.800 2.000 -0.600 0.000 -1.000 -0.400 0.900 
472: 0.200 -0.600 -1.400 0.200 -2.200 1.900 -0.600 -0.300 0.800 2.400 -1.200 -1.900 -0.400 0.400 -0.500 0.600 
473: 1.700 -1.100 -1.800 -0.100 -1.100 2.700 1.200 0.800 -0.300 -1.300 -0.200 -2.400 -0.500 -1.400 1.100 -0.400 
474: -1.300 0.600 0.400 1.700 -1.600 -0.300 0.300 0.900 -0.200 0.300 0.500 -1.100 -1.200 0.100 0.200 -1.100 
475: -1.000 -1.600 -0.900 0.300 -1.800 0.900 0.800 0.800 1.800 0.600 0.200 -2.000 0.800 -0.600 -0.300 1.200 
476: 2.400 -1.700 -1.100 0.000 -3.200 -0.400 1.300 1.900 0.600 0.900 -0.500 -2.100 0.300 -0.100 0.100 0.100 
477: 2.100 -1.100 -0.700 0.400 -1.800 -0.200 0.200 -0.400 0.300 1.100 -1.000 -1.400 -0.100 0.200 0.300 -0.000 
478: 0.700 0.400 0.000 0.300 -2.600 1.600 -0.300 0.500 -0.300 1.000 -0.800 -1.900 -0.200 -0.400 -0.500 -0.400 
479: 0.400 -2.300 0.300 0.600 -0.500 2.400 -0.600 0.500 -0.200 -1.000 0.300 -0.700 0.000 -0.800 0.400 -0.800 
480: -0.300 -1.500 -0.200 3.400 -2.800 -1.100 1.100 1.800 1.200 -0.200 0.500 -2.000 0.400 -0.500 -0.700 0.500 
481: 1.100 -1.800 -0.500 0.200 -3.300 0.300 0.000 -0.900 1.900 -0.600 0.300 -1.400 1.700 0.400 1.000 1.600 
482: 0.500 -0.800 0.700 1.500 -3.400 0.500 0.600 0.400 0.800 0.400 -0.700 -0.600 -0.700 -0.300 0.400 -0.100 
483: 0.200 -1.800 -0.900 0.400 -2.000 0.700 0.400 0.200 0.900 0.400 0.600 -1.400 0.500 -0.200 0.300 0.900 
484: 1.000 -0.400 -0.100 -0.500 -2.300 0.400 1.100 -0.500 0.400 0.100 0.300 -1.100 -0.400 -0.500 -0.300 1.400 
485: 0.500 -1.900 -1.000 2.400 -1.800 0.000 1.300 0.000 1.600 0.300 0.200 -1.600 0.100 -1.200 -0.800 0.900 
486: 0.900 -0.300 -0.300 0.700 -2.200 1.100 -1.800 -1.000 1.000 -0.100 -0.200 -1.800 1.700 -0.700 0.800 0.200 
487: 3.500 -1.000 -0.700 -0.600 -2.500 1.700 1.300 -0.700 0.800 -1.100 0.200 -2.300 -0.400 -2.400 -0.000 1.600 
488: 1.000 -0.500 0.700 1.500 -2.000 -0.800 0.000 0.400 -0.700 1.400 -0.300 -0.100 -0.800 -0.800 -0.300 -0.400 
489: 0.600 -2.700 -0.800 2.200 -1.600 -0.200 0.900 -0.300 1.600 0.000 -0.000 -2.100 1.300 -0.500 0.300 0.500 
490: 2.100 -0.000 -0.500 0.300 -2.600 -1.000 -1.000 0.900 0.700 0.200 0.400 -1.500 1.200 -0.400 -0.800 0.400 
491: 1.300 0.000 -1.200 2.000 -3.000 -0.700 1.100 1.400 -0.800 -0.400 0.800 -2.100 1.300 -1.200 -0.600 0.800 
492: 0.500 -1.700 -0.600 1.500 -2.600 -0.900 0.100 1.400 2.100 -1.000 -0.000 -1.600 1.100 -0.000 0.500 1.100 
493: 2.000 -0.300 0.700 -1.500 -2.500 -0.900 -0.600 -0.100 1.900 -1.000 0.400 -2.300 2.300 -0.600 -0.100 1.000 
494: 1.000 2.000 -0.900 1.600 -2.200 -1.800 -0.600 2.200 0.800 -1.000 0.900 -0.700 -0.100 -1.800 -0.800 -0.400 
495: 1.800 -0.000 -1.500 -0.600 -3.100 -2.000 -1.000 4.700 2.400 -1.500 -1.400 -2.100 2.100 -0.100 0.200 0.800 
496: 0.400 4.000 -2.300 0.200 -3.700 -2.000 -1.000 3.600 0.500 -2.500 -1.000 -1.300 1.400 -0.400 1.300 1.400 
497: 0.600 -0.500 -1.200 -0.200 -4.300 -2.400 0.400 7.800 0.100 -1.800 -0.400 -1.600 0.700 0.000 1.200 2.700 
498: -0.500 -0.300 -1.700 -0.400 -2.400 -2.200 -1.800 1.600 1.500 -1.200 -0.000 -1.100 4.000 0.400 2.200 3.000 
499: 1.200 0.500 -0.700 1.200 -3.200 -2.800 -0.100 3.300 -0.200 -0.700 -0.400 -1.300 2.800 -1.000 0.800 -0.000 
500: -1.100 1.600 -0.200 0.400 -3.400 -1.700 -0.700 2.100 1.500 -0.600 -0.500 -1.800 1.400 -0.300 1.100 1.900 
501: 0.400 -0.900 -1.900 0.700 -2.600 -2.600 0.300 5.200 -0.100 -1.100 1.300 -0.700 1.800 -1.000 0.500 1.800 
502: 2.700 -0.200 -1.600 -1.900 -1.400 -4.100 -1.500 1.200 3.200 -1.800 -1.000 -1.600 5.600 -1.400 1.600 1.700 
503: -1.300 10.900 -1.900 0.500 -4.500 -3.100 -2.200 2.800 -0.500 -1.300 -0.200 -1.400 0.000 -0.800 -0.500 0.300 
504: -2.000 -2.600 -1.800 0.800 -2.700 -3.100 -0.600 16.200 -0.300 -2.100 -1.200 -2.100 0.800 -1.700 1.300 3.000 
505: -2.400 1.900 -2.100 -1.600 -4.400 -3.400 -1.300 -0.300 -1.000 -0.400 -0.800 -0.900 7.100 1.600 3.700 8.600 
506: 1.000 -1.400 -2.000 0.500 -3.900 -2.400 0.400 6.700 0.100 -1.000 0.400 -1.400 1.500 -0.900 2.200 1.600 
507: -1.100 -1.200 -0.100 2.100 -3.800 -1.200 -0.200 -0.800 0.100 1.100 -0.400 -1.200 2.800 -0.800 2.000 4.800 
508: -0.800 -1.300 -0.600 0.900 -3.600 -2.000 0.900 3.000 3.000 -0.700 -0.800 -1.400 3.400 -0.900 -0.300 2.000 
509: 0.300 -0.400 -0.600 2.300 -3.400 -1.400 -0.400 0.000 0.700 0.300 -0.600 -1.800 2.900 -0.600 0.700 1.900 
510: -0.600 -0.100 0.900 0.600 -3.500 -0.200 0.300 1.300 -0.300 -0.600 1.000 -1.400 1.800 -1.300 1.000 1.300 
511: -0.800 -1.300 -1.000 0.900 -2.700 -0.900 0.700 1.300 2.200 -0.600 0.800 0.400 1.200 -0.500 0.100 1.200 
512: 1.600 -0.800 -0.700 -0.600 -4.700 -0.600 1.400 0.900 0.400 0.500 -0.000 -1.200 1.900 -0.500 0.700 1.900 
513: -0.300 -1.400 -0.200 1.800 -3.700 -0.900 2.100 1.400 0.200 1.700 1.000 -2.300 -0.100 -0.100 -0.300 1.100 
514: -1.000 -2.000 -0.700 0.800 -3.100 -1.300 1.500 2.400 1.500 0.000 1.200 -0.500 0.400 -0.200 1.800 0.800 
515: -0.400 -2.100 0.200 0.800 -4.600 0.800 -0.100 -0.300 0.900 2.700 0.300 -1.500 0.800 -0.200 0.800 3.000 
516: -1.100 -2.600 1.200 -0.100 -2.900 -0.300 2.200 2.300 -0.800 0.600 1.100 -0.000 -0.100 0.900 1.700 -1.200 
517: -0.400 -2.400 -0.900 -0.500 -3.300 -1.300 1.400 1.800 3.400 0.900 2.000 -0.600 -0.400 -0.900 0.400 2.900 
518: -0.800 -0.400 0.000 0.900 -4.400 0.300 1.100 -1.300 0.300 1.400 1.100 -0.700 1.300 0.800 0.100 0.800 
519: -0.800 -1.900 -0.800 0.300 -2.200 0.900 0.600 2.300 0.800 -0.100 3.400 -1.900 -0.400 -1.000 0.300 0.700 
520: 0.300 -2.900 -0.900 2.000 -3.400 -0.700 1.300 1.300 1.800 0.200 -0.300 0.700 -0.800 -0.800 1.000 3.200 
521: 0.300 -0.700 -0.600 -1.100 -3.600 0.300 0.000 -1.700 0.400 1.100 0.200 -1.400 2.100 1.400 2.400 0.900 
522: -1.800 -1.000 -0.100 3.100 -2.400 -0.000 1.300 3.300 0.200 0.400 1.300 -0.800 -1.200 -1.500 -0.500 -0.500 
523: -1.600 -2.000 -0.700 0.000 -4.000 -0.600 1.600 1.500 1.800 -0.100 1.600 -1.500 1.300 0.600 1.800 2.700 
524: 0.700 -2.100 -1.200 -0.300 -4.000 0.900 -0.300 0.700 1.300 1.100 1.500 -0.500 -0.500 0.400 0.800 2.300 
525: -0.600 -1.000 -1.700 1.300 -3.600 -0.300 1.900 2.600 0.400 0.300 0.100 -1.200 0.300 -0.000 -0.100 1.700 
526: -1.000 -2.700 -0.200 1.700 -3.600 -0.300 1.400 1.400 -0.300 -0.100 2.000 -1.500 1.800 0.400 0.500 2.000 
527: -0.600 -1.200 -1.100 -0.200 -3.300 -0.800 0.800 0.400 2.800 0.600 1.100 -1.600 1.500 -1.200 1.700 2.400 
528: -0.400 -0.700 1.100 0.600 -3.700 -0.700 1.300 0.500 2.100 -0.400 0.500 -0.700 -0.200 -1.000 1.100 1.200 
529: -0.800 -1.600 0.200 0.600 -3.800 -1.000 0.400 2.100 1.100 2.300 0.200 -0.100 1.400 -1.200 -0.600 2.200 
530: -1.300 0.000 -1.000 0.000 -3.000 0.000 2.200 -1.500 0.600 0.500 -0.300 -1.200 1.700 0.400 1.000 1.700 
531: -0.600 -1.000 -0.200 0.000 -2.700 0.100 1.700 2.200 1.200 0.300 1.300 -1.300 -1.500 -0.600 -0.400 1.300 
532: -1.300 -2.600 1.300 0.400 -4.300 -0.800 1.500 3.100 1.800 1.100 -0.200 -1.000 0.500 -0.800 -0.300 3.400 
533: -1.600 -1.500 -0.100 0.200 -3.800 -0.500 0.200 0.500 1.300 0.700 1.100 -0.800 2.400 1.900 0.500 0.500 
534: -1.700 -0.700 -0.400 1.300 -3.700 -0.000 2.600 1.600 0.700 0.400 1.800 -1.900 -0.900 -0.400 1.100 1.000 
535: -2.300 -2.100 -1.700 1.200 -3.200 1.100 0.500 0.800 1.400 1.300 1.700 0.300 0.400 -1.700 1.000 3.400 
536: 0.000 -1.500 -1.100 -1.300 -2.100 0.000 1.000 -0.700 -0.300 1.100 0.200 -0.500 1.700 1.100 2.600 -0.300 
537: -1.000 -1.100 0.800 1.900 -3.300 -1.100 1.600 3.700 1.800 -0.200 0.400 -0.100 -2.100 -0.800 0.500 -0.500 
538: -2.400 -2.400 -0.300 2.000 -3.400 -1.700 1.100 1.200 0.200 1.200 2.100 -0.300 1.900 -0.100 1.300 3.100 
539: -1.200 -2.000 -0.600 0.300 -4.100 -0.400 1.500 -0.600 2.000 1.100 1.000 -1.200 1.400 0.700 2.200 1.800 
540: -1.400 -1.200 0.300 0.900 -2.500 -0.800 0.300 1.800 1.800 1.300 1.700 -1.600 0.700 -1.000 -0.000 0.100 
541: -1.200 -0.900 -0.100 1.400 -3.500 -0.900 1.800 1.000 0.800 0.900 -0.000 0.100 0.800 -0.900 -0.400 2.300 
542: -1.500 -1.300 -0.600 0.600 -3.400 -0.000 1.300 0.100 -0.200 0.600 2.200 -1.200 1.900 0.500 1.000 1.100 
543: -0.500 -2.000 -0.500 0.200 -2.700 -0.800 1.400 2.000 1.600 0.500 1.000 -0.400 0.500 -0.900 0.100 1.300 
544: -0.300 -1.500 0.300 1.400 -3.400 -1.200 0.000 1.000 0.800 0.800 -0.200 -0.100 0.700 -0.700 1.200 2.500 
545: 0.200 0.200 -1.600 -1.200 -3.300 0.400 -0.300 -0.100 0.800 0.200 0.200 -0.500 1.900 0.300 1.300 1.000 
546: -1.100 -0.700 0.600 1.600 -2.500 -0.400 0.900 3.600 0.300 -0.600 0.200 -1.100 -0.900 -1.400 -0.100 1.700 
547: -1.200 -2.400 -1.100 1.600 -3.400 -1.100 1.200 0.800 0.800 0.900 0.200 -0.800 1.900 0.500 1.600 2.500 
548: -0.500 -0.700 -0.900 0.200 -3.700 0.500 -0.600 0.800 1.100 0.100 0.600 -0.600 0.300 1.300 0.100 2.300 
549: 0.400 -2.400 -0.900 0.600 -2.500 -1.200 2.500 3.000 -0.900 -0.600 1.100 -0.600 0.700 -0.100 1.600 0.300 
550: -0.900 -1.300 0.500 0.500 -3.300 -1.200 -0.100 -0.100 1.000 1.500 1.400 -0.400 2.100 -0.100 0.400 1.200 
551: 0.000 -1.300 -0.400 0.800 -2.900 1.300 -0.200 -0.400 1.800 -0.400 1.000 -0.800 -0.200 0.600 -0.000 0.400 
552: -0.500 -0.400 -0.700 1.000 -3.200 -0.800 2.000 2.900 -0.700 0.300 0.500 -0.300 0.100 -0.100 -0.500 0.300 
553: -1.900 -1.600 -0.400 0.800 -2.100 -0.900 0.900 0.900 -0.300 1.500 0.600 -1.000 1.000 0.400 2.400 0.800 
554: -1.300 -1.300 -0.400 0.400 -2.900 0.000 -0.200 1.900 0.400 2.000 0.400 -0.400 0.300 -0.600 -1.000 3.100 
555: -1.000 -2.000 -0.200 0.700 -2.200 -0.900 1.000 2.100 0.800 -0.100 -0.500 -2.100 0.500 0.700 1.700 2.300 
556: -0.900 -0.700 -0.300 0.500 -1.900 -0.500 -1.100 0.300 -0.300 0.900 1.400 -0.500 1.200 0.300 -0.400 2.200 
557: 0.100 -0.700 -0.300 -0.500 -4.200 0.800 3.100 0.500 0.700 -1.600 2.200 -2.300 0.200 0.100 -0.000 2.000 
558: -0.300 -1.300 -0.200 -1.100 -2.000 -0.600 1.000 0.400 2.300 1.000 2.400 -1.400 -0.700 0.200 0.200 -0.100 
559: -1.400 -1.100 0.400 2.800 -4.000 -0.100 2.000 1.500 1.000 -0.100 1.900 0.200 -0.900 -2.000 0.200 1.000 
560: -1.000 -2.700 -0.700 -0.400 -2.500 -0.900 0.900 -0.900 2.700 1.300 1.100 -1.400 1.700 0.800 1.300 2.300 
561: -0.200 -0.300 0.700 0.900 -3.000 -1.800 1.400 1.600 1.600 0.000 0.400 -0.200 -1.200 -0.100 -0.000 0.400 
562: -1.800 -1.500 -0.300 2.000 -3.300 0.200 -0.300 0.900 0.800 -0.100 2.700 -0.800 -0.200 -0.500 1.300 3.000 
563: -1.800 -1.500 -1.300 0.500 -3.100 0.100 0.400 0.700 0.800 1.300 1.000 -1.200 2.000 0.200 1.000 1.700 
564: -0.800 -0.400 -1.000 0.200 -2.700 0.600 1.200 0.500 0.800 -1.100 0.800 0.100 0.300 -0.500 -0.000 2.400 
565: -1.600 -0.700 -0.700 1.400 -3.600 -0.700 1.300 2.300 -0.200 0.600 0.800 -0.600 0.200 -0.900 2.200 1.900 
566: -1.100 -1.400 -1.000 -1.700 -3.000 0.700 0.800 -0.600 1.800 0.800 0.500 -0.600 2.100 0.700 0.700 1.700 
567: -1.000 -0.400 0.200 1.200 -2.900 1.400 0.300 1.600 1.300 -0.100 0.300 -1.300 -1.000 -1.600 -1.000 2.200 
568: -0.200 -1.800 -1.400 0.300 -2.700 -0.800 0.500 3.200 -0.500 0.700 1.200 -1.800 1.100 -0.500 1.600 1.900 
569: 0.200 -1.800 0.200 -0.100 -3.100 -0.200 0.300 0.100 -0.200 0.800 1.700 -1.400 -0.700 1.000 1.500 2.700 
570: -2.100 -1.500 0.100 1.300 -3.600 -0.800 2.500 1.900 1.300 1.700 0.800 -1.400 -0.400 -0.500 0.300 1.800 
571: -1.200 -1.900 -1.600 0.300 -3.500 -0.400 0.500 2.000 2.300 1.200 1.100 -1.600 0.300 -0.600 2.000 2.800 
572: 0.500 -1.300 -0.200 -1.200 -3.500 0.300 1.700 -0.600 -0.100 0.700 0.900 -0.400 1.300 -0.300 1.500 1.100 
573: -1.500 -0.200 -1.200 1.700 -2.800 0.300 0.800 0.800 1.800 0.300 2.400 -1.200 -0.500 -1.300 -0.800 1.300 
574: -0.100 -2.200 -0.400 0.400 -2.900 -0.200 0.800 1.900 1.100 -0.300 0.600 -1.000 0.400 -0.100 1.900 0.900 
575: 0.100 -1.000 -0.200 0.200 -3.100 -0.400 0.800 -0.400 1.000 0.700 1.800 -1.400 0.800 -0.600 0.200 2.300 
576: 0.600 -1.600 -0.700 0.900 -3.100 -0.800 1.200 1.500 1.700 -0.600 2.000 -1.200 -0.600 -1.300 0.500 2.300 
577: -0.200 -1.000 -0.200 0.900 -4.200 -0.900 1.000 0.000 1.000 1.200 0.900 -1.000 0.600 0.500 1.500 1.000 
578: -1.300 -0.700 -0.800 0.400 -3.100 0.800 1.100 0.200 1.300 0.400 2.300 -1.500 0.000 -0.900 0.300 1.800 
579: -1.100 -0.700 -0.600 -0.400 -1.500 -0.200 -0.200 1.400 2.300 0.400 -0.500 -0.600 -1.100 0.300 0.700 1.200 
580: -1.000 -1.300 0.100 1.900 -4.200 0.700 1.900 1.700 -0.200 0.300 0.300 -1.600 0.200 -0.500 0.500 1.600 
581: -1.100 -2.000 -1.600 -0.100 -2.800 0.500 1.500 -0.100 0.700 1.000 1.400 -0.500 1.300 -0.800 1.600 2.300 
582: 0.200 -1.900 -1.500 1.800 -2.900 0.400 1.100 -0.200 1.300 0.500 1.000 -1.000 -0.800 0.100 0.300 1.900 
583: -0.600 -1.600 0.300 0.800 -2.000 -0.200 0.300 0.400 -0.400 -0.200 1.800 -0.600 1.000 -0.400 -1.100 3.100 
584: -1.000 0.100 -0.800 0.200 -3.600 0.600 0.800 -0.500 0.300 0.600 1.000 -1.000 1.100 -0.500 1.500 1.500 
585: -1.300 -1.900 0.500 0.200 -2.100 0.600 1.200 1.200 1.700 0.400 -0.000 -0.700 0.000 -0.700 0.100 0.700 
586: -0.300 -1.200 -0.300 0.700 -3.400 -0.600 1.400 1.400 1.300 0.700 1.000 -1.600 0.800 -0.600 -0.700 1.900 
587: 0.100 -2.400 -0.300 1.600 -3.200 0.300 -0.400 1.200 1.700 -1.000 1.200 -0.800 1.500 0.400 0.300 -0.000 
588: -0.000 -1.000 -0.400 2.000 -3.600 0.600 -0.100 0.000 0.200 0.100 0.600 -0.800 0.400 0.200 -0.300 2.000 
589: -1.300 -1.600 -0.300 1.300 -3.600 -0.500 2.400 2.200 -0.100 0.000 0.400 -1.000 0.300 0.000 0.100 3.100 
590: -1.300 -2.200 -0.400 -0.100 -2.800 -0.300 0.900 -0.300 1.900 -0.400 0.500 0.300 1.900 -0.200 1.900 2.400 
591: -0.500 -0.800 -0.500 1.500 -3.400 -0.800 0.100 0.900 1.000 0.500 1.800 -1.100 -1.200 -0.200 1.000 2.700 
592: 0.500 -2.600 -0.900 -0.500 -2.500 -1.200 0.800 1.700 0.600 0.300 1.500 -0.800 1.600 0.000 0.700 1.900 
593: -1.300 -0.400 0.900 2.000 -3.700 0.100 -0.600 -0.000 0.300 -0.200 1.700 -0.100 1.200 0.600 0.100 -0.000 
594: -0.600 -2.400 0.300 -0.300 -2.000 1.000 0.300 0.300 1.100 0.800 0.800 -1.200 1.400 -0.300 0.800 -0.100 
595: 0.500 -0.800 -1.000 1.600 -3.100 -0.200 0.300 1.900 2.200 0.100 -0.200 -1.000 -0.900 -0.900 0.300 0.400 
596: -0.500 -1.300 0.000 1.200 -3.100 0.600 -0.300 0.900 -0.500 0.100 0.900 -1.500 1.700 0.100 -0.500 2.000 
597: -1.000 -1.500 -0.200 1.200 -3.400 0.600 1.100 1.300 0.900 -0.300 0.300 -1.500 0.900 -0.100 1.100 0.700 
598: 0.800 -2.300 -1.000 0.300 -1.800 -0.800 -0.500 1.800 0.300 2.000 -0.000 -0.800 0.900 0.200 -0.700 1.400 
599: 1.000 0.300 -0.100 -0.800 -2.400 -0.400 0.600 0.400 -0.100 -1.400 0.900 -2.000 0.400 0.300 0.400 1.700 
600: 0.200 -0.400 -0.900 0.900 -2.300 0.300 0.000 0.800 0.200 1.200 1.200 -1.300 -0.800 -0.500 -0.300 0.800 
//
CLASS 6
pos: AA    AT    AC    AG    TA    TT    TC    TG    CA    CT    CC    CG    GA    GT    GC    GG
1: -1.100 -0.100 -0.800 0.600 -2.200 0.300 0.000 0.500 0.800 1.300 0.300 -1.600 -0.900 1.100 0.300 0.100 
2: -0.700 -1.700 -0.900 0.900 -1.200 -0.100 0.200 3.700 -0.100 -0.300 0.300 -0.500 -0.500 -0.800 0.100 1.300 
3: 0.100 -1.400 -0.000 -0.100 -3.200 -0.300 1.100 -0.600 -0.800 0.200 1.200 -1.400 1.900 0.400 1.200 2.400 
4: -0.800 0.400 -1.000 -0.200 -0.000 -0.800 -1.100 -0.300 1.000 0.500 0.900 0.600 -0.300 0.300 0.100 -0.400 
5: 0.900 -0.500 0.400 -0.100 -1.400 0.800 0.100 0.200 -0.600 -0.100 -0.100 -1.100 -0.400 -0.700 -0.300 0.900 
6: -0.900 0.300 0.200 0.100 -1.000 0.600 -0.900 0.200 0.100 -0.100 0.700 -0.800 -1.000 -0.100 0.400 0.700 
7: -0.300 -0.600 -0.400 -0.500 -0.900 0.400 0.300 0.700 0.500 0.200 -0.200 -1.000 0.300 0.000 -0.400 -0.200 
8: 0.600 -0.100 0.200 -0.300 -2.200 1.000 0.000 0.800 -0.000 0.200 0.200 -1.500 -0.200 -0.400 -0.000 -0.500 
9: 0.400 -0.100 -1.100 -0.500 -0.800 0.500 -0.400 1.000 -0.000 0.500 0.500 -1.100 -0.700 -0.100 -0.400 -0.100 
10: -0.500 0.100 0.200 0.500 -0.800 -0.500 -0.100 2.200 0.000 -1.100 0.300 -1.200 0.100 -0.100 -0.600 -0.300 
11: 0.600 -0.500 -0.400 -0.200 -1.000 -0.300 -0.600 -0.200 0.500 -0.300 0.400 -1.300 0.700 0.200 -0.200 0.800 
12: 1.000 0.500 -0.400 0.400 -1.300 0.200 -0.300 -0.000 0.200 -0.200 -0.400 -1.000 -0.800 -0.100 -0.400 0.100 
13: -0.300 -0.100 0.400 0.200 -1.100 0.700 -0.100 0.700 -0.500 0.300 -0.400 -1.500 -0.700 0.300 0.200 -0.400 
14: -0.300 -0.200 -0.700 -0.400 -1.100 0.900 0.600 0.200 0.300 0.200 0.200 -0.900 -0.000 -0.200 -1.000 0.200 
15: -0.200 -0.100 0.100 -0.000 -0.600 0.800 0.300 -0.500 0.100 -0.400 0.400 -1.300 0.200 -0.800 -0.200 -0.400 
16: 0.800 0.200 -0.100 -0.700 -0.300 -0.100 -0.400 0.100 -0.800 0.800 1.200 -0.900 -0.500 -0.600 -0.700 -0.400 
17: -1.000 0.400 0.100 1.100 -1.300 0.600 0.500 0.000 0.300 0.000 0.300 -1.300 -1.000 -0.200 -0.400 -0.400 
18: -1.100 -0.900 -0.800 1.200 -1.800 1.200 0.200 1.000 -0.200 1.100 -0.300 -0.700 0.200 0.200 -0.800 -0.400 
19: -0.400 -0.400 -0.400 -1.100 -0.500 1.200 -0.000 0.000 -0.800 -0.300 0.600 -1.200 0.800 -0.200 -0.100 0.900 
20: 0.000 0.300 -0.400 0.100 -1.300 0.500 0.300 0.700 -0.500 0.000 1.000 -1.000 -0.700 -0.600 -0.700 0.300 
21: 0.300 -0.200 -0.800 -0.900 -0.800 0.300 -0.300 0.700 -0.100 0.200 0.500 -0.900 -0.200 0.300 -0.400 0.300 
22: 0.200 -0.300 0.200 0.200 -1.000 0.800 -0.600 0.700 -1.000 0.200 -0.000 -0.600 0.100 -1.000 -0.700 0.800 
23: -0.600 0.900 -1.000 -0.300 -0.900 0.200 -0.300 0.400 -0.600 0.000 0.300 -1.200 0.300 0.500 -0.200 0.200 
24: 0.800 -0.500 -1.000 -0.500 -0.800 1.300 -0.600 1.300 0.300 -0.400 -0.500 -1.200 -1.000 -0.100 -0.300 0.600 
25: 1.000 -0.400 -0.300 0.100 -1.300 0.900 -0.200 0.500 -0.900 -0.600 -0.100 -1.200 0.000 0.300 -0.700 0.300 
26: 0.200 0.100 -0.500 -0.000 -0.800 0.100 -0.400 1.100 -0.900 -0.200 0.600 -1.000 -0.000 -0.300 0.200 -0.100 
27: -0.100 -0.300 -0.100 0.200 -1.400 -0.300 1.000 0.300 -0.300 -0.300 1.100 -1.000 0.400 -0.500 0.200 0.100 
28: 0.000 -0.200 -0.100 -0.400 -1.700 0.300 -0.500 -0.000 0.900 1.200 -0.300 -0.500 -0.200 -0.100 -0.000 -0.200 
29: -0.600 0.400 -0.100 0.200 -1.100 1.300 0.300 0.000 -0.500 -0.000 -0.300 -0.500 -0.100 -0.500 -0.300 -0.500 
30: 0.100 -0.600 -1.300 0.400 -0.400 0.800 -0.100 0.500 -0.000 0.500 0.100 -1.300 -0.000 -0.100 -0.200 -0.800 
31: 0.900 -0.100 -0.600 0.400 -0.100 0.500 -0.400 -0.300 0.400 -1.000 -0.000 -1.600 -0.500 -1.100 -0.100 1.000 
32: 0.900 0.200 0.300 0.600 -1.600 0.000 0.100 -0.300 -0.200 -0.300 -0.500 -0.800 -0.200 -0.300 -1.000 0.800 
33: 0.100 0.400 -0.500 -0.100 -0.900 -0.300 0.000 0.500 0.500 -0.400 -0.400 -1.000 -0.100 -0.400 0.900 -0.200 
34: 0.700 -0.000 -0.100 -0.300 -0.800 -0.100 -0.400 0.300 -0.300 0.200 0.900 -1.300 -0.500 -0.700 -0.900 1.400 
35: -0.000 0.600 -0.800 0.200 -0.800 0.400 -0.000 -0.700 -0.000 0.200 -0.100 -1.100 -0.500 0.100 -0.000 0.400 
36: -0.200 -0.100 -0.000 -0.000 -1.000 1.500 0.600 -0.500 -0.300 -0.800 1.000 -1.100 -0.300 -0.500 -0.700 -0.000 
37: -0.600 -0.200 -0.400 0.700 -1.700 0.500 0.500 1.000 0.800 0.800 -0.300 -1.100 -1.000 0.300 -1.000 -0.300 
38: -0.200 -0.600 -0.800 -0.300 -0.400 0.400 0.300 0.500 -0.400 -0.000 0.300 -1.300 -0.600 0.500 0.200 0.700 
39: 0.600 -0.600 -0.700 0.100 0.100 -0.100 -0.500 -0.000 0.300 -0.300 0.100 -0.700 0.200 -0.500 -0.500 0.300 
40: 1.500 0.300 -0.100 0.500 -1.100 0.100 -0.900 -0.200 -0.300 -0.400 -0.200 -1.200 -0.200 -0.100 0.100 -0.400 
41: 0.300 -0.200 0.600 0.700 -1.000 -0.100 0.600 0.100 -0.800 -0.400 0.800 -1.000 -1.000 -0.000 -0.800 0.600 
42: -0.400 -0.200 -0.100 -0.500 -2.200 0.100 0.700 0.500 0.500 0.300 1.200 -1.000 0.000 0.800 -0.400 -0.500 
43: -0.700 -0.100 -0.200 -0.500 0.000 0.300 -0.600 0.300 0.500 0.500 -0.100 -0.100 -0.500 -0.600 -0.800 0.300 
44: 0.100 0.200 0.400 -0.400 -0.800 -0.500 1.000 0.200 -0.500 -0.500 -0.200 -0.700 -0.500 -0.300 0.400 0.400 
45: -0.200 0.200 -0.300 -0.300 -1.200 0.200 -1.000 0.300 0.500 -0.100 1.400 -0.100 -0.100 0.100 -0.400 -0.500 
46: 0.200 0.300 -0.700 0.100 -1.100 0.500 -0.100 0.800 0.300 -0.400 -0.200 -1.000 -0.300 -0.300 -0.400 0.200 
47: 0.600 -0.300 -0.600 0.200 -1.200 1.100 -0.700 0.300 -0.500 -0.900 0.500 -0.700 -0.300 0.200 0.200 -0.000 
48: -0.100 0.100 -0.600 0.200 -0.800 0.600 -0.100 -0.000 -0.200 -0.600 0.500 -0.800 -0.300 -0.300 -0.400 0.800 
49: -0.400 0.700 0.100 -0.800 -1.000 0.100 0.100 0.500 0.000 -0.300 -0.000 -0.900 -0.500 0.300 0.500 -0.400 
50: 0.400 -0.200 -0.400 -1.100 -0.800 1.100 -0.400 0.400 1.000 -0.600 0.600 -0.700 -0.100 -0.400 -0.700 -0.700 
51: -0.000 0.800 -0.000 0.600 -1.100 0.000 0.100 0.800 0.000 -0.300 -0.300 -1.000 -0.200 -0.600 -0.900 -0.600 
52: -0.300 -0.300 0.100 0.400 -1.100 0.300 -0.100 0.500 0.300 -0.100 -0.400 -1.200 -0.000 -0.500 0.400 0.200 
53: 0.600 -0.800 -0.100 -0.100 -1.400 -0.100 0.200 0.500 0.100 0.300 0.400 -1.200 0.100 0.200 -0.600 0.200 
54: 0.100 0.800 -0.400 -0.300 -1.300 -0.200 0.300 0.100 0.000 0.200 -0.000 -0.700 -0.400 0.100 -0.900 0.400 
55: -0.100 -0.600 -0.100 0.300 -0.700 0.400 0.000 0.800 -0.600 0.000 0.600 -1.200 -0.600 -0.200 0.200 -0.000 
56: 0.600 -0.900 -0.100 -0.500 -1.100 0.700 -0.800 0.200 0.400 -0.100 1.000 -1.100 0.500 -0.100 -0.900 0.200 
57: 0.300 0.900 -0.400 0.400 -1.500 0.800 0.300 -0.500 0.700 -0.400 -0.400 -1.500 -1.000 -0.300 -0.000 0.200 
58: -0.000 -0.000 -0.500 -0.200 -0.900 0.300 1.200 0.500 0.100 -0.100 0.200 -1.300 -0.600 -0.600 -0.400 0.200 
59: 0.900 -0.300 -0.400 -0.800 -0.900 -0.100 -0.300 0.600 0.900 0.000 0.100 -0.900 -0.500 0.000 -0.700 0.200 
60: 0.000 0.900 -0.400 0.700 -1.000 0.000 -0.300 0.300 0.500 -0.600 -0.400 -1.400 -1.100 0.000 0.300 -0.100 
61: -0.100 -0.300 -0.000 -0.100 -0.700 0.500 0.200 0.000 -0.500 -0.200 0.700 -1.100 0.100 0.200 -0.600 -0.300 
62: -0.300 -0.000 0.100 0.100 -0.500 0.900 -1.000 0.000 0.200 0.400 -0.400 -0.400 -0.300 -0.600 -0.100 -0.500 
63: -0.300 0.500 -0.400 0.300 -1.100 1.200 -0.600 0.700 -0.700 -0.000 -0.200 -1.000 -0.700 -0.000 -0.900 0.700 
64: -0.400 -0.600 -0.000 -0.800 -0.600 1.100 0.700 0.100 -0.600 -1.000 0.500 -1.000 0.200 0.500 -0.400 0.100 
65: -0.500 0.600 -0.500 -0.100 -0.800 0.100 0.200 0.400 0.500 1.000 -0.300 -1.100 -0.200 -1.000 -0.500 -0.000 
66: -0.100 -0.100 -0.100 0.100 -1.200 0.700 -0.600 1.300 0.200 -0.800 0.200 -0.900 -0.200 -0.300 -0.300 -0.100 
67: -0.300 -0.500 0.200 0.400 -1.700 0.800 -0.600 0.700 -0.400 0.000 0.500 -1.400 0.200 0.100 0.400 -0.200 
68: -0.200 0.100 -0.500 -0.900 -0.800 0.400 0.200 0.200 0.300 0.100 0.700 -1.100 -0.100 0.200 -0.800 0.200 
69: 0.400 -0.200 -0.400 0.300 -0.700 0.900 -0.800 0.700 0.000 0.300 -0.400 -1.000 -1.000 -0.200 -0.400 -0.400 
70: -0.100 -0.200 -0.100 0.400 -0.800 0.800 0.000 0.200 -0.400 -0.300 -0.400 -1.500 0.400 -0.300 -0.400 -0.000 
71: -0.400 0.700 -0.300 -0.100 -0.500 0.600 -0.300 -0.500 0.100 -0.300 0.400 -1.500 -0.000 -0.700 -0.500 0.600 
72: 0.700 0.000 -0.900 0.100 -0.900 0.500 0.100 0.500 -0.000 -0.000 -0.200 -1.000 -0.400 -0.800 -0.400 0.100 
73: 0.500 0.100 -0.000 -0.300 -0.900 -0.300 -0.100 0.800 -0.200 -0.300 -0.100 -1.200 -0.200 0.000 -0.400 0.100 
74: 0.900 -0.100 -0.300 -0.100 -0.800 0.400 -0.700 -0.100 -0.200 0.200 -0.200 -0.700 0.500 -0.400 -0.900 0.100 
75: 0.000 0.900 -0.100 0.600 -1.300 0.700 -0.100 0.300 -0.300 -1.000 0.200 -1.100 -0.000 -0.300 -1.200 0.300 
76: -0.300 -0.100 -0.400 0.100 0.100 -0.100 -0.200 0.300 -0.700 -0.000 0.500 -1.100 -0.300 0.300 -0.100 0.200 
77: -1.100 0.400 0.200 0.500 -1.500 0.600 -0.000 0.400 -0.200 0.200 -0.000 -0.900 -0.500 0.000 -0.900 0.800 
78: -0.600 -0.700 -0.700 -0.500 -1.100 0.800 -0.100 1.600 -0.200 0.000 0.500 -1.300 -0.200 0.600 -0.400 0.500 
79: -0.300 -0.000 -0.400 -0.400 -1.200 0.900 0.100 0.200 -0.500 -0.000 0.500 -1.200 -0.100 0.200 0.300 -0.000 
80: -0.800 -0.100 -0.100 -0.000 -0.800 1.000 0.200 0.200 1.400 -0.400 -0.300 -1.000 -0.200 -0.300 -0.600 -0.400 
81: -0.400 0.500 0.100 0.200 -1.900 0.800 1.100 -0.000 -0.700 0.300 0.700 -1.500 -0.700 -0.300 -0.400 0.200 
82: -0.500 -0.700 -1.000 -0.500 -0.900 1.000 0.700 0.100 0.300 0.700 0.200 -0.100 -0.900 -0.100 0.200 -0.400 
83: 0.400 -0.500 -0.400 -0.500 -0.500 0.700 -0.000 0.000 0.300 0.300 0.600 -1.800 -0.700 -0.600 -0.000 0.400 
84: -0.300 0.800 -0.100 0.200 -1.600 0.900 -0.500 0.600 -0.100 -0.100 0.300 -0.500 -0.400 0.400 -1.300 -1.000 
85: -0.600 0.000 -0.800 -0.300 -0.500 0.500 0.600 1.300 -0.600 -0.100 0.100 -1.300 -0.900 0.700 -0.300 -0.300 
86: -0.500 -0.300 -0.700 0.100 -0.900 0.600 0.700 0.200 0.700 -0.400 -0.000 -1.000 0.200 -0.300 -0.800 0.300 
87: 0.100 -0.300 -0.100 0.700 -0.700 0.400 -0.900 0.300 0.200 -0.200 0.100 -1.200 0.200 -0.100 -0.700 -0.100 
88: 0.500 0.200 -0.300 0.200 -1.000 0.500 -0.100 -0.200 -0.500 -0.500 -0.700 -0.400 -0.400 0.000 -0.400 0.700 
89: -0.100 -0.400 0.100 0.400 -0.300 -0.100 0.200 0.100 -0.600 -0.100 0.200 -1.200 -0.300 0.100 -0.500 0.800 
90: 0.200 0.100 -0.600 0.100 -0.700 0.500 -0.500 -0.700 1.100 -0.900 -0.200 -0.400 -0.500 -0.100 0.100 0.600 
91: 0.500 0.200 -0.300 0.400 -1.200 0.100 0.000 0.400 0.000 -0.100 -0.300 -1.600 -0.300 -0.100 -0.500 -0.000 
92: 0.800 -0.200 -0.900 0.200 -0.600 0.300 -0.200 0.100 0.200 -0.400 -0.000 -1.200 -0.700 -0.300 -0.200 0.800 
93: 0.500 0.400 -0.900 0.800 -0.900 0.100 -1.200 1.100 0.200 -1.200 0.200 -0.900 -0.100 -0.100 0.300 -0.400 
94: 0.200 0.300 0.400 -0.300 -1.600 0.600 -0.700 0.500 0.100 -0.400 -1.000 -1.300 -0.100 0.400 -0.100 0.600 
95: -0.300 -0.300 -0.600 1.000 -0.800 0.500 0.500 0.300 -0.400 0.200 -0.400 -1.100 -0.500 -0.800 0.300 0.600 
96: 0.100 -0.500 -1.000 0.400 -0.900 0.200 0.000 -0.100 -0.200 0.200 0.200 -0.900 0.200 0.000 -0.600 1.300 
97: 0.400 -0.400 -0.300 0.400 -1.600 0.200 -0.000 1.000 -0.000 -0.200 -0.500 -1.300 -0.200 0.200 -0.400 0.800 
98: -0.300 -0.100 -0.300 0.300 -0.800 0.100 -0.000 -0.000 -0.500 -0.100 0.400 -1.500 0.200 0.300 -0.400 0.800 
99: -0.200 0.000 -0.100 -0.300 -0.500 0.400 -0.300 -0.100 -0.200 0.500 -0.400 -0.800 -0.700 0.600 -0.600 0.200 
100: 0.400 -1.000 0.800 -0.500 -0.100 0.900 -0.600 0.400 0.100 -0.600 -0.300 -1.000 -0.300 -0.600 -0.400 0.100 
101: 0.200 0.800 0.100 0.200 -2.200 0.500 -0.000 0.200 0.200 -0.300 0.100 -0.500 -0.700 0.100 -0.600 0.100 
102: -0.900 -0.200 -0.100 -0.300 -0.200 0.100 0.500 0.500 -0.500 0.100 1.200 -1.500 -0.200 -0.100 -0.200 0.300 
103: 0.100 -0.100 -0.800 -0.100 -1.300 0.400 -0.300 0.400 0.500 -0.000 0.900 -0.400 -0.700 0.100 0.100 -0.500 
104: -0.400 0.100 -0.700 0.600 -0.600 0.200 -0.100 0.300 0.200 -0.300 0.800 -1.500 -0.200 -0.500 -0.300 0.400 
105: -0.000 -0.200 0.200 0.100 -1.200 0.900 -0.600 -0.200 0.200 -0.000 -0.400 -0.700 0.200 -0.400 0.100 0.100 
106: -0.200 0.400 -0.500 0.100 -0.500 -0.300 0.300 0.600 0.700 -0.500 -0.200 -1.400 0.300 -0.400 -1.000 0.100 
107: -0.400 1.300 0.100 0.100 -0.900 0.300 -0.300 -0.400 -0.700 -0.300 -0.100 -0.400 -0.200 -0.100 -0.000 -0.400 
108: -0.000 -0.900 -0.100 -0.000 -0.100 0.900 -0.400 0.300 -0.000 -0.200 0.700 -1.000 -0.800 0.200 -0.400 -0.400 
109: -0.200 0.300 0.600 -0.500 -1.600 0.100 0.500 0.800 0.200 -0.300 0.500 -1.000 -0.700 0.100 -0.400 -0.300 
110: -0.200 -0.300 -0.900 -0.000 -0.300 -0.100 0.300 -0.300 0.900 0.500 0.500 -1.100 -0.700 -0.200 -0.200 0.200 
111: 0.400 0.400 0.400 -0.600 -1.100 -0.300 0.600 0.200 -0.300 -0.300 0.400 -0.500 -0.900 -0.700 0.200 0.200 
112: 0.600 -0.200 -0.800 -0.500 -0.900 0.400 -0.600 -0.300 0.400 1.300 0.200 -1.000 -0.200 -0.900 0.300 0.100 
113: 0.600 0.100 0.100 -0.000 -0.400 -0.300 0.800 0.000 -0.500 0.400 -0.500 -1.000 -0.500 -0.700 -0.500 -0.000 
114: 0.300 0.000 -0.800 0.700 -0.900 0.400 -0.200 -0.500 1.500 0.000 -0.600 -1.600 -0.900 -0.500 -0.000 0.600 
115: 0.600 0.400 -0.200 -0.100 -0.500 -0.300 0.200 0.300 -0.300 -0.800 0.100 -0.900 -0.500 0.200 -0.800 0.100 
116: 0.300 0.200 -0.300 0.200 -0.900 0.000 -0.300 0.400 -0.300 0.200 0.200 -1.200 -0.200 0.100 -0.400 -0.400 
117: -0.300 0.200 -0.000 0.200 -1.000 0.700 -0.300 0.500 -0.600 -0.300 0.500 -0.800 0.100 -0.600 -0.600 0.200 
118: -0.300 -0.200 0.100 -0.400 -1.600 1.400 0.200 -0.500 0.300 -0.300 -0.000 -1.000 -0.400 0.300 0.100 0.100 
119: -0.600 -0.200 -0.000 -0.300 -1.000 1.500 0.100 0.300 0.100 0.900 -0.100 -1.200 -0.600 -0.800 -0.400 -0.100 
120: -0.800 -0.400 -0.500 0.700 -0.500 1.300 -0.300 0.200 0.100 0.300 -0.400 -0.900 -0.500 -0.700 -0.600 0.700 
121: 0.100 -0.500 -0.400 -0.100 -0.300 0.200 0.200 0.100 -0.800 -0.300 0.300 -1.300 0.400 0.400 -0.400 0.100 
122: -0.100 0.800 0.200 -0.500 -0.800 1.000 -0.800 -0.400 -0.300 0.200 0.200 -0.900 -0.600 -0.100 -0.500 -0.000 
123: 0.100 -0.200 -0.200 -0.500 -0.300 1.000 0.200 0.500 -0.200 -0.500 -0.100 -0.600 -0.500 -0.800 0.100 -0.800 
124: 0.100 0.400 -0.100 -0.100 -0.800 -0.300 0.300 0.300 0.200 -0.000 0.200 -0.900 -0.800 0.200 -0.600 -0.300 
125: -0.400 0.400 -0.300 0.100 -1.400 0.800 -0.500 0.800 0.700 -0.600 -0.000 -0.600 -0.500 -0.300 -0.300 0.200 
126: -0.100 0.300 -0.300 -0.900 -0.300 0.800 -0.900 0.000 0.000 -0.100 -0.400 -1.300 0.300 -0.500 -0.400 1.100 
127: 0.500 0.300 0.100 -0.100 -0.700 0.400 -0.100 0.500 -0.300 -0.700 0.400 -1.700 -0.200 -0.200 -0.600 -0.500 
128: 0.200 0.400 -0.400 0.100 -1.600 0.900 -0.500 0.800 0.500 0.200 -0.700 -0.800 -0.700 -0.800 -0.000 0.100 
129: -0.300 0.300 -0.400 -0.400 -0.300 0.400 -0.500 0.800 -0.300 0.500 -1.000 -1.600 0.000 -0.100 -0.300 0.600 
130: 0.500 -0.100 -0.300 -0.100 -0.600 0.500 0.300 0.200 -1.500 0.100 0.200 -1.200 -0.400 0.300 -0.400 -0.200 
131: -0.100 -0.300 0.500 -0.600 -1.100 0.700 -0.600 1.200 0.700 0.100 -0.500 -1.000 -0.300 -0.800 -0.300 0.200 
132: -0.100 0.700 -1.100 0.400 -1.700 0.600 0.500 0.100 0.100 -0.500 -0.200 -0.500 -0.200 -0.000 -0.400 0.200 
133: -0.300 -0.200 -0.700 -0.000 -0.700 0.700 0.200 0.200 -0.200 -0.500 0.200 -1.000 -0.300 -0.100 0.200 0.500 
134: -0.300 -0.000 -0.300 0.400 -1.000 0.700 -0.300 -0.100 -0.300 0.400 -0.300 -0.600 0.300 -0.000 -0.900 -0.100 
135: -0.900 0.400 -0.000 0.200 -0.900 1.400 0.000 -0.100 -0.300 -0.300 -0.200 -1.400 -1.400 0.800 0.300 -0.200 
136: -0.500 -0.500 -1.000 -0.500 -1.300 1.800 0.500 1.000 -0.000 0.000 0.300 -0.500 -0.900 -1.100 0.300 0.400 
137: -0.100 -0.800 -0.200 -0.500 -1.000 0.600 -0.000 0.600 0.500 0.300 -0.200 -1.200 0.200 0.400 -0.100 -0.500 
138: 0.500 -0.200 -0.300 0.200 -0.800 0.400 0.200 0.100 0.000 0.500 -0.600 -1.000 -0.600 -0.200 0.100 -1.000 
139: 0.100 0.100 0.100 0.100 -0.400 0.200 -0.300 0.300 -0.300 -0.000 0.200 -0.900 -0.700 -0.000 -0.800 -0.200 
140: -0.400 -0.000 0.200 0.300 -0.700 0.200 0.200 0.000 0.400 -0.400 0.100 -1.400 -0.400 -0.300 0.600 -0.400 
141: 0.200 -0.000 0.100 -0.500 -0.700 -0.700 -0.000 0.700 0.500 0.400 -0.400 -0.200 -1.000 -0.300 -0.600 0.600 
142: -0.200 -0.600 0.300 1.100 -2.000 0.700 -0.100 0.300 0.200 -0.400 -0.600 -0.400 -0.200 -0.000 -0.500 1.300 
143: -1.300 0.400 -0.400 -0.100 -1.400 0.500 0.200 0.100 -0.400 -0.200 0.700 -1.100 0.900 0.600 0.300 -0.000 
144: -0.300 -1.000 -0.400 0.400 -0.400 0.300 -0.100 1.000 -0.100 1.100 -0.300 -0.800 -1.100 -0.200 -0.700 0.900 
145: 0.100 -0.500 -0.500 0.200 -1.300 0.800 -0.300 0.100 -0.600 -0.500 -0.100 -0.400 0.200 0.800 0.200 0.100 
146: -0.200 0.700 -0.600 -0.800 -1.000 0.800 0.200 -0.000 -0.200 -0.200 0.500 -1.300 -0.500 -0.100 0.200 0.200 
147: -0.000 -0.200 -0.600 -0.100 -0.500 0.400 0.300 0.800 0.500 -0.400 0.900 -1.000 0.300 -1.400 -0.600 -0.400 
148: 0.600 -0.300 0.800 0.200 -1.300 0.300 -0.300 -0.800 0.300 -0.100 0.200 -0.900 -0.600 -0.000 -0.600 0.600 
149: 0.200 0.300 -0.500 -0.100 -1.300 0.200 -0.100 0.700 0.700 0.200 0.300 -1.600 0.500 -1.000 -1.000 0.200 
150: -0.300 1.200 -0.000 -0.300 -0.800 0.500 -0.600 0.300 -0.300 -0.100 -0.300 -1.000 0.300 -0.200 -1.100 -0.100 
151: 0.100 -0.400 -0.100 0.300 -0.600 1.500 -0.300 0.000 -0.500 -0.800 0.200 -1.000 0.100 -0.900 -1.000 0.800 
152: 0.600 0.100 -0.500 -0.200 -1.400 0.100 -0.000 1.000 -0.300 0.400 -0.600 -1.400 -0.300 0.100 -0.500 0.600 
153: 0.700 -0.500 -0.600 0.100 -1.300 1.000 0.400 -0.000 -0.300 -0.000 -0.200 -1.600 -1.000 0.200 0.500 0.600 
154: 0.100 -0.100 -0.700 -0.200 -0.800 1.400 -0.500 -0.200 0.400 -0.100 0.500 -1.200 -1.000 -0.200 -0.400 0.800 
155: -0.200 -0.200 0.100 0.200 -0.800 0.700 0.000 0.700 -0.200 0.000 -1.000 -0.700 -1.000 0.300 -0.400 -0.200 
156: -0.100 -1.000 -0.300 0.700 -0.500 0.200 0.000 0.700 -0.100 -0.400 -0.400 -0.500 0.100 -0.500 -0.100 0.600 
157: -0.300 0.500 -0.100 0.300 -1.500 -0.000 -0.100 -0.600 0.500 -0.100 -0.100 -1.500 0.500 0.400 -0.100 0.400 
158: -0.300 0.400 -0.000 -0.300 -0.800 0.400 -0.000 0.700 -0.200 -0.500 0.800 -0.700 -0.400 -0.900 -0.200 0.200 
159: -0.500 0.000 -0.600 0.400 -0.700 0.400 -0.500 -0.000 0.500 0.300 0.400 -1.400 0.700 -0.600 -0.200 -0.400 
160: 0.300 0.200 0.100 0.200 -0.800 0.900 -0.300 -0.300 -0.200 -0.200 -0.400 -0.800 -0.400 -1.100 0.300 -0.000 
161: -1.200 0.100 0.800 0.600 -0.500 -0.300 0.300 0.500 0.100 -0.100 0.200 -0.900 0.200 -0.600 -0.400 -0.400 
162: -0.000 -0.100 -0.300 -0.200 -0.900 -0.100 0.200 -0.600 0.500 0.600 0.100 -0.600 -0.200 0.200 -1.000 0.800 
163: 0.000 -0.100 0.100 0.200 -1.300 0.500 0.200 0.600 -0.400 -0.700 0.600 -0.400 -0.600 0.100 -0.800 0.100 
164: -1.000 0.100 -0.800 0.500 -1.700 0.200 0.200 1.000 0.300 -0.200 0.100 -0.400 -0.100 0.300 0.100 -0.000 
165: -0.700 -0.500 -0.600 0.100 -0.800 1.100 -0.500 -0.000 0.300 -0.400 -0.400 -0.400 -0.300 0.400 0.100 1.000 
166: -0.300 0.400 -1.100 0.100 -1.600 0.700 0.200 1.100 -0.100 -0.500 0.100 -1.500 0.300 -0.300 0.100 0.300 
167: 0.000 -0.600 0.100 -0.400 -1.400 1.300 0.000 0.000 -0.800 0.000 0.100 -0.500 -0.400 -0.100 0.800 0.100 
168: -0.900 -0.500 -0.100 0.100 -0.900 1.200 0.500 -0.700 -0.100 0.600 0.900 -1.000 -0.100 -1.000 0.400 -0.200 
169: -0.600 -0.000 -0.400 -0.000 -1.100 1.000 -0.100 -0.100 1.000 0.600 0.800 -1.500 -0.700 -0.800 -0.300 -0.100 
170: -0.100 -0.000 -0.300 -0.100 -0.900 0.200 1.500 0.000 0.300 -0.200 0.200 -1.000 -0.700 -0.300 -0.900 0.100 
171: 0.300 -0.400 -0.600 0.200 -0.900 0.100 -0.600 0.700 0.000 1.400 -0.000 -1.400 -0.100 -0.500 -0.300 -0.400 
172: -0.500 0.900 -0.200 0.200 -0.900 0.500 0.100 0.200 -1.100 0.000 0.300 -1.100 -0.300 -0.100 -0.100 -0.100 
173: 0.100 -0.500 -0.800 -0.700 -1.000 0.900 0.000 1.100 0.300 -0.200 0.400 -0.800 -0.700 -0.400 -0.000 0.400 
174: -0.300 -0.100 -0.000 0.300 -1.100 0.200 0.000 0.300 -0.200 -0.600 -0.000 0.100 -0.000 -1.400 0.800 1.000 
175: -0.300 -0.200 -0.200 -0.000 -1.600 -0.700 0.300 0.300 0.500 0.300 -0.200 -0.500 0.400 0.500 0.100 0.200 
176: 0.300 -0.300 -0.600 0.100 -1.200 0.400 -0.200 0.000 0.800 0.200 -0.500 -1.200 0.100 0.100 -0.000 -0.400 
177: 0.600 0.400 0.200 -0.600 -1.300 0.200 0.400 0.700 -1.100 -0.200 0.400 -0.600 -0.900 -0.600 -0.300 0.500 
178: -1.300 0.300 -0.100 -0.100 -1.100 0.500 0.100 0.000 -0.200 0.400 1.000 -0.600 -0.300 0.000 -0.400 0.300 
179: -0.900 -0.500 -0.100 -0.500 -0.900 0.800 0.400 0.500 1.000 0.100 -0.400 -0.900 0.100 -0.300 -0.500 0.200 
180: 0.100 -0.100 0.200 -0.100 -0.900 0.300 0.100 0.200 0.500 -0.100 0.100 -1.600 -0.700 -0.100 -0.400 0.400 
181: 0.600 -0.600 -0.000 -0.000 -1.300 0.700 -0.900 1.000 0.700 -0.100 0.100 -1.100 -1.000 0.200 0.100 -0.400 
182: -0.000 -0.100 0.400 -0.100 -0.900 0.600 0.200 -0.400 -0.700 -0.100 0.900 -1.200 -0.400 0.000 -0.100 0.100 
183: -0.500 -0.300 -0.000 0.100 -1.000 0.900 0.000 -0.100 0.600 0.300 0.900 -1.000 -0.900 -0.100 -0.400 -0.400 
184: 0.000 -1.100 0.200 0.100 -1.200 0.700 -0.600 1.600 0.200 0.400 0.500 -1.100 -0.500 -0.800 -0.400 0.300 
185: 0.400 -0.700 0.700 -0.800 -1.200 0.300 -0.300 -0.100 0.000 -0.300 0.300 -0.800 0.200 -0.200 -0.100 1.300 
186: -0.400 0.100 0.200 0.600 -0.800 -0.400 -0.200 -0.000 0.400 0.500 -0.300 -0.500 -0.400 -0.600 0.400 -0.300 
187: -0.600 0.100 0.400 -0.200 -0.800 0.400 -0.300 -0.400 0.300 0.500 0.200 -1.400 -0.200 -0.400 -0.400 0.800 
188: 0.200 -0.100 -0.200 -0.500 -1.300 0.700 -0.000 1.000 0.200 -0.400 1.200 -1.100 0.300 -0.700 -0.900 -0.400 
189: -0.200 -0.000 -0.300 0.700 -1.100 0.400 -0.100 -0.000 -0.100 0.300 0.700 -1.300 -0.500 -0.200 -0.500 0.300 
190: -0.600 0.300 -0.800 0.100 -1.100 0.600 0.200 0.400 -0.100 -0.300 0.900 -1.000 0.700 -0.600 -0.800 0.300 
191: 0.400 -0.400 -1.100 0.600 -1.300 0.700 0.300 -0.100 -0.200 0.000 -0.100 -0.700 -0.200 0.500 -0.600 -0.100 
192: 0.100 -0.100 -0.700 0.500 -0.400 0.800 0.800 -1.200 -0.600 -0.500 0.500 -1.000 -0.100 -0.200 -0.000 -0.100 
193: 0.100 0.300 -0.200 -0.200 -0.700 0.100 0.800 -0.600 0.400 0.500 0.400 -1.300 -0.900 -0.700 -0.400 0.200 
194: 0.300 -0.300 -0.300 0.200 -0.800 0.200 -0.000 0.200 0.800 0.000 0.100 -0.800 -0.900 -0.900 -0.500 0.400 
195: 0.200 0.100 -0.300 0.500 -0.400 -0.400 -0.600 0.200 -0.500 -0.300 0.900 -1.000 0.500 -0.200 0.100 -0.600 
196: 0.600 0.500 -0.100 -0.300 -1.100 0.400 -0.800 -0.000 0.200 0.000 0.200 -1.000 0.900 -0.500 -1.200 -0.500 
197: 0.100 0.400 0.900 0.100 -0.900 0.800 0.000 0.200 -0.500 -0.800 0.100 -1.000 -0.900 -0.100 -0.800 -0.400 
198: -0.000 -0.300 -0.600 -0.200 -0.300 1.100 -0.800 -0.300 -0.000 0.400 0.600 -0.900 -0.600 -0.500 0.900 -0.900 
199: 0.100 0.200 -0.800 0.500 -0.200 0.100 0.300 0.100 -0.100 0.200 0.200 -1.100 -0.500 -0.900 -0.700 -0.200 
200: -0.100 0.900 0.100 -0.700 -0.900 0.600 0.000 -0.600 -0.200 0.400 -0.500 -1.200 -0.000 -0.000 -0.500 -0.300 
201: -0.200 -0.500 -0.000 0.700 -0.300 0.800 -0.400 1.500 -0.200 -0.100 0.400 -1.200 -1.200 -0.700 -0.700 -0.400 
202: -0.100 -0.600 -0.300 0.400 -1.700 0.900 0.200 -0.200 -0.200 -0.300 -0.300 -0.400 0.200 0.800 -0.000 -0.400 
203: -0.600 -0.100 -0.200 0.200 -0.800 0.100 -0.800 1.900 -0.600 0.700 0.100 -1.000 -0.500 -0.000 -0.700 0.500 
204: -0.400 -0.900 -0.100 0.200 -0.600 0.300 -0.300 0.500 -0.500 -0.500 0.200 -1.100 -0.000 0.500 0.200 1.100 
205: 0.100 0.000 -0.100 -0.600 -1.200 0.400 0.100 -0.600 0.200 0.500 0.200 -1.600 0.400 -0.000 -0.700 0.800 
206: -0.600 0.100 0.400 0.600 -0.600 -0.600 0.200 1.600 -0.100 -0.100 -0.300 -0.400 -0.400 -0.900 -0.900 -0.100 
207: -0.600 0.300 -0.800 0.500 -1.800 -0.300 -0.300 0.700 0.100 0.100 0.200 -1.100 0.200 0.800 -0.100 0.800 
208: -0.200 -0.200 -0.400 -0.600 -0.800 0.000 -0.100 1.300 -0.500 0.200 -0.400 -1.000 0.300 0.500 -0.700 0.600 
209: -0.300 0.400 -0.300 -0.000 -0.800 0.600 -0.500 0.300 -0.600 -0.400 -0.000 -0.800 -0.700 0.200 0.300 0.400 
210: -0.400 -0.100 -0.400 -0.200 -1.000 0.100 0.800 0.700 -0.400 0.200 0.300 -1.200 -0.400 -0.600 -0.300 1.400 
211: -0.300 -0.300 0.100 -0.600 -1.100 0.200 -0.300 0.200 0.500 0.000 0.100 -0.600 0.300 0.400 -0.100 -0.400 
212: 0.100 0.500 -0.300 -0.300 -0.400 0.500 -0.400 -0.100 -0.200 0.300 0.200 -1.000 -1.200 -0.200 -0.400 0.400 
213: -0.400 -0.000 -0.300 0.400 -0.400 0.600 0.600 -0.200 0.300 -0.600 -0.100 -1.100 0.200 -1.000 -0.400 0.100 
214: 0.500 0.100 0.100 -0.300 -0.700 0.000 -1.300 0.700 0.300 0.200 -0.000 -1.100 -0.200 -0.300 -0.400 -0.100 
215: 0.600 -0.200 -0.000 0.700 -1.600 0.700 -0.500 1.000 -0.500 -0.600 0.600 -1.500 -0.500 0.000 0.200 -0.600 
216: -0.000 -0.400 -0.300 -0.200 -1.000 0.100 0.400 0.200 0.200 -0.300 0.600 -0.800 -0.100 -0.000 -0.400 0.300 
217: 0.900 -0.300 -0.200 -0.600 -0.600 0.000 -0.200 -0.500 0.900 0.200 -0.600 -0.800 -0.300 -0.100 -0.400 0.100 
218: 0.700 0.400 0.200 0.600 -0.900 0.300 -0.600 0.500 -0.200 -0.000 -0.400 -1.400 -0.700 -0.500 -0.500 -0.400 
219: 0.700 -0.900 -0.000 0.600 -1.700 2.100 -0.600 -0.200 -0.300 0.300 -0.600 -1.300 -0.800 -0.100 -0.300 0.800 
220: -0.200 -0.000 -0.400 -0.500 -0.400 0.500 0.300 0.700 -1.100 -0.000 -0.000 -0.600 0.200 -0.500 -0.800 0.800 
221: 0.000 -0.000 -0.100 -0.300 -1.400 0.300 -0.100 1.000 -0.400 0.200 0.200 -1.300 -0.000 -0.100 -0.100 0.300 
222: -0.500 -0.100 0.200 -0.300 -0.600 0.600 -0.800 0.500 -1.200 0.800 0.200 -0.400 0.100 -0.600 -0.100 0.500 
223: -0.700 -0.200 -0.000 -0.100 -0.400 -0.100 0.300 0.500 0.700 -0.300 -0.200 -1.400 0.200 -0.500 -0.200 0.600 
224: 0.400 -0.000 -0.600 0.800 -1.600 0.200 -0.300 0.200 0.000 -0.000 0.400 -0.800 -0.300 -0.700 0.300 0.300 
225: 0.300 -0.600 -0.400 0.400 -1.200 -0.300 0.400 0.400 0.300 -0.600 0.200 -0.900 0.000 0.500 -0.400 0.200 
226: -0.300 0.800 -0.000 -0.300 -1.700 -0.300 0.300 0.200 0.200 0.300 0.200 -1.500 0.300 -0.500 -0.100 0.500 
227: -0.300 -0.600 -0.100 0.400 -1.200 0.700 -0.100 0.600 0.700 0.200 0.400 -1.300 -0.500 -0.300 0.100 -0.500 
228: 0.300 -0.400 -0.300 -0.100 -1.100 -0.300 0.800 0.200 -0.000 0.200 0.100 -0.500 0.100 -0.700 0.100 -0.000 
229: 0.200 0.900 -0.700 -0.500 -1.800 0.500 0.100 -0.500 0.900 -0.300 0.600 -0.900 -0.600 0.000 -0.200 0.200 
230: 0.500 -0.300 -0.600 -0.300 -0.500 0.600 0.600 0.300 -0.100 0.900 -0.400 -1.500 -0.300 -0.500 -1.200 -0.100 
231: 0.600 0.100 0.400 -0.500 -1.100 0.600 0.200 0.500 -0.600 0.300 -0.400 -1.100 -0.300 -0.400 -0.400 -0.500 
232: -0.300 -0.500 0.300 0.400 -0.700 0.800 0.200 -0.300 -0.400 0.600 0.400 -1.100 -0.200 -0.700 -0.800 0.100 
233: 0.400 -0.100 -0.600 -0.500 -1.000 0.100 0.000 0.700 -0.000 0.800 -0.000 -1.000 -0.700 -0.500 0.200 0.200 
234: -0.100 0.400 -0.300 -0.300 -0.500 0.200 -0.000 -0.000 -0.500 -0.100 1.000 -1.200 -0.200 -0.100 -0.700 0.200 
235: 0.400 0.100 -0.700 -0.100 -0.900 0.500 0.000 0.200 0.200 0.500 -0.100 -1.200 -0.700 -1.000 0.700 -0.000 
236: 0.300 -0.700 0.600 -0.000 -0.600 0.300 0.100 -0.200 -0.400 0.100 0.300 -0.600 -0.000 -0.500 -0.600 -0.200 
237: 0.400 0.200 -0.800 0.400 -1.800 0.100 -0.300 0.900 0.000 0.200 0.600 -0.500 0.400 -0.500 -1.000 -0.400 
238: 1.100 -0.600 -0.300 -0.600 -0.800 0.700 -0.400 -0.100 -0.800 -0.600 0.900 -1.100 -0.200 0.900 -0.400 0.100 
239: 0.200 0.400 -0.500 0.400 -0.400 -0.200 0.300 0.200 -0.200 -0.300 1.100 -1.200 -0.600 -0.900 -0.500 0.200 
240: 1.000 -0.100 -0.500 -0.300 -1.200 0.200 0.100 -0.500 0.800 -0.400 0.300 -0.900 -0.000 -0.500 -0.100 0.200 
241: 0.200 0.600 0.100 0.600 -1.500 0.400 0.300 -0.400 0.700 -0.400 0.200 -1.100 -0.800 -0.500 -0.200 -0.400 
242: 0.100 -1.000 -0.100 0.700 -0.800 0.800 -0.700 0.500 -0.200 1.100 0.200 -1.300 -0.200 -0.600 -0.000 -0.400 
243: -0.300 0.400 -0.000 -0.200 -1.200 0.900 0.000 -0.200 -0.700 0.200 0.100 -0.900 -0.300 -0.300 0.400 -0.000 
244: -0.500 -0.700 -0.300 0.100 -0.500 0.900 0.300 0.200 0.600 0.300 -0.200 -1.000 -0.500 0.200 -0.700 -0.700 
245: 0.200 -0.100 0.400 -0.500 -1.400 1.200 0.100 0.100 0.200 -0.800 0.500 -1.000 -0.400 -0.500 -0.500 0.200 
246: -0.800 0.200 0.200 -0.100 -0.800 0.200 -0.300 0.700 0.600 0.300 0.100 -1.000 -0.700 -0.700 0.200 -0.000 
247: -1.100 0.300 0.700 -0.500 -0.900 0.400 0.100 0.100 -0.300 0.800 0.500 -1.300 -0.500 -0.300 -0.300 0.800 
248: -0.500 -0.800 -0.600 0.100 -0.300 0.600 0.300 -0.200 1.000 -0.500 0.800 -0.500 -0.500 -0.800 -0.500 0.900 
249: 0.300 1.100 -0.300 -0.800 -1.100 -0.300 -0.000 -0.300 -0.000 0.200 0.200 -1.000 -0.300 0.300 -0.000 -0.200 
250: 0.300 0.000 -0.500 0.100 -0.100 -0.100 0.400 0.700 0.200 0.000 -0.200 -0.800 -0.700 -0.500 -0.900 -0.600 
251: 0.400 -0.200 -0.100 0.900 -1.100 0.100 -0.200 0.300 -0.000 0.300 -0.500 -1.400 -0.100 -0.100 0.100 -0.600 
252: 0.100 -0.200 0.200 0.200 -0.900 0.500 -0.100 -0.100 -0.800 -0.200 1.200 -1.100 -1.100 -0.300 -0.100 1.300 
253: -0.300 -0.600 -0.600 0.200 -1.200 0.300 0.000 0.400 0.700 0.600 0.600 -1.500 0.500 -0.500 -0.500 0.300 
254: 0.200 0.400 0.200 -0.700 -1.900 0.400 0.300 0.600 -0.300 0.100 -0.100 -0.700 -0.300 0.300 -0.400 -0.300 
255: -0.200 -0.400 -0.400 -0.500 -0.400 0.900 -0.600 0.700 0.500 0.700 -0.400 -1.300 -1.000 0.200 -0.200 -0.100 
256: 0.300 0.100 -0.300 -0.300 -1.100 0.400 0.800 0.900 -1.000 -0.800 0.800 -0.800 0.500 -0.100 -1.100 -0.900 
257: -0.300 -0.100 -0.300 0.600 -1.300 0.100 0.200 0.400 0.500 -0.400 0.400 -0.500 -0.400 0.500 -1.100 -0.100 
258: -0.200 -0.600 0.300 0.100 -0.500 0.500 -0.200 -0.500 0.100 -0.100 0.400 -1.700 -0.200 1.000 -0.900 0.200 
259: 0.300 -0.300 -0.100 0.400 -0.700 -0.000 1.100 -0.100 -0.600 0.200 0.900 -1.000 -0.700 -0.900 -0.400 -0.000 
260: 0.200 -0.400 -0.400 0.100 -0.900 -0.300 -0.500 0.200 -0.100 0.800 1.500 -1.100 -0.100 0.200 -0.600 -0.500 
261: 0.200 0.100 -0.300 0.200 -0.900 0.500 -0.500 0.500 0.300 -0.100 0.200 -1.200 -0.100 -0.900 -0.600 0.400 
262: -0.200 -0.300 0.500 0.700 -0.800 0.100 0.300 -0.300 -0.500 -0.600 0.400 -0.900 0.200 -0.300 -0.300 0.200 
263: -0.400 -0.100 0.500 -0.100 -2.000 -0.300 0.600 0.500 0.200 0.800 0.900 -1.400 0.000 -0.300 -0.100 0.100 
264: -0.300 -0.600 -0.900 0.400 -1.600 0.700 0.700 -0.400 1.200 0.800 0.300 -1.100 0.200 -0.100 -0.500 -0.500 
265: -0.100 -0.200 -0.400 0.900 -1.300 0.400 0.500 0.800 -0.100 0.200 0.600 -1.600 -1.000 -0.800 0.400 -0.000 
266: -0.000 -1.100 -0.100 -0.100 -0.900 -0.200 -0.300 0.700 0.400 0.200 1.200 -1.200 -0.000 0.400 -0.300 0.200 
267: 0.400 -0.500 0.600 -0.100 -1.700 0.000 0.300 -0.000 0.000 0.500 0.300 -1.000 -0.300 -0.100 -0.200 0.100 
268: -0.300 -0.200 -0.800 0.800 -2.300 0.300 0.800 0.900 0.500 0.200 0.500 -0.400 0.100 -0.600 0.300 -1.000 
269: 0.000 -0.600 -0.300 -0.500 -1.400 0.900 -0.300 -0.100 -0.300 0.800 -0.200 -0.200 0.200 -0.200 0.200 0.200 
270: -0.600 0.200 -0.700 0.600 -0.700 1.300 -0.400 -0.100 -0.000 -0.300 0.200 -1.000 0.100 -1.000 -0.600 0.800 
271: -0.100 -0.300 0.100 -0.000 -1.000 0.400 0.200 0.500 -0.300 -0.500 0.300 -1.400 0.500 -0.600 0.200 0.100 
272: -0.400 -0.200 -0.400 1.400 -1.300 0.100 -0.100 -0.100 0.500 -0.000 0.500 -0.500 -0.400 -0.100 -0.400 0.200 
273: 0.300 -1.200 0.100 0.300 -0.900 0.000 0.300 -0.200 0.400 -0.300 -0.100 -1.200 0.000 1.000 -0.400 0.200 
274: 1.300 0.000 -0.200 -0.600 -1.500 0.400 0.300 -0.500 0.500 -0.400 0.600 -1.000 -0.700 -0.100 -0.500 0.200 
275: 0.700 -0.500 0.200 0.300 -1.200 0.100 0.300 0.500 -0.200 0.700 0.200 -1.100 -1.000 -0.500 0.200 -0.600 
276: -0.600 0.100 0.200 -0.100 -1.600 0.300 -0.300 0.800 0.100 0.800 -0.000 -0.500 -0.500 -0.400 0.200 0.100 
277: -0.800 -0.200 -0.600 -0.200 -1.300 0.600 0.800 0.200 0.200 0.600 -0.700 -0.700 0.700 -0.400 0.100 -0.200 
278: 0.400 -0.500 -0.600 0.100 -1.400 0.500 0.600 0.700 0.200 -0.300 0.200 -0.900 -0.500 -0.000 -0.000 -0.500 
279: 0.300 -0.700 -0.300 0.600 -1.200 0.400 -0.300 0.300 0.100 0.500 0.200 -1.100 0.000 -0.600 0.200 -0.100 
280: 0.900 -0.600 0.200 -0.300 -1.500 0.100 0.100 0.300 -0.800 0.500 0.500 -0.900 -0.200 -0.200 0.100 0.100 
281: -0.500 0.600 -0.100 -0.600 -1.300 0.400 -0.400 0.500 0.200 0.700 0.900 -1.500 -0.800 0.100 -0.400 0.200 
282: -0.500 0.300 -0.800 -0.700 -1.500 1.200 0.200 1.600 0.500 0.500 -0.400 -1.400 -0.300 -0.200 -0.700 -0.400 
283: -0.500 -0.100 -0.000 -0.500 -0.500 0.900 1.000 0.000 0.100 -0.800 -0.900 -0.500 -0.000 -0.500 -0.300 0.200 
284: -0.300 0.100 0.400 -0.100 -0.600 -0.200 -0.100 0.200 -0.700 0.500 0.800 -0.700 -0.300 -0.200 -0.400 -0.100 
285: -0.600 0.400 -0.400 -0.300 -1.100 0.100 0.600 0.200 -0.400 0.300 1.500 -1.100 -0.200 -0.300 0.700 -1.000 
286: -0.300 -0.400 -0.200 -0.500 -0.600 0.500 -0.000 0.100 1.100 0.100 1.200 -0.800 -0.600 -0.000 -1.200 -0.500 
287: 0.200 -0.700 -0.100 1.400 -1.100 0.600 0.300 -0.300 0.200 -0.300 0.400 -1.000 -0.700 -0.700 -0.000 -0.200 
288: 0.300 0.400 -0.800 -0.500 -1.000 0.200 -0.300 -0.500 1.300 0.100 0.200 -1.700 0.300 -0.300 -0.500 0.300 
289: -0.500 1.200 0.800 0.200 -1.000 1.300 -0.700 0.100 -0.700 -0.000 0.200 -1.600 -0.600 -0.800 -0.900 -0.400 
290: -0.500 -0.500 -0.400 -0.200 -0.200 0.400 0.700 0.900 0.900 -0.800 0.200 -1.100 -0.000 -1.000 -0.800 0.400 
291: -0.400 0.700 0.500 0.200 -2.000 -0.300 0.500 0.100 -0.000 0.200 0.400 -1.100 -0.200 0.200 -0.400 0.300 
292: 0.200 -1.500 -0.400 -0.100 -0.800 0.900 -0.400 0.500 0.600 0.700 -0.000 -0.900 -0.200 -0.600 -0.100 0.600 
293: 0.200 0.200 -0.100 0.400 -1.400 0.400 -0.300 0.200 -0.300 -0.400 0.500 -1.000 0.900 -0.800 -0.500 0.200 
294: -0.300 0.400 0.400 -0.300 -1.300 -0.300 -0.000 1.000 0.300 0.000 0.100 -1.600 -0.200 -0.000 -0.100 0.100 
295: 0.100 -0.100 -0.200 -0.600 -1.300 0.000 0.500 0.500 0.000 0.400 0.100 -0.600 0.100 -0.900 -0.100 0.300 
296: 0.300 -0.300 -0.100 -0.000 -1.600 -0.000 0.500 0.400 1.100 -0.600 -0.000 -0.700 -0.400 -0.100 -0.200 0.200 
297: -0.200 0.000 -0.100 0.600 -1.300 -0.400 0.100 0.200 0.300 -0.000 0.100 -0.500 -0.100 -0.300 -0.100 0.300 
298: -0.400 -0.000 -0.100 0.200 -0.900 0.200 -0.700 0.000 0.600 -0.000 0.200 -1.500 -0.400 0.300 -0.100 0.800 
299: -0.400 0.300 -0.400 0.100 -1.100 0.800 0.200 -0.100 -0.100 0.100 -0.400 -1.000 0.300 -0.300 -0.500 -0.300 
300: 0.300 -0.700 -0.300 0.400 -0.800 0.800 0.800 -0.100 -0.000 -0.300 0.100 -1.000 -0.600 -0.100 -0.600 0.100 
301: -0.100 0.700 -0.600 -0.300 -1.400 -0.000 -0.200 1.000 -0.100 0.300 0.600 -1.100 -0.800 0.000 -0.500 0.600 
302: -0.900 -0.000 -0.000 -0.400 -0.800 0.500 0.300 0.500 -0.200 -0.000 0.300 -1.400 -0.300 0.200 -0.400 0.800 
303: -0.100 -0.600 -0.000 -0.500 -0.600 0.200 0.300 0.200 0.400 0.500 -0.400 -0.900 -0.500 -0.200 -0.000 0.200 
304: 0.500 -0.100 -1.000 0.700 -0.800 -0.600 1.100 -0.200 0.000 0.500 -0.000 -1.000 -0.500 -1.100 0.100 0.600 
305: 0.500 0.800 -0.100 -1.200 -1.600 -0.000 -0.400 0.300 -0.400 0.600 0.900 -1.300 0.000 -0.500 0.200 0.400 
306: 0.300 -0.400 -0.200 -0.100 -0.500 0.500 0.500 -0.300 0.300 0.200 0.600 -1.200 -0.600 -0.800 -0.500 -0.000 
307: 0.300 -0.500 0.100 0.700 -1.400 0.500 0.300 -0.300 0.500 0.600 -0.000 -1.300 -1.200 -0.000 -0.600 0.100 
308: -0.400 0.500 -0.500 -0.600 -1.500 0.500 0.000 1.300 0.800 -0.500 0.400 -1.200 -1.100 -0.400 -0.000 1.000 
309: -0.700 -1.100 0.100 0.700 -0.800 0.500 -0.100 0.200 -0.300 0.300 0.200 -0.800 0.100 -0.100 0.300 0.200 
310: -0.300 0.400 -0.300 -0.600 -1.100 0.200 0.400 -0.600 0.500 -0.100 0.200 -0.500 -1.000 0.700 0.200 0.300 
311: -0.800 -0.500 0.400 0.100 -0.600 0.600 -0.100 0.700 0.300 0.200 0.600 -1.100 -1.000 -0.400 -0.900 0.500 
312: -0.500 -0.200 0.200 -0.400 -0.800 0.500 -0.400 0.000 0.500 -0.000 0.200 -1.000 -0.200 -0.100 -0.000 0.500 
313: 0.100 -0.100 -0.400 0.200 -1.000 0.200 0.200 0.400 -0.200 -0.100 1.400 -1.500 0.300 -1.200 0.200 -0.300 
314: 0.300 -0.100 -0.600 0.500 -1.200 -0.400 0.200 0.100 0.700 0.200 0.500 -0.800 -0.700 -0.600 -0.100 0.500 
315: 0.000 -0.500 0.600 0.200 -1.400 0.100 0.100 -0.100 0.500 0.300 -0.400 -1.300 -0.200 0.600 -0.400 -0.000 
316: -0.500 0.400 -0.300 0.200 -1.100 0.500 0.400 0.100 -0.500 1.000 0.800 -1.600 -0.700 -1.000 -0.100 0.800 
317: -0.600 -1.100 -0.200 0.400 -0.900 0.600 0.300 0.500 0.300 0.500 -0.000 -0.800 -0.400 0.200 -0.800 0.300 
318: -0.100 0.500 -0.700 -0.600 -1.300 0.300 0.500 0.200 -0.600 0.500 -0.000 -0.900 -0.500 0.200 0.200 0.600 
319: -0.300 -0.700 -0.600 0.200 -0.300 0.800 0.000 0.400 -0.200 0.200 0.500 -1.000 -0.200 -0.600 -0.600 0.400 
320: -0.100 0.600 -0.800 0.200 -1.000 0.100 -0.300 0.500 1.100 -0.800 -0.400 -1.300 -0.600 0.500 -0.000 0.100 
321: -0.400 -0.000 0.900 -0.000 -1.600 0.200 1.100 0.700 -0.600 -0.300 0.200 -1.300 0.400 -0.600 -0.600 0.200 
322: -0.100 -0.600 -0.300 -0.400 -0.500 0.000 -0.900 0.200 0.400 0.700 0.900 -0.500 -0.500 -0.800 1.200 0.200 
323: 0.400 -0.300 0.200 -0.000 -1.800 0.500 -0.200 0.200 0.300 0.200 0.500 -1.000 -0.600 -0.100 -0.400 0.400 
324: 0.200 -0.300 -0.600 -0.100 -0.900 0.500 -0.300 0.400 0.200 0.100 0.400 -1.200 -0.500 -0.400 -0.200 0.700 
325: 0.400 -0.300 -0.900 0.700 -0.700 0.400 0.000 -0.300 -0.300 -0.100 0.500 -1.300 -0.200 0.000 -0.300 0.100 
326: 0.600 -0.100 -0.100 -0.100 -1.300 0.800 0.000 -0.100 -0.500 0.100 0.500 -1.300 -0.000 -0.500 -0.200 -0.300 
327: 0.300 -0.600 0.100 0.400 -0.600 0.300 1.000 -0.800 0.300 -0.000 0.200 -0.900 -1.000 -0.600 -0.300 0.300 
328: 0.200 -0.100 -0.400 0.500 -2.100 0.600 -0.300 0.300 -0.200 1.300 0.700 -1.000 0.000 -0.900 -0.400 0.100 
329: -0.400 -0.000 -0.600 -0.300 -1.300 0.600 0.800 0.500 -0.300 -0.400 0.800 -0.800 -0.300 0.500 -1.000 0.500 
330: -0.500 -0.400 -0.100 -0.300 -1.400 0.600 0.300 1.000 -0.300 0.300 0.400 -0.700 -0.000 0.300 -0.700 -0.200 
331: -0.000 -0.200 -0.700 -0.600 -0.500 0.500 -0.300 0.500 0.500 0.200 0.300 -1.700 -0.100 -0.600 0.800 -0.100 
332: 0.300 -0.500 0.100 1.200 -0.700 -0.600 -0.100 1.000 0.300 0.100 -0.000 -1.200 -0.700 -0.500 -0.100 -0.600 
333: 0.100 -0.200 -0.100 0.600 -1.200 -0.500 -0.400 0.200 0.600 -0.000 -0.400 -0.800 0.300 0.000 0.200 0.100 
334: 1.000 -0.600 -0.400 0.600 -1.800 0.200 0.100 0.400 -0.600 0.000 -0.000 -0.700 -0.500 0.500 -0.300 0.200 
335: 0.400 -0.200 -0.800 -0.300 -0.900 0.100 -0.100 0.400 -0.300 0.000 0.900 -1.600 -0.300 0.600 -0.100 0.200 
336: -0.300 0.400 -0.000 -0.100 -1.100 0.300 0.300 0.700 -0.400 0.900 0.300 -1.800 0.000 -0.000 -1.100 -0.500 
337: -0.200 -0.600 0.100 -0.100 -1.100 1.000 0.300 0.800 -0.200 0.200 0.500 -1.200 -0.300 -0.400 -0.400 -0.500 
338: -0.500 -0.200 0.500 -0.400 -0.900 -0.300 0.200 1.100 -0.500 0.800 1.300 -1.500 0.100 -0.600 -0.300 -0.200 
339: -0.700 -0.500 0.200 0.400 -2.100 0.600 0.300 0.200 -0.300 1.000 1.400 -0.800 -0.200 0.100 -0.900 -0.000 
340: -1.300 -0.300 -0.300 -0.500 -0.700 0.900 -0.800 0.800 0.500 0.300 0.600 -0.800 0.000 -0.300 -0.000 0.100 
341: 0.400 0.100 -1.000 -0.500 -1.200 0.100 0.500 1.100 0.700 -1.200 0.700 -1.200 -0.300 0.200 -0.500 0.200 
342: -0.300 0.600 -0.000 0.200 -1.400 0.100 0.400 -0.200 0.000 0.500 -0.400 -1.300 -0.700 0.100 0.100 0.300 
343: -0.500 -0.400 -0.100 -0.400 -1.400 0.500 1.100 0.800 0.100 0.400 -0.300 -0.500 -0.900 0.300 -0.200 -0.400 
344: -0.600 -0.600 -0.900 0.400 -1.400 1.600 -0.600 0.700 0.800 0.300 0.400 -1.400 0.500 -1.200 0.100 0.200 
345: -0.400 0.300 0.100 -0.100 -0.900 -0.000 0.600 0.500 -0.300 -0.800 0.400 -0.900 -0.900 0.800 -0.100 -0.000 
346: -0.300 -0.300 -0.700 -0.100 -0.800 -0.100 0.500 0.300 -0.000 0.500 0.900 -0.800 -0.200 -0.200 -0.100 -0.100 
347: -0.500 0.500 -0.400 -0.100 -1.800 0.300 0.700 0.400 0.500 0.100 0.500 -1.200 -0.300 -0.800 0.200 0.300 
348: -0.200 0.200 -0.500 -1.200 -1.300 0.800 0.200 0.100 -0.200 0.800 0.800 -1.000 -0.100 0.300 -0.900 -0.300 
349: 0.300 0.300 -0.600 -1.100 -0.900 1.200 0.700 0.800 0.300 -0.000 -0.000 -1.200 -1.600 -1.300 0.200 0.700 
350: -0.300 -0.200 -0.200 0.100 -1.100 0.600 -0.000 0.500 -0.300 0.600 0.300 -0.900 -0.600 -0.400 -0.100 0.200 
351: -0.100 -0.500 -0.400 -0.300 -1.400 0.900 0.200 0.400 -0.100 0.600 -0.300 -0.900 -0.300 0.500 -0.600 0.100 
352: -1.200 0.600 -0.400 -0.000 -0.500 0.900 0.500 -0.100 0.000 0.000 -0.400 -1.100 -1.200 0.000 0.400 0.100 
353: -0.900 -0.600 -0.400 0.200 -1.700 1.600 0.600 0.800 -0.100 0.400 0.500 -1.100 -0.700 -0.200 -0.300 -0.100 
354: -0.300 -0.500 -0.900 -1.000 -1.200 1.100 0.300 0.700 -0.500 0.300 1.100 -0.700 -0.400 -0.600 0.800 0.500 
355: 0.300 -0.800 -0.500 -0.500 -1.400 0.600 0.800 0.200 0.700 0.300 0.600 -1.400 -0.300 -0.800 0.400 0.200 
356: -0.400 0.900 0.200 -0.600 -2.200 0.000 0.800 0.500 1.100 -0.100 0.800 -1.100 -0.700 -0.700 -0.500 0.500 
357: -0.600 -0.900 -0.200 0.400 -1.300 0.600 -0.100 0.800 0.100 0.800 0.700 -0.700 -0.400 0.200 -0.800 -0.000 
358: -0.700 -0.600 -0.000 0.100 -1.200 0.600 -0.100 0.800 0.500 -0.100 -0.100 -1.200 0.400 -0.100 -0.400 0.600 
359: 0.300 -0.700 0.200 0.100 -1.000 0.200 -0.800 0.800 0.200 -0.600 0.300 -0.800 0.500 0.000 -1.000 0.500 
360: 0.200 0.100 0.100 0.300 -2.300 0.600 0.800 -0.500 0.500 -0.700 0.200 -1.600 -0.500 -0.200 0.600 0.800 
361: -0.900 -0.100 -0.200 0.100 -0.700 0.400 -0.900 0.700 0.500 0.900 0.300 -0.600 -0.300 -0.700 -0.100 -0.000 
362: -0.500 0.400 -0.300 -0.300 -1.300 0.500 0.300 0.500 -0.700 0.300 -0.200 -1.000 -0.100 0.200 -0.000 -0.100 
363: -0.400 -1.200 -0.200 0.500 -0.600 0.500 0.900 0.300 0.900 -0.000 -0.600 -1.000 -0.500 -0.600 0.700 -0.200 
364: -0.100 -0.100 0.400 0.100 -1.200 -0.400 -0.100 -0.100 0.800 0.500 0.600 -1.700 -0.200 -1.000 0.300 0.800 
365: 0.000 0.100 0.300 -0.300 -1.200 -1.300 0.100 1.400 0.700 0.200 1.000 -1.300 -1.300 0.000 0.200 0.200 
366: 0.500 -0.500 -0.400 -0.600 -1.400 0.100 -0.300 0.000 0.300 0.400 1.500 -1.100 -0.200 0.500 -0.600 0.300 
367: -0.200 0.400 0.100 -0.100 -1.400 0.800 0.300 0.100 -0.000 0.500 0.100 -1.300 -0.100 -0.100 -0.900 -0.800 
368: 0.100 -1.000 0.200 0.100 -1.600 1.400 0.900 0.500 -0.000 0.000 0.200 -0.800 -1.000 -0.300 -0.500 -0.300 
369: 0.600 -0.500 -1.200 -0.800 -1.400 0.700 -0.300 0.900 0.100 0.500 1.400 -1.400 -0.100 0.100 -0.500 -0.200 
370: 0.200 0.200 -1.100 0.800 -1.400 0.700 0.500 0.700 -0.200 -0.200 0.100 -1.200 -0.300 -0.400 -0.300 -0.400 
371: -0.900 0.300 -0.100 -0.100 -1.300 1.000 0.000 0.100 -0.300 0.000 0.700 -1.600 -0.600 0.000 -0.000 0.800 
372: -0.900 -0.900 0.200 -0.300 -0.100 0.100 -0.000 1.100 0.200 0.600 0.100 -1.000 -0.200 -0.600 -0.700 0.600 
373: -0.800 0.400 -0.000 0.600 -1.400 0.100 0.200 -0.300 0.300 0.500 -0.700 -1.300 -0.100 0.200 -0.300 0.600 
374: 0.400 -1.200 -0.700 0.300 -1.500 1.100 0.600 0.600 -0.300 0.700 -0.000 -1.600 -0.500 -0.100 0.800 -0.600 
375: -0.400 -0.700 0.700 -0.100 -1.600 0.700 0.600 0.200 0.500 0.300 0.200 -1.000 -1.400 0.500 0.100 -0.200 
376: -0.800 -0.500 0.100 -0.700 -1.000 0.600 -0.000 0.600 0.700 0.900 0.300 -0.900 -1.000 0.200 -0.300 0.100 
377: -0.900 -0.200 0.100 -0.000 -1.000 0.900 -0.000 0.700 0.500 -0.400 0.200 -0.500 -0.700 -0.500 0.400 -0.100 
378: -0.300 -0.700 -0.400 0.400 -1.800 0.500 1.200 -0.200 -0.100 0.900 -0.100 -0.800 -0.200 -0.400 0.400 0.300 
379: -0.700 0.200 -0.400 -0.600 -0.500 0.100 -0.300 0.200 -0.300 0.800 1.200 -0.900 -0.700 0.200 -0.400 0.400 
380: -0.400 -0.200 -0.300 0.100 -0.600 0.100 -0.400 1.500 0.400 -0.300 0.100 -0.700 -0.300 -0.600 -0.400 0.200 
381: -0.200 -0.200 0.900 -0.300 -1.700 -0.100 0.300 0.300 -0.300 0.200 -0.000 -1.500 -0.500 -0.200 0.800 1.400 
382: -0.700 -0.200 -0.600 -0.300 -1.700 0.500 0.100 0.300 0.700 0.300 1.100 -0.400 -0.300 -0.100 -0.200 0.200 
383: -0.200 -0.800 -0.700 0.600 -1.500 0.600 -0.400 1.400 0.400 0.000 0.600 -1.300 -0.200 -0.500 -0.500 0.900 
384: 0.400 -0.300 -0.900 -0.000 -1.600 0.600 0.300 -0.500 0.200 -0.800 0.300 -1.300 0.500 0.500 -0.000 0.800 
385: 1.000 -0.000 -0.200 -0.700 -0.600 0.300 -0.000 -0.300 -0.200 0.200 0.400 -1.200 -0.400 -0.100 -0.400 -0.400 
386: 0.400 0.100 -0.300 0.700 -1.100 0.300 -0.100 0.900 0.800 -0.100 -0.300 -1.300 -0.900 -0.900 -0.900 -0.000 
387: 1.000 -0.600 -0.000 -0.300 -2.100 0.700 0.200 0.300 -1.200 0.400 0.200 -1.200 -0.300 0.300 -0.400 0.900 
388: -0.600 0.400 -0.600 -0.800 -1.300 0.800 0.700 0.000 0.200 0.200 0.300 -1.000 -0.500 0.000 0.400 -0.400 
389: -1.300 0.200 0.100 -0.200 -0.900 1.300 -0.000 0.700 -0.200 0.300 1.300 -1.000 -0.400 -0.600 -0.900 -0.400 
390: -1.000 -0.000 0.100 -1.100 -0.900 0.800 0.800 0.400 0.500 -0.100 0.900 -1.300 -0.000 -0.600 -0.500 0.200 
391: 0.500 -0.400 -1.000 -0.000 -1.100 0.200 0.300 0.500 0.300 0.900 0.100 -0.600 0.000 -1.000 -0.500 -0.400 
392: 1.200 -0.400 -0.800 0.600 -1.300 0.400 -0.300 0.300 0.000 0.100 -0.700 -1.200 -0.800 0.000 0.400 -0.100 
393: 1.100 -1.100 0.400 0.100 -0.900 -0.100 0.800 -0.000 -0.200 -0.400 0.100 -1.300 0.200 0.300 -0.200 -1.000 
394: 1.000 0.300 -0.400 0.200 -1.100 -0.100 -0.700 -0.300 0.500 0.800 0.400 -1.000 -0.700 -0.300 -1.000 -0.200 
395: -1.100 0.500 0.300 1.400 -0.500 -0.200 0.000 1.000 -0.200 -0.600 0.500 -1.800 -0.300 -0.000 -0.400 -0.700 
396: -0.500 0.200 0.100 -1.200 -1.400 0.100 0.400 0.300 -0.300 0.800 0.900 -1.400 1.100 -0.800 0.100 -0.000 
397: 0.000 0.400 -0.800 -0.300 -1.300 0.500 0.300 0.600 0.900 -0.100 1.300 -1.100 -0.600 -0.900 -0.600 -0.300 
398: -0.500 0.800 -0.600 -0.000 -0.600 -0.200 0.100 0.300 1.200 0.300 -0.900 -1.400 -0.500 -0.200 -0.400 -0.000 
399: -0.500 -0.100 0.800 0.600 -1.200 0.700 0.500 0.300 -1.100 -0.300 0.700 -1.100 -0.000 -0.400 0.100 -0.800 
400: -1.000 -0.000 -0.000 -0.800 -0.800 0.200 -0.200 0.200 0.700 1.300 0.300 -0.900 -0.900 -0.200 0.200 0.200 
401: -0.600 -0.300 -0.200 0.200 -0.900 0.700 0.300 0.700 -0.000 -0.000 0.800 -0.900 -1.000 -0.200 -0.300 0.200 
402: -0.800 -0.500 -0.000 -0.100 -0.400 0.100 -0.100 0.200 -0.100 0.700 0.800 -1.300 -0.300 0.500 -0.600 0.400 
403: 0.300 -0.500 -0.300 -0.100 -1.500 1.900 -1.000 0.200 -0.000 0.500 0.400 -1.600 -0.000 -0.600 0.200 -0.400 
404: -0.300 -0.200 -0.200 0.500 -1.000 0.400 0.500 1.400 0.300 -0.600 0.200 -1.400 -0.500 -0.800 -0.200 -0.200 
405: -0.900 0.400 0.600 -0.600 -1.100 0.100 -0.100 -0.400 -0.000 0.400 0.700 -1.100 0.000 -0.100 0.200 0.600 
406: -0.400 -0.000 -0.500 -0.300 -1.800 0.900 0.700 0.800 1.400 0.300 0.300 -1.500 -0.700 -0.300 -0.800 -0.300 
407: -0.300 -0.200 -0.600 0.400 -1.500 1.200 0.400 0.500 0.500 -0.000 -0.300 -1.000 -0.900 -0.100 -0.400 0.200 
408: -0.200 -0.300 -0.200 -0.600 -0.800 0.900 0.300 -0.000 -0.300 -0.000 0.800 -1.600 -0.100 0.300 0.600 -0.900 
409: -0.000 -0.300 0.500 -0.500 -0.700 0.600 0.200 0.200 1.100 0.200 0.700 -1.300 -1.200 -0.800 -0.600 -0.500 
410: -0.200 -0.500 0.100 1.100 -0.500 0.400 -0.400 -0.200 0.300 0.300 0.400 -0.600 -0.100 -1.100 -0.700 -0.300 
411: 0.100 -0.100 0.400 0.200 -1.400 -0.000 0.400 -0.300 -0.500 0.300 0.200 -1.000 -0.100 0.300 -0.600 0.300 
412: 0.300 -0.500 -0.300 -0.500 -1.300 0.100 0.600 0.700 0.300 0.900 -0.700 -0.800 -0.100 -0.400 -0.200 -0.300 
413: 0.200 -0.000 -0.400 0.400 -1.400 0.600 -0.100 0.500 -0.400 0.800 0.500 -1.900 -0.100 -0.100 0.100 -1.000 
414: -0.200 -0.000 -0.100 -0.500 -0.200 1.100 -0.400 -0.100 -0.500 0.200 0.500 -0.700 -0.300 -0.300 -0.500 -0.800 
415: 0.300 0.100 -0.100 -0.300 -1.000 1.300 -0.300 0.500 0.200 0.300 -0.800 -1.000 -1.000 -0.500 -0.400 -0.400 
416: 0.300 -0.300 0.300 -0.800 -0.900 0.300 0.200 1.500 0.200 -0.400 -0.300 -1.500 0.400 -0.700 -0.500 -0.500 
417: 0.400 0.200 0.200 0.100 -1.100 -0.800 0.200 0.500 -0.000 0.000 0.800 -1.300 -0.200 -0.100 -0.200 -0.700 
418: -0.000 0.100 -0.200 0.400 -1.100 0.100 0.500 -0.900 -0.100 0.900 0.600 -0.900 -0.800 -0.200 -0.200 0.100 
419: 0.300 -0.200 -0.400 -0.800 -1.000 0.700 0.400 0.100 0.500 -0.300 0.900 -0.600 -0.900 -0.500 -0.400 0.200 
420: -0.300 0.200 -0.200 0.200 -1.200 0.100 0.500 0.000 0.000 0.500 0.500 -1.200 -0.300 -0.800 -0.100 -0.100 
421: -0.800 0.600 -1.100 0.400 -1.300 0.800 -0.800 0.800 -0.500 0.800 0.900 -0.900 -0.200 -0.800 0.100 -0.100 
422: -0.500 -0.300 -0.900 -0.100 -1.100 0.800 0.800 0.800 -0.300 -0.400 -0.100 -0.800 0.300 -0.200 0.400 -0.200 
423: -0.700 -0.300 -0.300 0.800 -0.800 0.700 -0.100 -0.600 0.400 -0.100 0.600 -1.100 -0.700 0.300 0.300 -0.400 
424: -0.900 0.700 -0.500 -0.100 -1.500 1.000 0.100 0.500 0.500 0.300 -0.400 -0.900 -0.900 -0.300 0.600 -0.600 
425: 0.800 -1.100 -0.700 -1.200 -0.900 0.900 0.300 1.300 0.500 -0.000 -0.300 -1.100 0.500 -0.300 -1.300 -0.100 
426: 0.500 0.200 0.400 0.800 -1.300 -0.200 0.000 0.700 -0.600 -0.100 0.200 -1.600 -0.200 -0.500 -0.500 -0.000 
427: 0.200 -0.500 -0.400 0.400 -1.000 0.400 0.000 -0.600 0.300 0.300 0.300 -1.400 -0.000 -0.100 -0.200 0.400 
428: -0.200 0.300 -0.300 0.500 -1.500 0.100 1.000 0.300 0.500 0.000 -0.000 -1.600 -0.800 -0.300 0.200 -0.300 
429: 0.300 -0.600 -0.100 -0.600 -1.700 1.200 0.500 -0.300 0.200 1.200 0.600 -1.700 -0.200 -0.600 -0.200 0.200 
430: -0.600 0.400 -0.400 -0.100 -0.800 0.500 1.000 0.000 0.700 0.500 0.200 -1.500 -0.500 -0.700 -0.400 -1.100 
431: -0.800 0.300 0.100 0.200 -1.000 0.300 0.200 1.100 0.200 0.300 0.600 -1.100 -0.200 -1.300 -0.400 -0.600 
432: -0.300 0.100 -0.400 -0.300 -0.600 -0.200 -0.000 0.200 0.700 -0.100 -0.400 -0.400 0.200 -0.100 -0.300 0.100 
433: -0.100 0.300 0.700 -0.000 -0.700 0.100 -0.300 -0.100 -0.800 -0.400 0.500 -0.400 -0.700 0.100 -0.500 0.600 
434: -0.600 -0.400 -0.700 0.800 -1.200 0.500 0.000 0.400 0.300 0.400 0.200 -1.000 0.300 -0.100 -0.300 -0.400 
435: -0.000 -0.800 0.300 0.200 -0.600 0.400 -0.200 0.100 0.100 -0.900 0.300 -0.500 -0.300 -0.300 0.100 0.500 
436: -0.100 0.300 0.200 -0.100 -1.700 0.300 -0.600 0.100 0.100 0.800 -0.200 -0.900 -0.500 0.200 0.200 0.200 
437: -0.600 -0.100 -0.300 -0.300 -0.900 0.600 0.800 0.500 -0.500 0.100 1.000 -1.400 -0.800 -0.100 -0.300 0.400 
438: 0.200 -1.300 -0.000 -0.500 -0.400 0.200 -0.300 0.400 1.100 0.000 0.700 -1.000 -0.200 -0.600 0.200 0.100 
439: 0.600 0.700 0.700 -0.600 -2.100 0.500 -0.700 -0.100 0.000 0.600 0.400 -1.200 -0.600 -0.100 -0.300 -0.200 
440: 0.400 -0.600 -1.100 0.200 -0.400 0.900 1.000 -0.200 0.500 0.300 -0.300 -1.000 -1.400 -0.300 -0.800 0.200 
441: 0.300 -0.100 0.100 -0.100 -0.800 0.300 0.200 0.100 -0.300 0.700 -1.000 -1.200 -0.000 -0.600 -0.400 0.100 
442: 0.300 0.400 -0.400 -0.100 -1.000 0.700 -0.500 0.600 -0.300 1.000 -0.600 -1.600 -0.500 -0.300 -0.100 -0.200 
443: -0.500 -0.400 0.600 0.200 -0.800 0.800 0.800 0.500 -0.500 -0.000 -0.200 -1.600 -1.200 -0.200 0.100 0.400 
444: -0.300 -0.300 -0.800 -0.600 -1.900 0.900 0.700 0.200 0.300 0.900 0.600 -0.900 -0.400 -0.200 0.300 -0.000 
445: -0.200 -1.000 0.300 -0.500 -1.200 0.800 0.200 1.100 0.200 0.900 -0.200 -1.000 -0.700 -0.400 0.100 -0.400 
446: -0.000 -0.700 -0.100 -0.000 -1.300 0.800 -0.100 0.300 0.700 0.700 -0.000 -1.700 0.300 -0.400 -0.600 -0.100 
447: -0.100 0.200 -0.300 0.700 -1.400 0.100 1.300 0.100 0.700 -0.600 0.500 -1.900 -0.200 -0.500 -0.600 -0.300 
448: 0.900 0.000 -1.100 -0.500 -1.800 -0.200 0.200 1.100 1.000 0.400 -0.400 -0.600 -0.700 -0.700 0.800 -0.300 
449: 0.800 -0.500 -0.000 -0.000 -1.400 0.400 0.200 -0.000 -0.700 0.300 -0.300 -0.500 -0.200 0.100 0.200 -0.400 
450: -0.100 -0.100 0.200 -0.500 -1.200 0.100 0.800 0.000 0.900 -0.300 -0.100 -0.800 -1.000 -0.100 -0.300 0.400 
451: -0.500 -0.100 -0.300 0.600 -1.200 0.500 -1.100 1.000 0.600 0.500 -0.000 -0.800 -0.500 0.700 -0.900 -0.600 
452: -0.600 -0.100 -0.300 0.400 -0.900 0.500 0.800 0.700 -0.500 -0.100 -0.500 -1.900 -0.200 0.000 0.400 0.200 
453: 0.000 -0.400 -1.000 -0.100 -1.200 0.700 0.300 -0.100 -0.200 0.800 0.200 -0.900 0.500 -0.500 -0.000 -0.400 
454: -0.700 0.300 -0.400 0.900 -0.800 0.300 0.300 0.400 0.300 -0.600 0.200 -0.800 -0.700 -0.700 -0.000 0.100 
455: 0.300 -0.400 -0.900 -0.200 -0.800 -0.300 0.800 -0.400 0.500 -0.300 0.400 -0.900 0.900 -0.400 -0.600 0.800 
456: 1.000 0.200 0.400 0.100 -1.700 0.600 0.100 -1.200 0.200 0.200 0.300 -1.600 -0.900 -0.300 -0.300 0.400 
457: 0.300 -0.200 -0.600 0.100 -0.900 0.600 0.200 0.700 1.100 -0.000 0.200 -1.200 -0.900 -0.700 -0.400 -0.500 
458: 0.200 0.000 -0.300 0.600 -1.500 -0.300 0.400 1.100 0.300 0.100 -0.500 -1.300 -0.700 -0.600 0.600 0.200 
459: -0.500 -0.600 0.700 -0.100 -1.600 0.000 0.000 0.400 0.200 -0.100 0.300 -0.500 -0.000 0.200 0.200 0.400 
460: -0.200 -0.600 -0.700 0.400 -1.600 -0.200 0.700 0.300 0.500 0.700 0.500 -0.900 0.100 -0.200 0.400 -0.300 
461: -0.300 -0.600 0.500 0.100 -0.900 -0.100 -0.200 0.200 0.400 0.700 -0.200 -0.800 -0.200 -0.400 -0.000 0.300 
462: -0.100 -0.100 -0.400 0.400 -1.800 1.200 -0.400 -0.200 0.300 0.200 0.400 -1.300 -0.200 -0.600 0.200 0.500 
463: -0.700 0.300 -0.900 0.200 -1.000 1.100 -0.300 0.700 -0.000 0.800 -0.400 -1.600 -0.700 -0.600 0.200 0.700 
464: 0.400 -1.100 -0.200 -0.600 -1.100 1.300 0.800 0.400 0.200 -0.800 0.200 -1.600 0.800 -0.800 -0.200 0.200 
465: 0.800 0.200 -0.300 0.200 -1.800 -0.100 0.100 0.300 0.500 0.200 0.400 -0.900 -0.200 -0.800 -0.200 -0.600 
466: -0.200 -0.000 -0.400 0.900 -1.600 1.200 -0.500 -0.100 -0.200 -0.100 0.200 -0.200 -0.800 0.200 -0.200 -0.000 
467: -0.500 -0.900 -0.000 -0.200 -1.000 0.600 0.000 1.300 -0.200 0.000 0.200 -1.600 0.100 -0.100 0.400 0.200 
468: -0.300 -0.600 -0.300 0.800 -1.900 0.500 0.300 0.500 -0.300 1.000 0.500 -1.300 0.200 -0.100 -0.400 0.100 
469: 0.200 -0.900 -0.800 -0.200 -1.700 0.900 1.000 -0.200 0.500 0.300 -0.400 -0.800 -0.100 0.300 -0.200 0.100 
470: -0.300 0.000 -0.600 0.700 -1.800 0.900 0.100 1.100 0.200 0.500 -0.200 -1.300 0.200 -1.200 -0.500 0.300 
471: -0.300 -0.500 -0.100 -0.100 -1.700 1.200 0.500 -0.100 0.200 -0.300 -0.400 -1.100 1.200 -0.300 -0.100 0.200 
472: -0.300 -0.100 0.300 0.200 -1.800 0.200 0.900 0.800 0.800 -0.400 0.500 -1.300 -0.700 -0.600 0.200 -0.000 
473: -0.800 -0.300 -0.300 0.200 -1.900 0.200 0.400 0.200 0.700 1.100 -0.000 -0.500 -0.500 -0.400 0.600 0.300 
474: -1.000 -0.400 -0.600 0.300 -2.200 1.000 1.000 0.500 -0.300 1.000 0.400 -1.000 -0.100 0.500 -0.600 0.100 
475: -1.300 -1.100 -0.200 0.100 -1.800 2.200 0.200 0.800 0.300 0.200 0.400 -1.000 0.000 -0.300 -0.200 0.300 
476: -1.000 -0.500 -0.000 -0.600 -1.300 0.900 0.300 1.000 -0.300 0.700 0.500 -1.100 0.200 0.300 -0.300 -0.200 
477: -0.600 -0.200 -0.300 -0.800 -1.300 0.700 0.300 1.200 -0.200 1.000 0.300 -1.200 -0.300 -0.500 -0.200 0.200 
478: 0.400 -0.900 -0.800 -0.400 -0.900 0.900 0.300 0.100 -0.100 0.700 0.100 -1.100 -0.100 -0.100 0.200 -0.700 
479: 0.200 -0.100 -0.300 0.500 -1.300 0.200 0.300 1.000 -0.200 -0.100 0.700 -0.900 -0.800 -0.800 -0.400 0.100 
480: -0.300 -0.500 -0.100 0.100 -1.100 0.600 -0.200 -0.600 0.100 -0.600 2.100 -1.400 0.700 -0.300 0.300 0.200 
481: 0.400 -0.000 -0.600 0.100 -2.100 -0.100 1.000 0.500 0.900 0.500 -0.100 -0.300 -0.600 0.300 -1.100 -0.800 
482: 0.100 -0.700 -0.200 0.400 -1.300 0.900 0.500 -0.100 0.000 -0.500 0.200 -0.600 -0.500 -0.100 -0.400 0.800 
483: -0.100 -0.600 -0.500 0.700 -1.400 0.100 0.600 -0.000 0.200 0.300 0.400 -1.200 -0.000 -0.300 0.400 0.100 
484: -0.500 0.600 -0.400 -0.300 -2.300 0.800 0.200 0.500 0.800 -0.100 0.800 -1.000 0.000 -0.400 0.100 -0.200 
485: -0.300 -0.300 -1.100 0.200 -1.300 1.600 -0.800 1.000 0.000 0.500 0.400 -1.000 0.200 -0.200 -0.800 -0.500 
486: 0.100 -0.900 -0.000 0.400 -1.700 1.200 1.300 0.700 -0.300 -0.400 -0.700 -1.600 -0.000 -0.200 -0.300 0.200 
487: 0.000 -0.400 -0.700 0.100 -1.700 0.400 1.100 -0.300 0.300 0.100 0.900 -1.000 -0.600 0.200 0.100 0.200 
488: 0.300 -0.700 -1.000 0.400 -1.500 0.400 -0.600 1.600 0.800 0.300 0.500 -0.900 -0.500 -0.500 -0.600 0.500 
489: 0.300 -0.200 -0.200 0.100 -2.200 0.800 0.600 -0.300 -0.800 -0.000 -0.600 -1.000 0.800 0.100 0.200 0.800 
490: -0.300 -0.400 -0.500 0.100 -1.800 1.400 0.600 0.200 0.300 0.300 -0.000 -1.000 -0.600 0.000 -0.400 0.200 
491: -0.100 -1.100 -1.400 1.100 -1.300 -0.200 1.200 1.800 0.100 -0.200 0.300 -0.800 -0.200 -0.500 -0.300 0.300 
492: 0.700 -1.700 -0.400 1.100 -1.800 -0.700 0.200 0.000 -0.700 1.100 0.100 -1.400 1.000 1.200 0.100 -0.000 
493: 0.800 -1.200 0.400 0.500 -1.800 0.700 -0.500 0.300 0.000 0.100 0.500 -1.200 -0.500 0.000 -0.400 0.700 
494: -0.700 -0.100 -0.600 1.200 -1.900 0.700 -0.400 0.700 -0.300 0.200 0.200 -0.500 -0.200 -0.100 0.100 0.500 
495: -0.200 -0.800 -1.000 -0.400 -1.800 1.500 0.300 0.200 -0.800 -0.000 0.500 -0.800 0.200 0.300 0.200 1.300 
496: -0.700 -0.300 -0.900 0.200 -1.400 1.300 -0.300 1.000 -0.200 0.800 0.200 -1.600 -0.500 0.400 0.100 -0.100 
497: -0.700 -1.300 -0.800 1.200 -1.100 1.000 0.100 1.800 0.700 -0.500 -0.600 -1.400 -0.600 -0.000 -0.300 0.800 
498: 0.700 -0.900 -0.600 -0.100 -2.300 1.500 -0.000 -0.700 -0.700 -0.600 0.500 -1.000 1.100 0.200 1.200 0.200 
499: 0.700 -0.200 -0.800 -0.200 -0.900 0.100 0.300 0.500 1.500 -0.500 -0.100 -0.900 0.200 -0.800 -1.100 -0.400 
500: 2.100 -1.700 0.100 2.100 -1.100 -0.700 0.100 0.100 0.700 -1.300 -0.600 -0.700 0.900 -1.400 -0.700 0.200 
501: 2.900 -0.400 1.100 -0.300 -2.800 -1.500 0.500 -1.300 -0.300 0.200 0.200 -1.600 1.300 -0.600 1.800 -0.500 
502: 0.900 -0.200 -0.100 1.600 -1.400 -1.100 0.700 -0.900 2.200 -0.900 2.400 -0.400 -0.500 -1.500 -0.700 -1.200 
503: 11.700 -5.000 -3.300 -3.300 6.700 -5.100 -3.500 -3.500 8.500 -3.400 -2.300 -2.400 5.600 -3.400 -2.000 -1.900 
504: -5.200 39.100 -3.300 -3.300 -5.500 -5.000 -3.500 -3.500 -3.400 -3.400 -2.400 -2.300 -3.600 -3.300 -2.300 -2.300 
505: -5.300 -5.000 -3.300 -3.000 -5.400 -5.000 -3.500 56.000 -3.600 -3.500 -2.300 -2.400 -3.700 -3.400 -2.300 -2.300 
506: -5.300 -4.800 -3.300 -3.300 -5.500 -5.100 -3.400 -3.400 -3.600 -3.300 -2.400 -2.400 14.800 9.600 11.300 24.400 
507: 0.700 -2.100 -0.200 -0.200 -3.800 -1.900 1.300 -1.600 -0.100 0.200 0.300 -1.300 3.700 0.100 4.800 2.500 
508: -0.800 0.400 -0.500 1.600 -3.200 -1.200 -0.100 0.200 1.900 1.200 0.900 1.100 -1.400 0.800 -0.500 -0.400 
509: -0.700 -2.500 -0.600 1.300 -1.600 0.100 -0.000 2.200 0.200 -0.800 0.600 -0.500 1.700 -1.200 0.500 1.700 
510: 0.700 -1.500 0.600 0.700 -3.800 -0.500 2.100 -2.200 -0.400 -0.500 1.600 -0.500 2.000 0.700 0.700 1.300 
511: -0.700 -0.100 -0.700 0.300 -2.900 -0.400 0.300 0.800 1.900 1.900 0.900 -0.500 -1.000 -0.300 -0.400 0.400 
512: -0.200 -2.600 -0.100 1.200 -0.800 -0.200 0.200 1.400 0.700 -0.300 -0.000 -1.000 0.600 -0.800 0.200 1.200 
513: -0.300 -0.600 1.700 0.800 -4.000 -0.800 2.100 -1.200 0.200 -0.300 1.000 -1.000 2.200 -0.800 0.300 1.100 
514: -1.300 -0.500 -0.300 0.600 -1.800 -0.800 -0.500 0.300 1.500 3.000 0.700 -0.800 -0.200 -0.500 0.100 -0.100 
515: -0.900 -1.700 -0.300 2.300 -1.000 -0.800 0.700 1.900 0.100 -0.400 0.500 -0.800 0.700 -1.600 -0.400 1.700 
516: -0.400 -1.300 0.600 1.300 -3.700 -1.100 1.200 -1.000 0.300 0.300 0.200 -0.900 1.700 0.700 1.800 1.400 
517: -0.900 -0.700 -0.600 0.400 -2.600 -0.200 -0.800 1.500 1.500 1.600 1.000 -1.100 -0.300 0.500 -0.300 0.400 
518: -0.700 -1.500 -0.400 1.200 -1.700 -0.300 1.400 1.400 0.200 -1.200 0.200 -0.200 0.300 -0.600 1.100 0.800 
519: -0.100 -1.600 0.200 0.700 -3.800 0.600 0.500 -1.000 0.300 0.300 1.500 -0.300 -0.200 1.100 1.100 1.500 
520: -2.300 -0.500 -0.100 -0.200 -1.500 0.500 0.300 0.500 1.100 0.800 1.500 -1.000 -0.500 0.200 -0.000 0.800 
521: -0.900 -1.800 -0.500 1.000 -1.800 -0.600 1.200 2.400 1.500 -0.200 -0.300 -0.100 0.000 -0.700 -0.300 0.900 
522: -0.300 -0.900 0.300 0.500 -3.500 0.100 1.500 -1.900 -0.700 0.100 1.500 -0.600 1.400 0.600 2.400 0.100 
523: -1.400 -0.100 -0.600 -0.600 -1.100 -0.200 0.200 0.500 2.000 2.200 0.200 -0.000 -1.500 -0.200 -0.000 -0.500 
524: -0.400 -1.200 -0.900 1.500 -1.400 0.100 0.600 1.900 -0.000 -1.200 0.100 0.800 -0.300 -0.900 -0.200 0.900 
525: -0.300 -0.200 -0.400 -0.300 -3.500 0.100 1.000 -0.600 -0.400 -0.100 0.900 -1.000 2.300 0.300 1.200 1.300 
526: -1.000 -0.300 -0.300 0.100 -2.000 -0.200 -0.400 2.700 1.400 0.700 0.600 -1.000 -1.700 -0.400 -0.300 1.800 
527: -1.200 -1.800 0.400 0.500 -1.300 -2.000 0.900 2.500 -0.200 -0.500 0.900 -0.900 1.600 -0.900 0.900 2.600 
528: 0.200 -1.100 0.200 0.200 -4.000 -1.000 0.800 -1.500 0.300 1.500 0.900 -0.400 1.500 0.500 0.800 2.000 
529: -1.300 -0.700 0.200 0.400 -1.700 -0.300 0.500 0.700 0.200 1.600 0.400 -0.000 -1.200 0.500 -0.000 0.300 
530: -1.000 -2.000 -0.100 0.300 -0.800 -1.400 0.800 2.300 0.700 -0.200 0.900 -0.500 -0.200 -0.500 0.800 1.500 
531: 1.000 -0.700 -0.900 -0.100 -3.200 -0.600 0.000 -0.900 0.300 1.500 0.800 -0.900 2.500 -0.200 0.100 1.100 
532: -1.300 0.900 1.700 -0.200 -2.100 1.000 -0.300 0.200 0.200 0.400 0.100 -1.500 -1.200 0.100 -0.000 0.100 
533: -0.100 -2.100 -1.300 -0.100 -1.000 -0.400 1.500 2.700 1.700 -0.700 0.900 -0.400 -0.500 -2.000 0.500 1.200 
534: 0.900 -0.900 0.200 0.900 -3.600 0.400 -0.600 -1.900 -0.200 0.500 1.000 -0.300 1.800 -0.000 1.200 0.400 
535: -1.700 -0.300 0.100 1.800 -1.800 0.400 0.400 0.600 1.200 0.500 -0.000 -1.100 -1.200 -0.100 0.100 0.100 
536: -1.100 -1.700 -0.500 0.900 -1.500 -1.300 1.100 2.500 0.900 -0.800 0.500 -0.200 0.200 -0.500 0.200 2.000 
537: -0.500 -0.800 0.600 0.100 -3.800 -0.500 0.800 -1.000 -0.100 0.700 1.300 -1.000 1.400 0.600 1.500 1.900 
538: -1.900 -0.600 -0.400 0.500 -1.800 1.200 -0.400 -0.000 0.700 1.700 1.200 -0.300 -1.300 0.300 0.100 0.500 
539: -0.500 -2.400 -0.500 0.200 -1.100 -0.600 0.800 3.600 -0.300 -0.300 0.800 -0.400 -0.300 -0.900 0.100 2.100 
540: 0.700 -1.600 0.100 -0.300 -4.100 0.000 0.700 -1.100 -0.300 0.500 1.300 -0.600 1.700 0.700 1.500 1.800 
541: -2.000 0.000 0.100 0.600 -2.300 0.300 0.400 0.600 1.200 1.600 0.700 -1.100 -0.700 0.200 -0.200 -0.200 
542: -1.000 -2.500 -1.000 1.800 -1.900 0.500 0.500 2.900 1.100 -0.900 0.300 0.200 0.000 -0.500 0.200 0.500 
543: -0.700 -0.700 0.100 0.200 -3.600 -0.100 1.200 -0.900 0.400 0.000 -0.000 -1.100 2.900 1.100 0.600 0.800 
544: -0.900 -0.200 -0.200 0.200 -1.800 0.900 -0.300 0.800 0.800 0.200 1.100 -0.400 -1.400 0.000 -0.600 0.800 
545: -1.400 -1.600 -0.800 1.900 -2.100 -0.700 1.100 3.000 0.900 -0.600 -0.500 -0.400 1.000 -1.200 0.400 1.200 
546: -0.500 -0.500 0.100 -0.200 -3.500 -0.100 1.000 -1.700 0.200 -0.300 0.400 -0.300 2.900 1.000 1.200 0.700 
547: -0.300 0.300 -0.000 -1.000 -2.000 0.600 0.300 0.600 1.000 1.200 0.600 -0.900 -1.600 0.200 -1.000 0.200 
548: -0.700 -1.800 -0.300 1.100 -1.300 -0.800 1.700 3.000 -0.200 -0.600 0.900 -0.000 -0.500 -1.100 -0.300 1.000 
549: -0.200 -0.900 -0.600 -0.000 -3.700 -0.300 0.800 -1.400 0.700 0.200 1.200 -0.300 2.500 0.600 0.500 1.500 
550: -0.500 -0.200 -0.100 0.100 -1.800 -0.600 1.200 0.500 0.800 0.800 -0.000 -0.600 -1.500 -0.700 0.200 1.700 
551: -1.200 -1.600 -0.100 1.400 -1.600 -0.800 -0.600 2.100 0.800 -0.400 0.700 0.300 0.300 -0.100 0.200 1.000 
552: 0.100 -1.300 -0.100 0.400 -3.300 0.900 0.100 -1.300 -0.300 0.000 0.900 -1.000 1.900 0.700 1.500 1.000 
553: -1.600 0.300 -0.000 0.200 -2.200 0.300 0.200 1.600 0.300 0.800 0.700 -0.300 -1.200 -0.500 -0.600 1.100 
554: -1.200 -2.100 -0.900 0.900 -0.800 -1.200 0.900 2.300 0.900 -0.800 0.800 -1.000 0.800 -0.300 1.000 1.400 
555: -0.700 -0.100 0.900 0.400 -3.600 -0.500 0.400 -1.300 -0.000 1.000 1.000 -1.000 1.600 -0.000 0.700 1.600 
556: -1.400 -0.400 0.100 -0.700 -1.800 0.600 0.300 0.700 -0.100 2.200 0.200 -0.000 -1.200 -0.100 0.300 0.400 
557: -1.300 -1.700 -1.100 0.900 -1.200 0.300 0.200 2.600 0.500 -0.800 1.200 -0.100 -0.200 -0.900 -0.600 2.200 
558: -0.400 -0.600 0.100 -0.500 -3.900 0.400 1.600 -1.100 -0.300 -0.100 1.100 -1.400 1.800 0.800 1.300 1.700 
559: -1.600 -0.600 -0.600 0.300 -1.200 0.100 0.300 0.700 0.300 1.900 1.300 -0.000 -1.500 -0.600 0.200 0.700 
560: -1.500 -1.700 -0.600 1.400 -0.500 -0.700 -0.400 2.100 0.200 -0.400 1.000 -0.000 -0.300 -0.100 0.200 2.000 
561: -0.400 -0.600 -0.300 0.200 -2.900 -0.200 0.700 -1.200 -1.000 0.600 1.000 -1.000 2.400 -0.300 1.500 2.100 
562: -1.600 0.700 -0.800 0.100 -1.900 0.100 0.500 0.300 0.200 1.600 1.000 -0.700 -0.900 0.600 -1.500 1.100 
563: -1.000 -1.800 -0.800 0.400 -0.800 -0.600 1.600 2.600 0.500 -0.600 0.100 -1.000 0.000 -0.400 0.700 0.500 
564: 0.000 -0.100 -0.300 -0.100 -4.000 0.100 1.600 -1.200 0.200 1.000 1.100 -1.300 1.700 -0.000 0.800 0.200 
565: -1.400 -0.600 0.300 0.100 -1.300 1.000 0.400 0.200 1.000 1.300 0.300 -0.100 -1.300 -0.600 -0.900 0.200 
566: -0.600 -1.600 0.300 -0.100 -1.600 -1.000 0.800 3.200 0.700 -0.400 0.200 -0.400 0.200 -0.900 0.200 1.000 
567: -0.400 -0.500 0.300 0.200 -2.600 -0.400 -0.600 -0.900 0.500 0.300 1.500 -1.000 2.500 -0.300 0.900 0.600 
568: -0.600 0.400 0.600 -0.200 -1.700 0.200 0.300 -0.300 1.200 0.300 1.100 -1.500 -1.600 0.500 -0.800 0.400 
569: -1.300 -1.400 0.100 1.500 -0.700 -1.300 0.700 2.800 0.700 -0.400 1.100 -0.300 -0.700 -1.200 -0.100 0.600 
570: -0.200 -1.000 0.500 -0.300 -3.500 -0.100 0.500 -1.700 0.900 0.200 1.300 -0.900 2.000 0.700 1.500 0.800 
571: -0.200 0.100 -0.700 -0.100 -1.600 -0.000 0.200 0.600 1.600 0.800 1.300 -0.800 -1.700 -0.600 -0.300 -0.000 
572: -0.300 -1.500 -0.100 1.400 -1.800 -0.600 0.200 2.500 0.700 -1.200 0.500 0.100 -0.400 -1.100 0.200 1.400 
573: 0.400 -1.200 -0.600 0.500 -4.000 -0.600 1.000 -0.700 0.200 0.100 0.800 -0.600 1.600 0.800 1.200 2.100 
574: -0.500 -0.400 -0.700 0.200 -1.800 0.600 -0.000 -0.800 1.000 0.700 0.700 -0.800 -0.400 0.000 1.000 0.200 
575: -0.300 -1.800 0.100 1.600 -1.500 -0.400 0.100 2.700 0.500 0.100 -0.600 0.200 -0.100 -1.400 -0.400 0.800 
576: -0.100 0.200 -0.400 -0.600 -3.900 -0.000 1.700 -1.500 -0.300 -0.700 1.800 -1.400 2.500 0.300 1.600 1.100 
577: -1.000 -0.600 -0.100 0.300 -2.600 0.700 0.100 1.500 1.600 1.800 0.500 -0.300 -1.200 -0.600 -0.500 -0.600 
578: -1.000 -1.800 -1.000 1.500 -0.900 -0.700 0.600 2.200 -0.700 -0.700 1.700 -0.200 0.300 -1.100 0.200 2.200 
579: -0.400 -0.900 -0.100 0.200 -3.600 -0.300 1.300 -1.800 0.300 0.000 0.700 -0.100 1.200 0.700 1.800 2.400 
580: -1.700 0.000 -0.200 -0.300 -2.300 1.000 -0.100 0.000 0.900 2.400 -0.000 -1.000 -1.000 0.200 -0.400 1.000 
581: -1.100 -2.400 -0.400 1.200 -0.400 -0.600 0.500 4.100 0.700 -1.200 -0.700 0.200 -0.200 -0.600 -0.300 0.700 
582: -0.300 -0.500 0.600 0.300 -3.700 -1.100 0.700 -0.900 -0.800 -0.100 0.700 -0.600 2.200 1.000 1.500 2.100 
583: -0.600 -0.900 -0.100 -0.600 -2.200 0.100 0.700 0.000 0.700 1.700 0.400 -0.000 -0.500 0.000 0.300 0.600 
584: -0.800 -0.700 -1.100 0.700 -1.500 -0.900 1.000 2.100 1.100 -0.100 0.100 -0.100 0.000 -1.100 0.100 0.800 
585: 0.300 -1.000 -0.100 0.200 -2.900 0.100 0.700 -1.100 -0.600 0.200 0.900 -0.600 2.600 -0.200 0.700 0.200 
586: -0.700 0.200 0.400 0.100 -2.200 0.300 -0.500 1.100 0.300 1.100 0.100 -0.000 -1.300 -0.400 -0.400 0.800 
587: -0.600 -1.900 -1.100 0.900 -1.800 -0.500 0.900 2.900 0.800 -1.200 0.200 -0.400 0.400 -0.500 0.500 1.800 
588: -0.100 -0.700 0.600 -0.500 -2.700 -0.500 0.000 -1.400 0.200 0.200 0.200 -0.700 2.200 0.500 2.100 0.500 
589: -0.900 0.300 0.500 0.200 -2.500 1.100 0.000 0.200 1.000 0.500 1.500 -0.500 -0.600 -1.300 -0.400 -0.200 
590: -0.800 -1.700 -0.500 0.900 -1.800 -1.000 1.100 2.900 0.700 -0.100 0.700 -0.000 -0.200 -1.400 -0.000 1.600 
591: -0.200 -0.400 -0.100 -0.700 -3.000 -0.600 -0.400 -0.600 -0.000 1.100 0.900 -1.300 2.500 0.200 1.600 1.400 
592: -0.500 0.500 -0.200 -0.400 -2.500 1.300 -0.400 1.100 -0.300 1.700 0.200 -0.700 -1.700 0.000 -0.400 0.500 
593: -1.700 -2.200 -0.800 1.100 -1.300 0.100 1.000 4.200 0.400 -1.400 0.600 -0.500 -0.500 -0.600 0.100 1.800 
594: -0.100 -1.200 -0.800 -0.100 -3.000 -0.300 0.100 -1.200 0.300 0.200 0.800 -0.900 2.200 1.300 2.300 1.100 
595: -1.000 0.500 -0.300 0.500 -2.400 0.900 -0.100 0.800 0.800 0.900 0.700 -1.200 -1.200 0.100 -0.400 -0.000 
596: -1.200 -2.200 -0.400 1.100 -1.300 -0.300 1.500 2.900 0.500 -1.100 0.400 -0.400 0.000 -0.500 -0.100 0.900 
597: -0.200 -0.600 -0.100 -0.300 -3.300 -0.200 0.700 -1.700 0.600 0.500 0.800 -0.700 1.300 0.500 1.500 1.600 
598: -0.900 -0.200 -0.100 0.100 -2.000 0.900 -0.300 0.800 1.500 1.000 0.800 -1.400 -0.900 -0.500 -0.300 -0.200 
599: -0.600 -1.600 0.100 1.000 -1.800 -1.300 1.100 4.000 0.000 -0.800 0.100 0.400 -0.300 -0.500 -0.100 0.700 
600: -0.200 -0.700 -1.400 0.300 -3.100 -0.100 -0.700 -0.900 -0.700 -0.100 2.500 -0.300 2.100 0.000 2.400 2.400 
//
CLASS 7
pos: AA    AT    AC    AG    TA    TT    TC    TG    CA    CT    CC    CG    GA    GT    GC    GG
1: 0.500 -0.300 -0.000 -0.200 -1.300 1.300 -0.300 0.100 0.000 -0.300 0.600 -1.000 -0.400 -1.000 -0.400 0.400 
2: -0.900 0.600 -0.200 0.400 -1.200 0.600 -0.000 0.200 0.200 -0.300 0.200 -0.600 -0.200 0.000 -0.800 -0.000 
3: -0.100 -0.700 -0.500 -0.000 -0.300 0.800 -0.100 0.100 -0.000 -0.400 0.200 -0.900 -0.800 0.100 -0.700 1.400 
4: -0.300 0.800 -0.100 -0.700 -1.600 0.800 0.300 -0.100 -0.300 -0.000 -0.100 -1.200 -0.200 0.700 -0.600 0.200 
5: 0.200 -0.800 -0.500 -0.400 -1.800 1.500 0.800 1.600 -0.300 -0.000 0.700 -1.200 -0.900 -0.900 0.400 -0.300 
6: -0.300 -0.700 -0.700 -0.000 -0.800 0.500 0.300 -0.600 -0.000 1.000 0.600 -0.800 -0.300 -0.200 0.100 0.300
[truncated: 929,171 more chars]
