# Supplementary material for: Database of Potential Promoter Sequences in the Capsicum annuum Genome
Source: Biology (Basel). 2022 Jul 26;11(8):1117. doi: 10.3390/biology11081117 (PMC9332048; doi:10.3390/biology11081117)
Supplement: Supplementary file 1 [file biology-11-01117-s001.zip › biology-1686961-supplementary/File S3-set1.txt]

>T459_00003 СHR_1             :+U  EU:NC; range  -499 to   100.
ATTCATAAAAAGGTTGTGAAGCCACATTTACGGGTAAAAGAAAGCAATAACTGCCAAACT
GGAAGAAAACATCTACTTGGAAACTGCTGAAAGAAACTATAGAGACTCGTAAGACTTGTA
GAATAGCCTCAGTATCTTCTATGTAATCTTGTAAGAATGCACCAAAATGAAAAAGCAAAA
TACAACTACGTTTCATCTTCTGGTCTGAGATGCTTAAATTTGGGTTTCTAGTCTAGGATT
CTATTTTGAATCTGTTGAACTTTCCAGAACTGTGACAAGATTTTGAATGTTTCAGAACTG
GACGTTTCACCTCAATTGGATTTTTCCTGCAGTTAAAGAATTTAGAAGAAACCTTGAACT
TGTACGTGCTGATAGACCCAATGCATTCAGTAACAACAGCTCATCTGTTTTCTCTTGCAT
ACAAACAACAGTTGATATTCCTTCTCAAAGCAGAAAAATTGATGTTCCTCCTAATATGTT
TTTGGGCTAGCCCTCTAACATGGGGTTGAGACAAACAATAGATGGGAGGATTATTAAGAA
AGAACCTGTCTATGGTGGTAATTCTCCGTTTGCCTTTGGTCCTCATGGCAGTTACTTGGA
>T459_00004 СHR_1             :+U  EU:NC; range  -499 to   100.
GGTTCAAAAGCTAATGTACTTAACCACATAAAAGGTATGCTGCTTTACCATGTTGAAAAT
GTGGGATATTTTGGTAGCACTGATTCATCCTATTTTTCTCAACCTCGTTTATTATTGAAT
GATGTAGCACTGAAGAACAACCAATAGCAAGAAAGGTTGTCGCTTCTCGTGCTTCCTGTA
CAGAGAAAGTTAGCCATAGATTATATCAAAGTGTAAACAGATATATATTGTGGAGAAATT
TTGAGCTTTAACTCCATATTGTGTTCATAAACATATATCTTAGACATATTTTTGTTGTAC
AGGGATAAGGAGAGTGTAAATTCATGTAAACCAGGCGTGAAACAAAATGGATCTAGTTTC
TGTTTCAAAATTGAAGAGCGGGCCCGGAAAAGGAAAGAGGCAAGGACCAATTTCTTCTGT
CTTATAAAACGTCGTATAAAACCTAAAAGAAGTTTTTGATATTGATTTTAGTTCTTTATG
AAGATTGAGGAGAAAGTGCATGCCAAAGAGGAAGAAACACGTCATCTCCAAGCAAGAACC
CAGGTAATAAACCCGGGGTCTGATTGTTGTGACTAATGAAAACAGGTCCAAATTAATATG
>T459_00005 СHR_1             :+U  EU:NC; range  -499 to   100.
ACTCTTTGATTCAGTAATTTCTTTTTTTATTATTATTATTATTATTTACCATGATTATTT
GTTTTATCAGAAGGATTTGATAAGTTCTTTGAATTGTTCTTGTGCTATTTGTTTATGGGG
TATTTTATTAATTTTTAGTAGAAGGCTAGTAGCAAATAGTTTCGCGTCATGTCTCTTTTG
GTAGTAGTATTAGTATATATTTTTCTTTTCTACTTGTTGTATCGTATACCTCTGTTTTCT
TACTTTCTATAGTTGTTACTGCTTATGCCTTCATAAATATCCTCGTGTTTTTGCTTTCCT
TGCCGAGTATTTATGGGAAACAAATTTTCTACTTGCCAAGGTAGGGGTTACGTATGTTGT
TGTTGAAGAAGAAGCATGCAGAAAGAGAGATGTTTTGCTTTGTCTCATAAGTATTTAGTT
AGCTTGCAATATTTTCATGAATGGATGATGATTTGTGAGTGGTTGTTTATGAGTGTTTCG
GTTTGTCCTTTGAAATCTCATGGAGACTAGTTTGATTCATGTACAGTCTCCATACATAGA
GATGATGAAGAACAACTTCTTCTTTTTTCGATCATCAACTAATGATGCAAACAAGACCCC
>T459_00006 СHR_1             :+U  EU:NC; range  -499 to   100.
CTCTTTCAACTCTTTGATTCAGTAATTTCTCTTTTTTTTTAATTATTTACCATGATTATT
TGTTTTATCAGAAGGATTTGATAAGTTCTTTGAATTGTTCTTGTGCTATTTGTTTGTGGG
GTGTTTTATTAATTTTCAGTAGAAGGCTAGTAGTAAATTATTTTGCGTCATGTCTCTTCT
GGTAGTAGTATTAGTATATATTTTTCTTTTCTACTTGTTGTATCGTATACCTCTGTTTCT
TACTTGCTACTGTTGTTACTGCTTATGTCTTCATAAATATCCTCGTGTTTTTGCTTTCCT
TGCCAAGGATTTATGGGAAACAAATTTTCTACTTGCCAAGGTAGGGGTTACGTATGTTGT
TGTTGAAGAAGAAGCATGTAGAAAGAGAGATGTTTTGCTTTGTCTCATAAGTATTTGGTT
AGCTTGCAATATTTTAATGAATGGATGATGATTTGTGAGTGGCTGTTTATGAGTGTTTTG
CTTTGTCCTTTGAAATCTCATGGACACTAGTTTGATTCATGTACAGTCTCCATACATAGA
GATGATGAAGAACAACTTCTTCTTTTTTCGATCATCAACTAATGATGCAAACAAGACCCC
>T459_00007 СHR_1             :+U  EU:NC; range  -499 to   100.
TACAATACAATAAATGCGTCATTTAACTTGTCTCAAATCATAGTTATGAGCTTCAACTTT
GAATGTGCATAAATAAAAACTTAAACTTGTATAAAGTTCAATAAATGTATACCTATCCTA
TGTGGCGGCATAATATATATCCCGACCAAATGAGAAAGATTGAATTCTGATTCTTCAAAC
TTACATAGTTTTGCACATTCCCTTCACTTACACTAAGTTACATTACAATTTTGTCCCTGT
CAGTAATCATAATTGATCTTTGGCATAATCTCACACGCGTCCTTGTTAATAACATCAGGT
TACCATGCCAAAAGAACAACACCATGTAGGAAAACCACATGTTTTTATCAAGACATTCAT
TTATAATATAGGAAAACACAAGTTTTAGAGTTCCTAGAAAAAAACATATATATATATATA
TAGATATATATGTAGTAGTTTTGGTCTAAAATATATCAAGAATTATTTGTTCATATATAT
TGACTATTCAATCTTTCAGATGCTAACTTCATCTACTGAAAGATTTCAAAAGATTCAAAA
GGGAGCCCCAGCTGAATACCAAAAGTATCTTGTCCAGGTCACAAAGTATCAGACAGCTGA
>T459_00008 СHR_1             :+U  EU:NC; range  -499 to   100.
GATGTGATATGTGTTCTCAACAATGTGTCATCCAAGATAAACACACAACAATTATACATA
TTAATTTGGACCCCAGCCCTTACTTACTGATGTTTTCTCAACAATGTGTGATCCAAGATA
AACACGCAACAATAATCAACCAAATTAGATTAATGCATATCTCTACTGTCAACTTCACCT
TTCAGATAATATTATAGTAGTTTACAACTATTATTCCATTGGAATTCAGACAGTTTAAAG
TAAAGGGAACGTAACTATTTGCCATGCATGAAATCAAATACTGTGTTTTAATTTGGTGGC
CTCTCTCAGGCCACATACCATATTGTTATATTAAAATGATATAGAGTATTACTACTATTA
CATAGTACTTACCATAATAATGCTTTTTTGTTGACCCTACCTTGCAAGTTGCAAGTTCAT
GCAGAGCTTATAAATAGTGTAAAAACTGTGATTCACCAATCACATGCAAAAAAGATTGAA
AATTTCAAACCTTGTTCATATGGTAATCTCCAATTACTTCCTCTCCACTTTCTCAAAATC
CATTAATAGTATTATATGGAGAATTTTTTTCATTTCTACTGTTCTCAAAATCACAAGCAA
>T459_00011 СHR_1             :+U  EU:NC; range  -499 to   100.
AAAAAAAATTATAAATTACAATAGTTAACAACTTAAATTATCTAAATACATATTAAAATA
ACATATATTTCGGATGAATCCTAGAAAGCATATGCAATTCTTTTATTAAAATTTTTTATT
TAAACATAAAAAGACTAATAAATATCTTAATGCACGGGCCATGCTGCTCTAATGTCACAA
ATATTTTGTACATATATAAATTCTTCTTGCATAAACATGTGAGAATAAAATGGTACAGAG
AAAATGTCTACACATTTACGAGCAAAATTTCATTGAACACTGGTACTATTCCAAACACGC
AGGCGCATTTACCGGAAGAAATGGGCCATGTTACCCACATGTCTTAGTATGAACTTGGGC
TGTTTATTTAGGGCCCAGCCCTATCCTAACCCTCCATCTGATAAATACACTTGCAAAATC
AGTACTCTAATTGACAAGGAAGGGGTTTTAGCTTGCTTTATTTTAGACCAACAAGCTCTA
GGGTTTTAGAATCGGGGGTATGGATTCTTTTTCGTCGGCTTCAAGTGGATCATCATCATC
GACGAATGACATCATGGACCAGGTCAAAACTCAGCTTACTCAGGCTTACGCTGAGCAATT
>T459_00013 СHR_1             :+U  EU:NC; range  -499 to   100.
TAAGTTTGCCTAACTGTTCTTTAGGCAATTATTCTATTTAATCATCAAACAATTTATTGA
TATGCAGTTCAATGGAAAACTTTCGTGTATGATGATAACAAGATTTAAATGCAAATCGTT
GCGGTAAAAGTACAAAGAAGAGAGGCAAAGTAATACATGAAAAAGGATAGACATTAGTAA
TACATTTCTTAATATAAAATAGAATGTATAACCAACGCAAACATTAATAAAAAAGTAAAA
TAAGGAGCAGTACATTAATCTGATGTAATACATACACTAACTTTTACAGTACATTCTACC
AAACAGTCCCTTAAATCTTCGGACCTATAGAGAGAAGTTTCCTATATTGGGCCTTATATG
TGGTTGTAGTGCAAAAGTATGATGGGCCCAGAGGCCCAAATAAATAGGAAGAAGATAGGA
AAGGAGACGAGAGTGTTATCCACTCCTCTGTTCGGATTTCTTTTCTCCTTCTTCATTCAG
AAAGAAAGAAATAAAAAAAATGGCGTATTTATCGACTTGCAATAATTCAGGGAAATTGTG
CTCCTCATTTGCACCTTCAACTCTTAATTTGTCTTCGTTCCAACGCGTCTCTGTTCAGTT
>T459_00017 СHR_1             :+U  EU:NC; range  -499 to   100.
TAAATACATTTAATAATTTGAAGTGAACCATTCAAATTCAGAACTCTATTAAATGCAAAC
AAATGATTACCCTTAATCTATGAAAAAAGAAACTAACCTGATATATGCTTCACTTTTAAA
AAAATACGTAAAATTTTCCAAATTTGTCCACATAATTAAGTTTAGCAGTACAACTATATG
GACGTTTATTTACCTCTATTCTAAAATGGAAGTGTAATTAATTAATACTAGTATAGCTCT
TTCCAAACAACCTGATATACGCCAATTGCCGCATGTGGGAAAGTTGATACGTCAACGGAA
TTAACATAGGGCTATTAAATTTGGTTGATAAATGAGAAGCGTCACAAAGTAGAGTACATT
TAGGTTTAGAAGAGTCCCCAGCTGACGCAAAAGAGATAACAGCTACAGGTTGAGATCCGG
CGAAATTCGTCGGATTTCTTCCTAGGAATCTTACTGCATCTCCGGCGAAATGAAGGGCTC
CTGCACTCTCGTTGCTTCCATGCTGGCCGCTTCTACTGTGGCTATTAGTTCCACATCCTA
TGCCGCTGATCCTCATCTAACCTTTCCCTCTCCTTCTACCAAGGTAAATAAATCGAATTG
>T459_00018 СHR_1             :+U  EU:NC; range  -499 to   100.
TCTGTTGACACGTGTCACTCAACCTCCCACTACAAATAATACTCATTCACTCCCACTCAC
ACTCACACACACACAACACTTGCCTTTGAAGTGGTAACTTCTGCTCTTCTCCAAGTACAC
TCAATTAATATTTGTGTCCTTTCTAATATTGATCTTATTTTTCTCATAGTAATAGATTAT
GCATGTTTAGATTCTATAAAGTAGATATGAATCACAGTTTTGTATGGTCCCTCCCCATTT
CGTTTAGGGAGGAAGCAAGAATTTTTAATCCAAGTTTTGATGATGTTAAATACTAGATTC
TTAACTGATAGACCTTATATGTCTTATAATCTTTGAGCCACGCAGCAATTCTAATTTTGC
CTTTTCCACACATTTACTCAAAAAGCCAAACTTTTGTACACGCATCCACCTTTTTGTAGT
TAGATTCTTTTGCCGCATGTTCTCTCTGCATCTTTATACGAATCACTAAGTCCACGCAAT
ACTCATAAATTATGAATTAATGGTCGGTCCCCTTGCGGTATGCCTCATACATTTGAATCA
ACCCATCCATCATATGCTATTCCGTTTGCCTCTCATCACTGCTTTTACTCTTTCTTGCTC
>T459_00019 СHR_1             :+U  EU:NC; range  -499 to   100.
TTTTGCATGAAAATGAAAAAGCTCTCTTTATTTTCTCTTCTTTTTTATTTTTGCGGAAAA
AATCAGGGAAAGACAGTATATAAAAGAGTGGATAGGGAAGGGTACTTTGGTAAATAAATA
ATTTTTTATAACAATTATAAAAATGTATATATCTTTAATACATCAAACCAAATGTTATAT
AAAAAATAATATTTGCATAACTAATACCAACACTACTAATACTTACATTAATAATACAAG
CATTATTAATATACCTTATTTTACATTATTTTTATACATTCTACCAAACTAGCCACAAAC
TTAAATGCTTTGTTAAGGACAAATATCTTTATATAAGTTGGTGGTGGTTTCAGTGTTGCT
ATTATTTTATTTTAAAATTTAAAGAAGGCTCATAAAAGCAGCAGCCGTTACTTATTAACA
CACTCACCAGTCACCACTCTCACCTTTTTCTAGTCTTTCCTTCTTTTGCTTCTTAACTCT
TTAGCTCCTTCCTTTTCCGATGATGGAACCCCTCCTTACACCTATAGCAGCATTGCTTGT
TGCATGCCTCTTTAGCTCTATTATTATGGTGTCTTCTCTTGGCATCAACTATGGTCAAAT
>T459_00020 СHR_1             :+U  EU:NC; range  -499 to   100.
TATTATACCAAACATAAATGTATACTCTTTTAGTTCATTTTTATTTGTTTATTTTGAATT
TTAGCCGCGTTTAATAATTAATGATACGAGCATGTTATAATATAGGTTTAGATATTCAAA
AAAGAAATTGAAAAAATATGTAAGTAATTACTAATATGAAAGGTAAAATAGAAAAAAATA
ATTATCGTTTCATTGGCTAGTGCGAATAAATAAAGGGGAGTGGAATCGGAGAAAGTAGAG
GGGGTGTGATTGGGCATACGATGATATATAAAAGGTTGGTGGATGAAAATTGTAAACTCT
TTCAAAGGAGAGAGAGAGAGAGAGACGGTTGGATCAAAAATCAAATCGAGGAATTTAGGT
TTCTCCTGTAATCTAGGGTTCTTCCTTCCTTGTTCCCTTTTTTCCCATCTCTTTCGGATC
TATTAGTCGGGTTGGTCTGTTGTTATTGTTTTCCGAATCTGTTTTTGTCATTAGAATTAA
TTAATAGAATCAATCAATCATGACGATTCCAGATTCAACGTATATGATGGAAAATGGATC
TATTGAATTGCCGTGCACCCCTGAAGAAGAGGCAAGGATCATTCAGGAACTTAATACCAA
>T459_00022 СHR_1             :+U  EU:NC; range  -499 to   100.
ATTTGCTTGTTTTGCTTAGATTCAATGTATTAGATTCACTACCGTGCATTGATTTACTTG
TTTTGCTTAGAAATAAATTTTACATATTTATAATCTTAATAAAAGTAGTATAAATTGTAA
TTTTTTAAAAATCAAAATATGATTGTTAGTGAAAAGGAATAGATATTTCTCAAACAATAA
TAATAATAATAGTATTGTGCCTCTCTTGGAATAGCAAGTACTTAATAAGAATTAATAAGA
TGTAATAGGAGTTTTATTTGCAGTGACAAGTGTTAGAACAGCTAAGGAACGTCATATAGG
GATGATACGATAATGGATTGAATTAGATTTACCTTATATGGATATGTAGATGGGTTGTTA
CTATTAATTATTTTGCCTGCCCTGTCTGACCAAATGGCTTACTATAAATAGGCCCTGCAC
TTGTGACTTTCCTTCATTCTTCCATAGTCTTTTGTAGAAAACTGATTGCTAACTAGGAAA
GCCTGCAAAAGAAACTGACATGGCTTCCAACGGCATTTCCCATGTCAATGGATCGCTTGC
AAAGGTCATCACTTGCACAGGTCAGTTTTTTTTTTTTAATAAACAGGGGCAGGTGAAGGG
>T459_00024 СHR_1             :+U  EU:NC; range  -499 to   100.
GAAAAAAATGAAGAAGAAAGAAGATTGAGAGAGAAATAGAAAAAAATTAAAAATGGGGTT
GAAGGAGAGAGAATCTGTATGGGGCTGGGTGCTGAGGTGGAGGTTTTAAAGAATAATTTT
CGCTTTAGACGCGCTTTTTTTTCCTTTTTAATTTAATTTTATTTCCACGTCAGATTTAGG
GTGTAAATAATTTCACTTTTTTATAGTTTAGGTATGTAATAGGTCACTAGTATAGTTTAG
GTATGACTTCGACTTTTCTTGTATAGTTTAGGGGTGAAAACGATGCCTTTTCCCTTTATA
ACATTATCTCTACCATGTAATTATGAAAGATTTTTACCTATAAACTGTAATTTTTTCCAA
ATAGAATCACATTTAGTATTATTTAAATTTTAGCCGCTTCTCTAATTTGCAAACACGGGC
CTTAAACAGTTCAAAACACATGTATGTGCAGCTCCCCCTTACCATTCATTCGTCATATAG
CAAGCCAAAAGCTTATTTAATGTCCCCCTTCAATTTTGTATTGCAGAACAGGTCCAGAGC
TTTTGCTACGAGTTTCATAAACTCAGTAATTCTTGCTCATGTTTATAAATACTTTATTTT
>T459_00025 СHR_1             :+U  EU:NC; range  -499 to   100.
ATCTTCCCAAAATAAATCTTTTTAGCTTTAATTCAATCATTTTTGCAGATAATGAGCTTT
AATGCTCATTAATGGATGAGCAGTTGGAGTAATTTAAGGTAATTTACTGTTTTTAGGTTT
TCTTTTATATCTCCTATTTCAGTTAGGTTATGTTTCTTCTGATTTGTATAATTCTTACAT
ATATATATATAAATAACTATTAACTACTTTGTCTATAATATGTAATTATTGAAACTTTTA
CTAGGAAATTAGTTGTAGGCCTTATACTTTATTTATATGTGAATTTTTACCAATTCTATT
TAAAATTGAACCATTGGAAAGTGGTTGGGCCGGATGATACTGGCCCATACAGGTCCATTT
ATCACTTTCATGTTCAATATACCAAAATCAACCGACGCATAGTACAATGGAGTAATTTGA
AAAATATATTTTAAGGTACAATTTTTGATCGTTTAAACAAAGGGATTGCCAAAATTCCTA
CTTCCCCGTTGACAGAACAATGAGCTCACACGATATACGCCGTCCGTTCAAACGTCCGGC
AATCTCCGACCAACAAAGACGCCGGGAACTTTCATTGCTCCGGCAGTCCCAAAACCGCCG
>T459_00030 СHR_1             :+U  EU:NC; range  -499 to   100.
AGAAGACACAATATTCCATCAGGCCTAATCGAAGTCTAATTGGGGAGGGAAAATGTGAGT
AAATAATGTTATTTTCACGAGATTGAACAGTAATAATAATACTAGCTCCCTGAACAGTCT
TATTCTTGTCCTCATTGACTTTATTTCAACACTTCCAAAACAGATAATGCTTTTATTGTT
CTTTCTCAACTTCTTCTGTTACGCTCGATAACTTTTAGCTCTTTTCATGCAATAAATTCG
TCTCATTTGTCGCAGTTGATCCCGTGAATTATATTATATTATATTATATAATATAGTAGT
ATGATTTTACCACTTTATTTAATAAAATTAAATAAACAGTTTCTAATAAGGTTTGGCTTT
GGCAACAACCAACGAACTCCTCAACTACCAACTAGTATATAAACAGCTACTTCCCTTCCC
TCCAATCAAACTCAAACTTTTGAGACATACCAACCACATCATCCTAGTAGTAAAACATTA
CTAAGGTGAACTTGAGAAAATGGCCCATGCTTTTAACATGCTTATTTTATGCTACACCTT
CTTCCTCTTACTTGATCTTTCTCACAATTTTGCCTTTGCCTTCACTTCTCAAGATTACTC
>T459_00031 СHR_1             :+U  EU:NC; range  -499 to   100.
ATGAAGTAAAGTAAGGGTTGAAGAAAATAATAAAAGTTTATAGCAAGAGGTTCAACCACC
AACAAACTTTTCTCTTTCCCTTATTTTCAGAATCTTCCGGCATTGTTTTTAATGTAACAA
TGAATACACATTGATCTGTTACCAGTAATTACGTGTCTACATCCTCAGCCTCTTTATTTA
TCTATCTTCTTTTCCTCTCCCACCAAATTTTGAAGAAAAAAATTGTACCTATTCTCACAC
GCTTTCCTCTAATAATCCCCAAAATCAACTACTTAATTACCCTCATTGCATTTTCTTTTT
TCTCTTTGCATGAACACACACAAACAAGCAAGCTATAAAGATTATCTTGGCATTGGCACT
TTGATCTTTTTCATCAAGTTAATGGGTGCCTTGCCGCCATTTTAAGGAAGAAAAAAAACG
ATTCTTTTTGTTGAATCTTGGCACCCCATATTTTCCTTTCTTTGTGATTGTACCTGCGTT
CAAACTTTAGTAAAGATTCATGGCCGCGATTAAAGAAAATGCTAGATCAAGTCTCATACT
AGCTGGTAGATTGATGAATGAAGCTATTAGCTTCCTAGTCTTCACTATACTTGACATGCT
>T459_00032 СHR_1             :+U  EU:NC; range  -499 to   100.
CTAGAAAGATCGTCCATTATTTGGTTGCTTTTAAAACCAATAAAACTTGTACTTCATCGT
CTTACTGTAAGTTTATTTAAACATTTGACTCTCTTAAAGTAAACTTATTATATATTACAG
TCCAAATCCAAATATATAAAATAGGGAATTAATTAACTAATGGCATGATGGTGTCTCTAG
AACTTTGAAATATATAGCTGGATTTATTCTTATTTTTGGAAATCAATCAAAACTAGTGAG
ATGGTCATTGAACCGTCCATTCATTTTATCCTGAAAGTATGTAATATGAACTTAATCATT
TCACATTTCTCTCTCTACCTTTGTTTTGGGTCAATCCCACGTACATTGTTTGTTAAAATA
GAAGTCTCTATATATTAGACCACGTGAAAAATGACAAACAAATTTTAGTGCTTATATAAC
ATACCCAGTATTTGTTACTTGTGAGTTGTGACATATTGCACTTTCACAAAAAATATTATT
CTTAAATTCATCTCTCCAAATGATGCAAGAAATTACCTCAACTTCTTCTTCTACAACTTC
ACCTGCACTGCTTAATACACTTCAAAAACGCCTTCAGTATATAATCCACACTCTTCAAGA
>T459_00033 СHR_1             :+U  EU:NC; range  -499 to   100.
AAAAAGGTTAAAGTTACCATGTCTATTTTAAACTTGCTATTCAGACTATCCTTATTCATT
CTAAATACATGCATATACCAAATGTTAGATCAGCATACAATCAAAATAGAGTCAAAACAA
TGATCAAACTTTGCTAAAAAGATCTAATAATAACACTAAAAATATGTATACCTCGGAGAT
TCATATCATCTAGATACTAATACTCTACTAGCTCATTCTGCAAAAGAACAAAATTCATGT
CTTTTTTATTGTCAAATGCCATTATGTAAAGAGGATAAAACAAGAGATTAACAACAAGTG
TACCATATAAGGGGCCAGTAAGATCCTATACATATTAATAACACACCAAAGATAGACACC
TAGTCTTTATTTTGTCATTACTAGAAGACATTTAACGGCCCACACCAAATATCAACACTC
GTATGTATATATATATTTTAATAAGCATCTTATTATGAATCGTGCAACCTAGAAAACCAC
AGTGAGAACAGATGAAAATATGTCTATGGGAGAAATGCCTCCAACAAACTCAGACATTTG
GGGTCAATCTATGTCAAGTAGTATCAAGAAGTGCAAGGACAGCATGAGAAGAAGGTTCAA
>T459_00034 СHR_1             :+U  EU:NC; range  -499 to   100.
TGATAATTTCGGAATCGTTAGTTATCGGAAGTGTAATCTGTCATCATTTTTGTAAATGAT
ACAAAGAATCCAAATGAAAGTACTAATATTTGACTTACTTATTTTTCTGTAACAATAACA
AAAAGGAGCAAAAAATAAGATGGCAAAGGTGAAATGTGTTACTGAATTTGGATAGGAAGA
TGTCATTTTTGAAGCTTAAATTGTTGTACCTAGCTAATTTATTCTTTAATTAACTATAGC
TTAAATCCTTACTAGTGTTTATTTTTTTCTTTTCAAAAAGTGAGAACAATTTATTGATAA
ATATCCTTTGGACTCCAATTGCTTGTCCCAGCTGGGCCCAATTCTTCATCCAACCAAAAA
GCCCATTTACTGCGAAGAACCAATCTAGGCCCAACGGGGCTTCCGTCATCCAACTGTAAA
CCCTACCGTATAAAAGCATTAGCTGAAGAAGGAACAGCAAATAAGAAGAGTGAAAGCTTG
GTGGTGAGAGGCGGCGAAAATGCAGATCTTCGTGAAAACTCTGACGGGTAAAACCATAAC
CCTAGAGGTCGAATCCAGTGACACTATTGACAATGTCAAGGCTAAGATTCAAGACAAGGA
>T459_00036 СHR_1             :+U  EU:NC; range  -499 to   100.
AAAGAAGAAGTATCTGGAGAAAGCTAATGAGTAGAATAACTATCTATATGACTGTCCATT
CTGCTACTTTTTTCGGCTTAGTATATTTTCTGTACTTTTTTTTTTCTGGCATCAGGATAC
TAATGCCTTTTGTTTATCTGATTTTCATATGCTTGCTAAAAGATTGATTTTTATAGACCA
AGTACAAGTTTCTGCTTCTGTTGCATCAATAATTAGATTAAACTCTTTAAAGCTGATTGT
ATTCTATGTTTATGCAAATAATATTCACCTGGACCTTTGTCTTCCGAAGGGCTAAAAAAA
TTACTTTCACATAAATGTTGGTTCCCGTCTTGCTGACATGATCCAATCTTTTTCACCAAG
TGATTTCAAGAAGGGTTTAACACATAGTGAACAAAACAGGCAAGAAAGATTCAAGTCCAC
CCTATAGTTCAACAAGTTCAACTATGGACAATTTCTCCCTTCTCTTACTTCAAAAGTTTA
ACTAGATGAAAAGAGGAAAATGCAACCTGCATGCGAGAATATATTGAATCTGGTGGCCAT
TATAATTCTAGATATCCTTGCCAAGTTGAAATCAAACTCGCAGGCAGTGGATGGATGCCA
>T459_00038 СHR_1             :+U  EU:NC; range  -499 to   100.
AGATTATTTAAAAGGTTTTAGAAAAGTCTTTACTTGGTTCAAATGTTTTGTAATTGGTTG
TTTTCTTCTGTTTGAGATTTCAGGGTTATTAATACCCCTCCTAAAAAAGTGATTACATCC
TAAATTGTTCTTAAGATGTAATTATTTGGTTTATCTATGGTGATATAATTACTGTTTATT
AGCCAAATCAAAAATTCAAAAGCCAGAAGAAGACACAATTGACATTTATCAAAAGTTATG
GGTGAAAACGATTTTTTGTTATTATACATAAAACTTCATTTTGCGAGTTACCCCATAATA
TCATTTCCCTCCCTCAAGTTCTATAAATTATATTTAAACCTCAAAAAGCGAAAGCTTCTA
GTATTGCTTTTTTGCCCAACCATTGTCTGCTTTATGCTTTACTAGTCCCTACAATTTGCA
TCAAAACCAATTTAGCTCGGAGATTCAACATTCAAATACATTTTCACCATTGCTAAACTC
TTCTCTGTGCTTCATCACCATGTCCTCCACCGCCGACCAAACGGAATTTCAAAAAGAACC
AGAAGCTCCGGCCACCGTGACTGATCCCGGAGACACCGTGATCCTGCCGGAGGAAGCACC
>T459_00039 СHR_1             :+U  EU:NC; range  -499 to   100.
ATGGTGGTTATATTTCTTTCTTAGTACCAAGAGAAATAACACTTGTTAATATTCATCATA
AGATTAGTCAACTTACAGTATGTAGGCAATATTTTATGAGTGAATTTTTTGTACAAAATC
ACAAACAAACAACAAACCCAGTGTATTCCCACCTAGTGGAAAATCACAAACTTGTTAATA
TTTTAAGATTTGAGTACTTTGATAGAACTCATTCTCAAAATTCTGGGACCAGTTCGACAA
GTAAAGTTGAAGATATATAGAGCCCATATATATGAAGTAGCTCTAGGAATTGTTCACTAT
AAAAAAGTGTACATTCTTTCAGTTTAATATACTACTACTTTTTTTTGGTAACAATATTCC
CAATAATTATTAGTAGCTGTATACTTCATCATATTCCCCTTTTCTTGTATTCATTTTATC
TCTAACTTCCACAAATTTAAGCTAACATTGCAACTATACTTATATTCTGTCATTTTTTGA
ATTGTATCAGTTGGAAGTCATGAATAGTAACAACATGGAGGGAGAGCAAGTTCGCGATTT
AGCTACTGAGAACCGCGAGGAGGAGGGAGAGGAAGAGTTGTCTGAGAGCGCAATGAGAAT
>T459_00043 СHR_1             :+U  EU:NC; range  -499 to   100.
TTACAACAATAACCACATACCCTATATAATTTCATAAAATGGGGTCTCGAATGGGTAAAA
TGTACGCAGTCAATATCACTACCTCACAGACATGTTTGTGCATTATGTATACCTAAAAAC
TAACTTTCATACCTCAATTATCCATGTTTCATTTATTTATGTGAACTATTACTTCATATA
AAAATATCTTGACGCTAAATTGACCTACACGCGCCTATTATCAAATAAAAATAACATTTG
AATTATTCAATATCATCGTATATTTTACTACAAATAGATTGATAGTTTGATAGGTAATGA
AACATTTTTGGAAAACGAAAGGCGCCAAACAGGACCCATAAGATATTCCTTTTCTTAAGC
GGCACTGTTCCCTAAACATACAATATACTATTCACCAATCTTTTTTCCAACTACTAATTA
TTCCTTAATCCTAACCTAATCTAACTTCGCCGGCACAGATTAATGCTACCGTCGCTGCCG
CCGTTCACTTTCTCCGGCAATGAAATCTCTCACTTCAACTTCAGCTCGACTTCTTTCTGC
TTCTCCTTCCTTACGATCTTCTCTCTTGCCAACTCTCCATCGAGTTCGACTCCGCAACAA
>T459_00045 СHR_1             :+U  EU:NC; range  -499 to   100.
TCTAAACATTTAATTTTATACTAGTACTAGGTTGTTTATTCATTAGTATTATAACACACA
CACGTGTATATGAATTACTCATGTAATTATATAATTCTTTCGTTTTAGTTATTTAGAATT
GACTTGCTATATGTCTTAATAAACAATAGAGTTACTAGTATATTACTCTTTTGTGAAATG
CATTTCATATAATCAGTAATTAATAACAAAACTAAAATAAACATAAAATAATAACTTTTG
AAAATGAACACCCATTATTCGATATTTATTTTTAATATAATGAACTACTACTAAAGATAA
ATGTCGGAATATTGTGAACTTGTTGTAAGAATAATATTAATACAAGAGAAAATGACACCC
CTTGACCTCGTAAATAGAAGAATGATCTTTCCAAATCTCGCTTAAAAATCAAGATTAGTT
CGAGAAGGAGACCAAACTATTTTCTCCTAAGAAGATAAGAAGAATAGGCCTGCACATCCT
TGGTGAGCACGAGGACAGTATGAAGACCACCTCAATTTCCTCATTACTACCATACCCAAA
AATCCATTTCACCAAAAGATTTAATATCTCAGGCACAGCTCCATTTTCACGGCCTGTAAA
>T459_00047 СHR_1             :+U  EU:NC; range  -499 to   100.
GATTTTCTATGAAATAATCGATAATTAAAAGTTATGTCATTTTCAAAATTCAAACTCAAA
ACATTTTGATAAAAAGGAGGAGTACCAAATTCAACCACAATATTTGATGGTTGTAATTTA
CTATGTTATAAAAAATCGCTCGTCTTTATATTTTCGAAGTTACTAATTAATTATCTTTAA
TTACTTTTACTGTGACCTAATAATATAAGAAAAAAACTTTTGTACGTGATTATAACTTTT
CTGGTATATATACGTTGTTAGGTGGAAAGATTCCTCCATGTTTAAATGAAGTATAGGCCA
TAGGGTTCTAAAGAATCTAAAACACCATTGGACGTCCATATATTGGCTCCTCTCTCTTTC
CTATTTTCCCTTTTTACTACGTAAAAATTTCACCTAATCCAAAAATATAGAAGGAGGAAA
ACATATAGGTAGAGGTAATAATAATACACAGCCATACCATAAAAGTAGCTCAAAAATACA
GAAACAAATTCAACCAATAATGGTAGAATCTTCAGCTGAAATCAAGACTCCTCTTTGTAA
GTACCTCTCCAACTCAATTCAAAAAAGTGTACTCATTTTTTAAGGATCCGGTACGTAAGC
>T459_00050 СHR_1             :+U  EU:NC; range  -499 to   100.
ACCAAAAGAAAAGTTGTATTTAGATGGTTGAAACCATAGTGAGTTCATGTATACATGTGG
TTGCATTGATTCCTACACTATATATCCTGCCCCTTAATCAATATAATGAAGAAACTGAAA
ATCTTATAATTTCTTGTTTGCAAGTTGCTTTGTCTATAAAATTGTGAGTGGAATGTGGCT
AAAATAATAGCAATGCTTGTTTTTTGTGCAGTTGTCAAAAGCAATTTTCACAGTATACCT
GCCCTCGATGTAATACCCGTTATTGCTCTCTTCCTTGCTACAAGGTGAGTGAAAAATCCG
TTCCTTGTGTATAAGCTCAAAAAAGATGATCTTTTGTAGTTCCTTGTTCCTTTTCTAGTC
TGCCTATGCTTATAGTCGTTATTATTAGCCTCAGGTGGCTATAAGTCCAATATATTGTGG
AGAATCTTTTGATCCATGTTACTGATTTTCTTAATGGTATTGGTGGCAGTCTCATAGTCT
TCGTTGCACTGAATCCTTTATGAAAGAGAATGTCATGGCGGAACTACAACATTTGCGACC
AGATGAAGGAAGTAAACAAAAAATGTTGGACATACTCAAACGCTTGCACTCAGAAGATGA
>T459_00051 СHR_1             :+U  EU:NC; range  -499 to   100.
TATGTAATGATTAATGACGTTATGTATTATGTTAAACTTATGATTATTTCATTTCGTTTC
ATCCATGTTGAGTTATTTATATTTGGGAATGAAAAACAGGTTTGAAAAAAATATTTTTTA
TAAAAAATCCATCAATTTTAAATGCTCAGTTATGAAAAAAAGAGGCTAACTACTTTAATA
TTTCAAACCGAAATAAAAATCCGAAATAACCTAACCGAATTTGTAAAAATCGAACCAAAC
CGAATTTATTTTTGTTTGGTTACGGATGTCATTTTTGTCAATCCGAAAACCGATAAACCG
AACCGATATTAAACAATCAGACCGAACCAACGAAACGCCCACCCTACTCAAATAAATGAA
TTATGTGGCCTAAGTTTTACATCTTTATATACAAGTGATTGACAAAGTTGAGGTCAATTC
TTAGTAGTGCATGGCATTAAGCTCTTAAAGAAGTAACATTCACAGTATTTTGTACCTATA
TACTTGTTTTTTTTCTAACATGAATGCCATCAACAGTGCTGCTGGTGCAGTAGAGTGGAG
GATCAGGATGGCTGATGGCTCGTCCGAAAATTTGGCACCAGAATCAATTTTTGTCACAAG
>T459_00052 СHR_1             :+U  EU:NC; range  -499 to   100.
TACACTTTTTGCATAGACAAGAGTCAAGATTAGTCCCCTCTTTGCCCCCTCAACCACCTT
CTTCTTCTCTCCAATTTTCTATTAAACTAAAAATATATAGTAGTACTATAACAACAAACC
CCAACTATCTTACTATCTCATTAGTCCCACCACAATTCTTCTCTTTTAGCTCCAAGATTG
CTACTTTTTTGCTGTTTAAAATTGAAAAAAATAATACCCAAAATTTGTTTTTGCTGCAAA
GCTGCATTCTTGGAGTTCTTTTTTTGGCTTCAAGATTGTTGCTTTTTTGCTAGAGAATGA
AGTTTTTGCTGTTTAAATAGTGAAAAAACACACACCCAAGATTTGCTTTTGTTGCAAAGT
TGCATTCTTGGAGTTATATTTGGCTTCAAGATTGTTGCTTTTTTGCTGTTTATATAGTGA
AAAAAAAAGAACACCCAAGATTTGTTTTTGCAGCAAAGTTGAATTTTTGGTTTTGCTTTT
TTGTGTTTGAAGAAGTAAAATGTGTGATACTATGGTAAAAGAGACACTTAAGAGTCTTTG
TAGAAGCCATGGATGGTCTTATGGAGCTTTATGGGGTTTTGATCAGACAAATTCTTTGTG
>T459_00053 СHR_1             :+U  EU:NC; range  -499 to   100.
CACACATGAACTAGCCGAAGGGAGTTCAACATATACATAAAAAATAATTTTAATCGTATA
TAAATAATGTAATTTTTTACTAAAGGAGGTTAGGATGAACCCCTGGATATATGTTAGATC
CGTCACTGTTCGGGACTTTAGTATTTCATGTCTCTGAGGATAAAATAATTAATCTCAAAA
TTAATATTTCAAACTCATTATGTGAAAATATAATGGGTTTGTTGTTGTTGTTTACTACCC
AAACGATCCCTAAGTGGTCCAACCACCAAACCCGTCGTTTCCATATTCGTTTTCATCAAT
TTATTACTTTTCCACTATTGTTTTCAGTCGCCATTTATATTTTTATTTTTCCAATCATCA
AATCAAAATTCAGGCGACTAATAAAATTAAGCTCCCTATATTATCTTCACTATATATATA
TATATATATGTACGTATATTTCCATACAACATATATATTACTTAGATCTTATTATTGTTA
TTGAATTAATTGAATTTGGATGGCGAATTTGTATGTAAGGGCTGTTCCGACGACGGATTT
GAATCGGAATACGGAGTGGTTTACGTATCCCGGTGTATGGACGACCTATATACTCATATT
>T459_00054 СHR_1             :+U  EU:NC; range  -499 to   100.
ATGTATTCTTCCACTAACAAATTATTAAAACAAAATACTACTATCACCATTATTACTATA
CACATATATATTTTTTTTAAGTCAATATTTGATATTCTTTTTGAAACTTTGATTAATTTA
GATGGTGCATTACAGGAATGATTATGGAGGTAGCGCTCCCAATAGGATTTTCTTTATACC
CAAGACTTGAATCTGAGACCTCTGATTAAAGATAGAACTAATTCCACCACTGCGATCTAT
ACACATATAGTCAATAAGTTATAGAATTTTTTTTTCTCATTTTATTCATTCTTTCGTTCT
CTCTCTTTCCCCACACAACCATAAAGCACACACAATATACATCATCCACAAACCCTCTCA
AACATTCCTTTTTTCTCCTTTTAAAACCACTTGCTCATAAAGCTGTTCTTTTTTCGTTTT
CACTCAAAAAAATAAATAAAAATTAATTAATTCTACCTTTAATTTGCTTCTTCTTTCTAC
TTCTTCATCATCATCAACCATGGATACTGCTAACTGGCCTCAGGTATTATACTAGACAAC
TTTTTTTTTTCATAGATATGAAGTTTTTATTTTTCTTGATCTCATGAATTCTTGCTTTTA
>T459_00055 СHR_1             :+U  EU:NC; range  -499 to   100.
TAGAAAATTTCAACAGTACCATCAATCAAACACGACGACATCAGATAAATATAATCTCAA
ATTTTCTATGGGGATTAATATTATATTCTAGTCTCGATAAGTGTAACCAAACAATATTAT
ACTCCCTCCACCGTTCCGAAATAAATGAATTGTTGGGATATTTATTGGTGTTTCAAAATA
AGTGAATCGTTGAATTTTTTTTTCTAAAATTACCCTTATGATGTGACAAGCAAAAGAGAC
TTCAAGGGTAAAAATGAAATTTTTTGTTAAATTTATGTTTTTTATGCATTTTTCTTAATC
TGTGTGTTAAAATCCAACAATTCATTTATTTCGGTATTATACATACTATATATTATAATA
ACACCTTTATCATTTCAACCTCGTGTCTTCAAAAAGGACACCCCACCCACTCACTTGTTA
GTTGTCTTTGTTTTCTTCTTTATTAGCTCTCAAAATTTTACTTAAAAACAAAAGTTACAA
GAAGAAGTAAAAGAGAAAAATGGGAAGAGCCCCATGTTGTGCAAAAGAAGGATTACGTAA
AGGGCCATGGTCTTCTCAAGAAGATTCATTACTCACTAATTATATTAATCAACATGGTGA
>T459_00058 СHR_1             :+U  EU:NC; range  -499 to   100.
ACATTATTCTTTAGGTTAAAATTATATCAGCCCACCAAAGTTGAATCCTATTTGGAATAA
GACTACAAGTAATACTAATACAAAACCAAAGTGGACAGGTAAAACACAAAATCAAGTATC
TTTTTTGTTTAACCTTAAACTTTGTCCTCAATTTCAGTTTTTAATCTTACATAGTACCCA
TCGAAAAATCAAGAATTCCCATTGCCACCCTCTTTTATTTTTTAATAATAGTAGTATCGA
ATCAATTTTAAACTCGACTAAATTCACGAGCATACTACTACCTAAGTCAACAAGTTTTTG
TGTAACTCGATTAAATACACGAAATAGCTGCCACCTCCACCAGCAAGCTAAATTCAGGAT
ATCACGTAACTCTGTCACCTAAGGCTAGAACAATTCCCATTGCCGGCCTTTTCTGTTCTC
ATTCAAAAAAAGATTTTTTTTTTTCTTCCCATAAATTGGCTATGGCATTAGTATTGAACC
CTTTAACTTGTTATACAACATGGATAAAGTAACAATTTTTATGATTTTTATTGTGTTTAT
ATTATTTACATCTATGAATATGATCAAAGCTGAATCTTGTGCAAAGGGTCCTGTGATACC
>T459_00060 СHR_1             :+U  EU:NC; range  -499 to   100.
TTTATGAAAATATATCGGATATCTTGTTGTTGTATTAGTTACTTATTCCTTAAGTTATTT
CTTAAGATTTAAGAACGTCCAAAATTTAAAATGAACAAATAAAACTGAAGACGAGGGCAT
TAAACAAAAACAAAATTGATCATGTTAAATCAATCGTTACGCAAGATGAGATTTTTTATT
GCTATCTAACGTAATTTTAAAACACAATACAATAAAATTTAAGTAATAATAACAAATAAT
TTTTAGAATTTATTTATTTACTTATAATTTGTTTTAAGTATCTAATAAATTTTTAAACAA
TCAATGCATTTCCTTTTTCTACAATTATCAAAAACAAAATAATTTATGTAATTTCCCCTT
GGTACCAATTGGCTGCTGCTTTCATTCTCAATTTCTCACAATCTATAACTATCTACAAGA
CCGGAGCCGCCTCACACTGTACCCGTAAACCCGGTTCATATTCTTCATCGCCGGTTAACC
GGAAACCGTCGAACCGAAGATGGCGGAAGTGGCGAGCAACGTTGTGCACGAAGTTCTAGG
CAAACGAGCTGTAGATGTAGATCAACCTATTATCGATTATATTATCAATGTCGTAGCTGA
>T459_00062 СHR_1             :+U  EU:NC; range  -499 to   100.
TTGTCTATATTCACTTTCAAAAATCTCGTGTGAGACATAAAATATTTTTTCTTTTCTTCT
TCCTTCCTCTCCTTTTAAGAGGAATCTATTAATCTTTTTCAACTATTTGCAAGTTGCAAC
ACCCAAATATTCCAAAATAAAAAATCAAACAATTGTTGTGCTGAGTGTATTTGTATTTAG
ACGTGTCAAAAACTCAAATATCTCCCTACACTTTGGACTTCCACTCATATAAACCCTTCA
AACGGTGCGTCAAAAAGTCCATTCAAATTTCCACTTTCAATTTTTATCCTACCAAAATTC
ATATTACAAAAAAAAATAAAAATAATCTATAAATACCACAAACTAATAAACTCACTTTTC
ATTGTCCTACAAATATCAATCGAATTTATTTTACTTGATACGAGTGTCGATAGTGAGGTC
TTCTTGTTGTTTATCAATTGAATTTGTTTAATACAAATTTTGAAATTTTTGATTTTCTAG
AGAAAGTGAGAAATTGAAGATGAGGCTATTGAAAGTAGCAACGTGTAATTTGAACCAATG
GGCAATGGATTTCGATTGCAATTTGAAGAACATTAAGCAATCAATTACCGAAGCTAAAGC
>T459_00066 СHR_1             :+U  EU:NC; range  -499 to   100.
TTATATTAAAATCACACTGATATGGATAAATAATTGATTCATAAATAACACGGGTGCGCT
CTAACACATACTATTAGCTTTTTTCTTAATTATTTTTATATAAAATTGAGGACGTTCCTC
AATATTTGACCCAAATAAACTTTAAATGGATCGAATTCAATTGACTCAAAAATTACATTC
ATCTGTCCGAATTTGACCCAACACGAGTATAATGTACCTCTAATTATTAATTTTGTAATA
GGCGTGCCAAGGCTGAGTGGATCTGTCTATTTCATATATTTGATTATTGAATGTTTCTGA
TTATATCATGCATTTGATTGATAATTGGTTCTTACCAGCGACTTTATGTATTTGATCAGT
GGTCCAAATTTCAATAGTACAATTTTGAAGTCACCACAGATAACTTGACACGTGGAAAAA
CTTGAAGGTTGGCGTCGGGGGAGTATATAAATGGTCATTTGTCACTCTGTGTGCAAACCC
TTAAGAAACAAACATTTATATGGAAGGTGAAGAAGGCTCCTCCAATGTTACTCAATTTCC
AGCAGATTCAATGTGTATTCTACCACCAGAAATCATCACTGAAATCCTCTCAAGGCTTCC
>T459_00067 СHR_1             :+U  EU:NC; range  -499 to   100.
TAATTAGTTATTTGTTTTAACTTTTACACTTTAAAAAATATGAAGAGACATTAATATAGT
GAAAGGAAAAGAAACATTAAATAAAAATGAGTAACAGATAAAAATAATTTACTCAAGTTA
CCTTTCTTATTAATGCTATTAAGTACTAGAAATGGAGGGAGCAATAAACACGACATTGAC
GGTAGAAAAATTATTCATATTCTAATATTCCATCTAGTCCAAATAAATCCAAATAAATGG
ATTATTGAGACATAATACACACGTTATAAAAAAAAAATTAGGATATAAATTTTAAATTAC
TTTCGACTGACACGTGGTGCGTATAGAAGTAGATAGTTAGATTGAGAAAAATTGTGTACA
ATTTTAAAGTTGCCATAGATAACTTGAAACGTGGTAGGAGTATATAAATTGAGAAAAACT
TTTTAAGGTTGGTGTTGGGAGTGTATATAAATGGTCATTTGTGGCTCTGTGAGCAAACCC
TTAATAGACAAATATTGAAATGGAAGTTGAAGAAGGCTCCTCCGATGTTACTCAATTTCC
AGCAGATTCATTGTGTATTCTGCCACCAGAAATCATCACTGAAATTCTCTCCAGGCTTCC
>T459_00069 СHR_1             :+U  EU:NC; range  -499 to   100.
ACATAATTAGTTTTTTGTTTTCACTTTTACACTTAATAATAAATATGAAGAGACATTAAT
ATACTGAAAGGAAAAGAAACATTAAATAAAAAGAGTAACAAATAAAAATAATTTACTCAA
ATTACCTTTCTAATTAATGCTATTAAGTACTAGAAATGGAGGGAGCAATAAACCACGACA
TTGACGGTAGAAAAATTATTCATATTCTAATATTCCATCTAGTCCAAATAAATGGATTAT
TGAGATATAATATACACGTAATAAAAAAAAAAATTAGGATATAAATGGTAAATTACTTTC
TACTGACACGTGGTGGGAGTAGAAGTGGATAGTTCAGTTGAGAAAAACTTGTATACAATT
TTAAAGTTACCACGGATAACTTGACAAGTGGTGGGGTGGGAGTATATAAATTGGGAAAAA
CATGAAGGTTGGTGTTGGGAGTGTATATAAATGGTCATTTGTGGCTCTGTGTGCAAACCC
TTAAGAGACAAATATAGAAATGGAAGTTGAAAAAGGCTCCTCCGATGTTACTCAATTTCC
AGCAGATTCATTGTGTATTCTGCCACCAGAAATCATCACTGAAATCCTCTTCAGGCTTCC
>T459_00070 СHR_1             :+U  EU:NC; range  -499 to   100.
CAGGATCATTCAAAATAATCAAATGGAGCGTCTCTTCCTTACTGGCTGATAAACAACCTT
GAAGAAAGCAGTGAATATAAATATACTTTTAAACAGTCAGAGAAAAGCCATAGTATGTGA
ATGCTTTCTCCATCAGCAATGTTTAAACAAATTATAGGTTTTCTAGTGGGATATCCTATA
TGATATACTCAATACTATTGTTTAGCTATAAATAATAAGGATTAACTTGTAAATCAAAAG
TTTACCTTCCTAAGACTAACTAAGAGGTTAGCAGTATTAATCACTACCTACCATTCAAAT
TTATTGGTTAGCTCATTTGCATCATAGTATAAATATTTCCATTATAAATAGGAGTGATTG
AGTGGATGATTATTAAACAAAAAAATATTAACCATTCTCTTTACTAAATAGCTTGCAATA
GATCAAGTATTATATTATGGAGCATTATCGTTTCAAGACAGTAGTATTCCTGCTAGTTCA
ACTTCTATCGGTTAGAGTTATGATGGGTCAAAATTCTTACGACTTAATGGCGTATGTTGT
TCAATGGAAAAGCACTTTCTGCAAGACCAATCATTGCAAACGGGTCCCTCTTGATACCTT
>T459_00071 СHR_1             :+U  EU:NC; range  -499 to   100.
GCCTCCAATATTACTCAATTTCCAGCAGATTCAATGTGTATTCTGCCACCAGAAATCATT
ACTGAAATCCTCTCCAGGTTTCCTGTAAAATCTTTGTTGAATTCAGGTCTGTTTCGAAAT
CTTGACTTGCTTTAATATGTAGTCCTGAATTTATCAACACCCATCTCAGTTTATCAACCA
ATAAGGAAGAGATGCTCCATTTGATTATTTTGAATGATCTTGAGTTTGGAGATAAGTGGT
GTTTCAAAGGATGTCCTGTTGCATCTTTATTTAATAACTCTGTTACTGAGGCTGTTGACT
TGGGTTATCCCATTGAAGACGACAGTTATGATCTCCATATTGTGGGATCTTGCAATGAGT
TGATTTTACTTTGGTTCTATGGAATCCAACAATTAGAAAACACAAGAATTTGCCTGAATT
TAGACCTAGGTGGGAAGGACCATCTTACGATCCCTCATATGGTTTTGGGTATGATGAGCT
ACATCATGATTATAAGGTTATGAGTATTTTTTTTTTCATTATATTGATAATATTTAGAGC
AGATGACGTTGAGATCAAAGTATATAGTCTAAAAAGTGACTCTTGGACTAGTGTTGATTA
>T459_00073 СHR_1             :+U  EU:NC; range  -499 to   100.
AATTAGTTATTAATTTTCACTTTTACACTTAATAATAAATATGAAGAGAAATTAATATAG
TGAAAGAAAAAGAAACATTAAATAAAAATGAGTAAAAAATAAAAATAATTTACTAAAATT
ACCTTTCTAATTAACGCTATTAAACTAGAAATGGAGGAAGCAATAAACCGCGACATTGAC
GGTAGAAAAACTATTCATTTTCTAATATTCCATCTAGTCCAAATAAATGGATTATTGAGA
TATAATACATACCTTGAAAAAATTTTTAGAATATAAATTGTAAATTACTTTGTACTACTG
ACACGTGGTGGGAGTAGAAGTAGATAGTTCAGTTGAGAAAAACTTGTGTACAATTTTGAA
GTCACCACAGATAACTTGACACGTGGTGGGATCATATAGAGGTTGGTGTTGGGAGTGTAT
GTAAATGGTCATTTGTGGCTCTGTGTGCAAACCCTTGAAGAGACAAATACTGAAATGGAA
GTTGAAGAAGGCTCCTCCGATGTTACTCAATTTCCAGCAGATTCAATGTGTATTCTGCCA
CCAGAAATCATCACTGAAATCTTCTCCAGGCTTCGGTAAAATCTCTGTTGAAATTCAGGT
>T459_00076 СHR_1             :+U  EU:NC; range  -499 to   100.
TCGATTGTGGAATTTCTGAAGCTTGAAGCTTCATCCAAAGCTCTCTTAGTGCTGGTTTTA
AGTAGATGAAAATCTATCTTTTAGTGATGATAAAGAGAGGAAATATTGGTGTTTGGAATA
TTTAGAAAATCAAACTTCCATGTTGAAATCTTTTTTTTTTGTGTGTGAGTTGAAGACAAA
TTCCAGAGCCTTTTCAATTAGCTATTGGGGTTTTTTGTGATGCAAAGTGCTTCTCTGTAT
AAAGGCATTCAGTATAATAGCATTGAACTGTTCTTGTTCCACATTCTCAAAAAGCATTGT
TCATGTTCCATGATAAATTTAATGCGAATCATCTTTCATATTTGAGACTTGAGAGGGTTT
CTAAAGAATTGTTCCTCATCCCCAGATGTTTAGGTCGAAGTTTCTTCTCATGCAGCTGAT
GTATTGTTTTCATAATGTTGATTGGAATTAGTACTGCTCTGAGTGACCTTCATTTTACTG
CAGGGTTAAGCATGTATTGATGACTACGTCCCTTTTAGTTTATGGTGCAATGACTATGTC
ATGGATTTGCGACAAAATAACAGAGTCTGGATTTGGTATTTATTTCCTTAGCTGCTTCTT
>T459_00077 СHR_1             :+U  EU:NC; range  -499 to   100.
CAAAGCGATTGGTCTCTTCATGATCTGCTCTTATTTCCAAGTTCTATTTAGTTGACATAA
CTTTATTTGGCTTGAGGACGTTATCCTATAAATACAATTATCAGTAAAGCACTTTTAAAA
GGGGTGTAACACTACATGTACAGTGTAAATTGTGAAGCAGTTGATCTCTTCATGATCTAC
TCTTTTTTCCAAGTTCCATTTAGTTGACATAACTTTATTAGGCTTGAGGACATTATACTA
TAAATACGATTATCAGTAAAGCATTTTTAGAAGGGATGAAATTATGTTAATGCCGTCCTA
GGAAAGAAATTGTTAGACTTGTAATTTTTTGGCTATGAATTTTGTGTAATTTGGACTGGA
GCAAATATATATTAAAACTCTTGCTTTTACTGTATACCTTGAGATTGTGTGCCAATCTTA
ACAAACCTAAAGCATATTTATTTGTTTCATCAGCCTATTACTCAAGCTCTATGTTGCTCT
CGATGGTAGAAACACATTTATGACCTACTTTTTTTACTTTTGGTTAGCAGGAAAGTTTGC
TGGATGTGATCTCCATTTCTGTAATTTGTCATTGAACAGAACACACATTCCTCTTAAGTT
>T459_00080 СHR_1             :+U  EU:NC; range  -499 to   100.
GCTGCGGGCCTCACGGGTCAGTTCACTTTTTAAAAAATAATATTTTATAATTTAATTTTA
GAATATTATATAGTGTTAATACTTGTTAATCAAGTCTCCAACACTCAAAAAAAAAAATTA
AATAACTTTTGACATGATATCCTTCGAATCAAATAAAAATACTAATAAACAATTTTAAAA
GTTGCATGTATTTGACTTATGGGCTAGTCCAACTCATATTTCTCAAGCCCTACAGGTTTA
ATCGGGTCAGGCTAAAAAATTCTGTTTCTTAAATATGTTGCAAATTCAAAATTTAACTTC
ATCAAATTACAGATCGGCCAGCCCGATTGCTTGGCCCATATTGACGGCTCTACTTTCCAT
AAAAAGTGTAATTCAGTGTGAATATATAGAACTTAAATCTATTCCTAATTCTAGTCAAAA
TCAGAATATAGTACTATATAAAGTGTCCTCAAAGTAAAAAACACAGAAACAAAATTAACC
TTTTTTTTTTTTCTAAGCAATGGCGAATTGGGCAGAATTGCCAAACGATCTGATTGCACA
GATTGCAAATCGTGTTGAAGTGATTGAAGATTTTATTGCTCTACGTGCTGTTTGTACCTC
>T459_00082 СHR_1             :+U  EU:NC; range  -499 to   100.
GAATCGAACGAGAATGTTTTAAGAATATATTCATGAAAGATTAATCAAATTTTAAAAGCA
TAGATCAAACTAATTTTCAATGGATCAAAAAGTTGCGTGGATTCTTTTTAATGGATCAAA
AAAAATTAATTTTTAAAAAAAACAAAATGTCGTGGCCCTCTAATAAGCTGCCACGTGGCA
AGACGGTTTTTAAAAACTGGCTGTTAAAAAGTAATGGCGTGGATGAGCCAATTTTGTAAC
GGCGATGGCATAAATGAGTCCAACTTTTAACGGATGGCATAAATGAGTCATTTCTGATAG
TTCAGTGGCATATTTGAGCCTTTTCTTTTTTAAACGCAAAAAATAATTCAATAATTTATT
TATTTAAGACCAGAACTACACTTTATTCCAGTGCTATTTTGAAATCACCATGAATAACTC
GACACGCGGTGAGAGTGTATAAATTGAGAAAAACTTGAAAGGTTGGTGTTGGGTGTGTAT
ACAAATGGTCATGTGTTAAATGGAAGTTGAAGAAGGCTCCTCTGATGCTACTAAATTGCC
AGCAGATTCAATGTGTATTCTGCCACCAGAAATCATCACTGAAATCCTCTGGAGGCTTCC
>T459_00083 СHR_1             :+U  EU:NC; range  -499 to   100.
TAAATATAAATAGATATTAATCTAGTGAAAACAAAAAAGATAAAAATGGGTACTAAATGA
GGATTGTTTAGTCAAGTTACCTCGTAATACTTTCCTATTCCAAAATAAATTAATTATCGA
TATATGACACACATCTCAAGAGAAATTTTTTAGAACATAAATTATTACTTACTTGTCCTT
TTAATTATTCTTAAATTATTTGACACGTGGTGGGAATAAAAGTAAATAGTACAGTTGAAA
ATAATTTGGGTACTATTTTGAAATCACCACAGATAACTTAACACGTGGTGGGAGTAGAAG
AAGATAGTACAATTGAAAAAACTTGTGTACTATTTTGAAATCACCACGCATAATTTGATA
AGTGATGGGATAGAAGTAGACAGTACAGTTGAGATCACCGAGGATAACTTGACACGTGGT
GGGAGTATATATATTGAGAAAAACTTGAAGGTTGGTGTTGGGTGCATACAAATGGTCATT
TGTGACTCTGTGTTACTCAATGGAAGGTGAAGAAGGCTCCTCCAATGTTACTCAATTTCC
AGCAGATTCAATGTGTATTATGCCACCAGAAATCATCACTGAAATTCTTTCGAGGCTTCT
>T459_00084 СHR_1             :+U  EU:NC; range  -499 to   100.
GACAAAACATGATTTTTGTTCTAAAGGAGCAGTCATGGTATATAACAATTTGATCGCAAT
TATAGCTTTTCTCATTTATGTGGTATATTATAAATGATACTCAATACTATTGTTTAGCTA
TAAATAATAAGCGTTAACTTGTAAATCAAAAATTTACTTCTTATGGCTAACCAAGAGGTT
AGCAATATTAATCAATACTATTGTTAGTTATAAATGATAAGCATTGAATATTAAATCAAA
GTTTTACTACTTATGACCAACTAAAGACGTTAGCAATATTAATCACTAACTACCATTCAA
ATTAATTGGTCAGCTCATTTGCATCATAATGTAAATATTTCCATTATAAATAAGTGATTG
AGTGGATGATTACTAAACAAAAAAATATAAACCATTCTCTCTACTCAACAGCTTGCATTA
GATCAATTACTATATTATGGCCGATTATCGATTCAAGACAGTAGTATTCCTACTAGTACA
ACTTCTGTCCGTTGAAGTTATGACGGGTCAAAATTCTTACGACCTAATGGCATATGTTCT
TCAATGGAAAAGCACTTTCTGCAAATTCAATAATAATCGTCCTTGTAAACCAGGTCGTGG
>T459_00085 СHR_1             :+U  EU:NC; range  -499 to   100.
TAATATGGTGGCTCCAATCTATTGGTAATTCTTTTATTTTAAAATAAATAAATTATTAAG
ATATGACGTACCCCTTAATAAAAAACTTTTAGGACATAAATTTTAATTTATTTTTTTACT
ATTATTCTTTTAATTATTCTTAAATTACTTGCACATAATGAGAGTAAAAGTAAAAAATAA
ATTTGAGAAAAACTTGTATTCTTTTTTGAAATCACCACGGGCAACTTGACACATGGTGGG
AGTAGAATTGCATAGTACAGTTGAGAAGAACTTGTTTACTATTTTAAAATCACCACAAAT
AACTTGACACGTGGTGGCAGTAGAAGTACATTGTACAGTTGAGGAAAACTTGTGTACTAT
TTTGAAATCACCATGGATAGCTTGACACGTGGTGGGAGTATAATAAATTAAGAAAAACTT
GAAGGTTGGTGTTGGGAGCGTGTACAAATGGTCATTATTTGTCACATTGAATGCAAACGC
TTAAGAGAAAAACATTTAAATGGAAGGTGAAGAAGGCTCCTCCAATGTTACTCAATTTCC
AGCAGATTCAATGTGTATTCTGCCACCAGAAATCATCACTGAAATTCTTTCGAGGCTTCC
>T459_00086 СHR_1             :+U  EU:NC; range  -499 to   100.
ATTCCTATTCAATATTATTACATGTATATATCATATATTCTTCCATTCCTAATTAGTTGT
TCGTCCTTCCTAAAAGAGAGTCTATTTCTATTCATTACTATTATATGTATATTGAATAGT
ATGAAGTATTGAATAGTATGACACAATCCTCATTTATTGCCCAAAATAAATTAATTATCG
ACATATGACACACATCTCAAAAGAAATTTTATAGGACATAAATTGTAGCTTTTAATTATC
CTTAAATTATTTGACACTGGTCGGAATAGAAGTAAATAGTACAGTGGAGAATAATTTGTG
TACTATTTTGAAATCACCACACATAACATGACACATGGTGGGAGTAGAAGTAGATGTACA
GTTGAGAAAAACTTGTGTACTACTTTGAAATCACCGCGGATAACTTGACACGTGGTGGGA
GTATATAAATTGAGAAAAAAATTGAAGGTTGGTGTTGGGTGTATACAAATGGTCATTTGT
GACTCTGTCTTACTGATCAATGGAAGGTGAAGAAGGCTCTTCCAATGTTACTCAATTTCC
AGCAGATTCAATGTGTATTTTGCCACCAGAAATCATCACTGAAATCCTCTCCAAGCTTTC
>T459_00087 СHR_1             :+U  EU:NC; range  -499 to   100.
TCGAAGAAACATCATTAATATAAATAGTAGATAGCATGTAACTTCCACCTCACCATTGTG
ATCAAAGCAGCCAAAATTAACTTCCTAAATTTTTTATCCTTGCAATGCACGCTTGCTTAT
ATTAGTATGTGTTGTGTTACCGTCAAAGTGAAAGAAATGACCAAAAATGTAAAATAATGA
GAAGTAATTGGTCCAGAAAAAATTATACATCTAATGGTTACCAACAAGAAGAAAACCAAA
TCAAGTCCAGAAGCTATATAGTTTAAAGAGTTCCTTCACATGCGCGTTCTGTTCTATATT
TTTGTACTAAGATTTTGATCTCCTTGCAGGGAGTAGACCTCAAATGTCCTAAAATATATC
TCAATAAAGGCAGAAAAGTAAGTTGCAAAACAAAATTAAAGAGAGGAAATCAAAAGGATG
TTCAAAATTGTGCGAGAAACACACAAGTTGCCTTTTTTTCGAGTCTGGATTCCCTGTGTG
AATCTTGAAATGGACCACAATGGCATTTAGGTGGGCTTCACCGAGCATGCCATTTCTGCA
GGTAATGAAATTTACTTTGTCGTGGATGAGGAAATTGATGCTGATAATCATGTTTATGAC
>T459_00091 СHR_1             :+U  EU:NC; range  -499 to   100.
TTCACAGAAAAATTACTTTATTTTAAATTTATTTATTTTTATTCTCAAGCTAATACTAAT
TTATCAACATTGAAGAGTTTTTTCTTTTCTAAGTTTCATATTCAGAAAGGTTATGCTTCT
TTCGTTTAAAATAAACAAGATCTATTTTAATTTGACATAAAGTTTAAAAAAAATAAAGAA
TACTTTTGAATCTTGGGTACTAAATTAAATTTATGTTAAGTTAATCAAAATATTTACCAA
AATTACCTATTCTTTTTGAAACGGGGAAGTACAATTTTACTACTTACTGGTATTTTATTA
TTCGTAACTCGAAATTTAATTTACTTTTTGCAATAAAAAGCAATTCACACTTCAGCTACT
CCATTAACTACAAATTTCAAACACACTAAGCAGAAATGTGAATTTCCCGCTCAAAATTTC
GCACCAAATTCACCATTTCTCTCGAAGTTTCTAGAATCATCCGATCGGCGATTTGTTATC
TGCTCGGCCGTCGGCGAAAATGGGAGATGTGAAGAAGAAATGGAACGTTACTTACACGAA
GCATCTCACGCAGAAGCGAAAAGTTTATCACGATGGCTTCTTAGAGCTTCAATCTTCCAA
>T459_00092 СHR_1             :+U  EU:NC; range  -499 to   100.
ATCCGTCACTGCACTTGCCTTCCCCAGACTCCACCTTATGGGAATAGATTGGGTATGTTG
TTATTGTTGTTGAGTTATAGTTAAAAGTTATAAATCAAGTGACTTTTAAAAACAAATACG
AATTTGAGTCAAAATTATTGACTCCGTAACATAGCTAAACCACTAATATGACCCCATACT
TTTAGATTCTTGAAACCCCACAACTCTGTCTCACACATCACTTCTCACCACTTGTATTAT
TGAGTTTTTGTCCATTTTATGCACTCATTTTAGTAAACCATTTTTCCCTATCCCCAAATT
ACAGTTTCTCTTACTTTCTTCTTTCAGTTTCCCAATAAATTCATTTTCTGAATATACAGG
TTTGAATAATAAGAAGTTTGAATTTTATTTTACTTTTTATGAGTTTGTTGGATATATTAA
GTCTTTTATCCTTTATAAACTTAGTTTGTTTTGTTCTGTTTTTTGTTATTTTCAAGAATC
AAGATAGTATAATCTAAACATGGGAAATGAGCCAACATTTTGTGGAACAAATGGTTCTCA
AGAAGGTTCAAACTATGATGAAATCTTCATGCAGCATAGCTTGCAATTCTCTGATAGTTT
>T459_00094 СHR_1             :+U  EU:NC; range  -499 to   100.
CGGTACTTTTTTTTCCAAGGGGTGAGCTTGTTCAAGCACTTACCAATAACACCTCCCCAT
ACTGATTTATCTTTATGTCTGACACCCAAGTCACCAAGGGTCCCCAGATATATAGTAGGG
AATTTCTCAATTCAGCATCCCAAGATATCAGCTAGCTCCTGATTATGATTGTCTGAATTT
GCAGCAAAAACATTTTTCCTTGCCAGGTCTATTTTAAGGCGAGAAATAGCCTTAAATTCA
AGCAGAATGGCTCTTGAAAGACTTGATATTTATGAAAAATTATTAACCTCTTCCACTAAT
TTTCTAGTATTTTCAATAGCTATATATTTACTTCAATACTTTTATGTTTATTTTACATTT
TCCTAACTTTTTGTGGCGTTGGGTTATCTTTATAACATTTCAGCTGATTTAGAAAGATTA
TACAAATAAAGTGAGAGATATGAGAATGAATTCTTGTGAAAGGAGACACTAATATTATAA
TATCATTATAATTCAGGGCATGGGTTTGTGGACATTGTTCGAGGGTTGCCTGCTTCTTGC
AAATGCACTTGCAATATTGAACGAAGATCGTTTCCTTACTCCGAGAGGATGGAGCTTCCA
>T459_00095 СHR_1             :+U  EU:NC; range  -499 to   100.
AGAGTGCATTCAAAAGCTCGAGAAGAGTACTCGCTTTGATTGAGACAACTACAGGTGTCA
ATTATATATAAAAAAGAATTAAAGCGAGAGTGCATCCAAAAGCTCGAGAAGAGTACTCGC
TTTGGTTGAAACAATTATAGGTGTCAATTGACGGATTTCACTATTGAAGCGCTTTTTCGT
GCGTCATATGTACTGAGATTGTTCGGGAGGTCCAAGCCCATTGACAAAATGATTTTTGAA
TCCTCTGATTTTAATCGGAAAGTGTATGTACATTAAGTTTGTAACGCGAAGCAAGACAAA
CAAATTGAAACGCTATTAATGTGTAACTTGAAAAAAATAAACAATAAAAATGAAAAGAAG
AAGATTTATAGAAGAAGCAAAGTAGCATTTACAAGACTTGTGGGTGGTAAAAGGAAAAAC
CAATAAATTTCTTTTCTCTGTAAATTCGTTTTAATTCTCTTTTCCTTATCCAGTCCATCT
CTCCACAACAACAACAACAATGGCGTCTTCTTCTTCTTCTTCATTATTACTCCCATCTCT
TACTTCCATATTCTCTTCACCTAAACTTCCATTGCCCTTTTTCACCAAAAGGGTGTCCAA
>T459_00096 СHR_1             :+U  EU:NC; range  -499 to   100.
TTTTCTCAAGTAACTTGGAATCTTTGCTATAAATAGCAATGCTTCTCACCACAATATAAT
ACACTTCATATATCACACAGAAATGGAAACCACAGCCACCACAGCTGCCACCGAAACCAC
CGTTCACGGCGGAGCTACGCTTCACTCCGTCGTAGTGAAACCACTACAGCTCATCCTCAA
CCGTGCATTTGCACTTATTTACCTTTTTGCCATCCTTGCTCTTTTCTACTACCACATACA
AAAACTTCTATATTCCTCCACTAATTATTCCTTTATCACTTTCTTCATTTATATTTCTAT
TATACTTTCCGATTTAATTTTAGCTTTCATGTGATCAACTACTCAATCGTTTCGTATGCG
TCCTATCACGCGTAAACAATGTCCCCAAAAAATAAAAAAGTATAGTAACAATAATTTACC
AGCACTCGATATATTTATTTGCACAGCGAATCCTTATAAGGAACCTCCATTAAACGTTGT
TAACACAGCGTTATCAGTTATGGCATATGATTATTATCCTATCGAAAAACTTTCAGTTTA
TTTATCGGATGATGGAGGATCAGAGCTTACGTTGTTTGCTTTTATGGAAGCTGCAAAATT
>T459_00097 СHR_1             :+U  EU:NC; range  -499 to   100.
GTTTGAAAGAAATCTAAACAATATTGATCCAACAGATAACTGATTAGTGATCTATTTTTA
TTCTTTCCAACGGTTTGCTCTTCATTTTACAACAGATTAGGACTGTTTTTATTTTTTCCA
ACTATTTACTCATACAGGTCGGTTATCTGTTGCAACAGATTAGTGATCCATTTTTATTCT
TTCCAACGGTTTACTCATCCGTTGCAATAGGTCGGTTATATGTTGCAACAGATAAAATAC
CTGGTGCAACAGATTAGTGATCTATTTTTATTATTTTCACAGGTCAGTTATGTGTTGCAT
CAGATAAAATACCAGGTACAACAGATAGTGTTGTTTTTATGGTTCCCACGTATTACTCAT
CGGTTGAAACAGGTCGGTTATATGTTGCAACATATAATATACCTGGTACAACAGATTAGT
TGTCTGTTGGAACTGTTATATTACTGTTATGCATTAATAAATTATAATCTACGTTATGTT
CCTGTAAATTTAAGATAACATGGCTCCCAAAATAAAAGAAATCGAATCAAGTCCAAGTAA
AGGAACAAGTGCAGCAGCTCAGCTACAACCACTACTCTATGAGCTTACTTTACAAGCGTT
>T459_00098 СHR_1             :+U  EU:NC; range  -499 to   100.
TCATAATCATCCTTCTATTATTCAGGTTAATTTGCCATAGCAACTTATCATTTGTTTCAA
AAATTCTTTGGCAACAGTTTGGCTCACTTGTGATATTGTCTATTTGACCACTAGGTTCCC
ACGACTTCAAAATGTGTCACAACATTTAAGACTTGTTTCTCTATATATGTATAATCAACA
TCTCTCTACTATTTACTGATGTGGACTTTGTCTAAAATTGTAACAATTACTATGGGAACA
ACCTTAATATATATGAATATATACATTTAAAAAGTTTCTGAACTATTACTATAAAAAGTA
CAGCAAATTAGTACAAAATCCTCAACACATATATGTTGCCACAGATTCTAATTTGCCTTT
AATTGTAAACCTCTCATTTCAAACCTAATATTTGGTGATTAATTTGGCAGTATCATCTAT
TTGACTTTTCCTTTTAACAAATTGCTTGGTGTAGGTTTTGTTAGAAAGTGGGAAAGACAA
AGACATAACAGGTCATGGGATGCCAAATCTTATATATCTTTCAAGAGAAAAAAACAAAAG
TTCCCCTCATCATTTTAAAGCAGGTGCCCTCAATGCTTTGGTAAGTAAAAATATCAATAC
>T459_00103 СHR_1             :+U  EU:NC; range  -499 to   100.
ACCCATATGTGATAATTTTCTCAGTAAACATAGGAGGACCTGCACCCAAGAAGTTGTTGG
ATGCCATGTTACTATTGTTCAGCTCTCTTTTCTTAGTAGAACTGAAAAAAAACCTTTTTA
AGCCTTCACAGATCCCTCAAGAAGATCAGCTCTGATAACACTGTTAGAATTTGGAGCTTA
AGAGAAGGAAGAAGATGAGGTTTCAGCAGTAGCTACTTTCATTCATACATTCATCATTCG
TACATACATACCAACATCTTACAAAAGATTACACTTATAGGATCTTATAAGACACACTTC
ACATAATGTTTTACAAGACACGCTTCTCAAAATAAGGACTACCATTTATTTTTAAAATAA
AACTAAACATAATATTAAAAGAAACTATTAAACAAAAAACTATCTAGAAAAATCTCATAG
TCTGACAGATTTTATCGTGAAGGACTCTAATCTACTGAAATATTTCAAAATAGCTGTAAA
ATGTGAAAGAATTAGGGCCATGGCTTCTCCAGCTGTTTCAGCTCCTAAGAGAGAGACGGA
CCCGAAAAAAAGGATTGTCATAACTGGAATGGGCCTTGTTTCAGTCTTTGGAAGTGATAT
>T459_00106 СHR_1             :+U  EU:NC; range  -499 to   100.
TTCTGTTTTGGACTACGTTCGTTCGGTCTTATTCAAAACGTCTTATATAGTTACATTATT
AAAGGATCTTACACCTTATATGTAGTTTTTAAATTTTTTTCATCTGTCAATGTAAAATTT
TTATTCACACGCCCAACAAAACATTATAGGGATTTTTTTTTCCCACTATACTAAACCTAC
CCTAATTAAGTTCTCTTTCTTTTTCACACAATTGAATACATTCCATTTTATCATGGTTAA
GGATAGCATATGAAGAATAAATAGAGGAAAAAAAAAATAAAAAAAACATGCCACGTGTCA
TCTCGTCATCCATTCAACCCAAAATCTTGTCTAAATTCTCAATTGGTTGTCTCAATACCA
ATTGGCAATATCATACACCACATATGTCATTTTTAAACCCAAACTATATCCATATGTACT
CCTCCTACTTCCATAACATAATACACAACTCCAAAACACACACACACACACACATCTTTC
ACCTTGAAACAATTCAACCATGGGTTGTGCCTCATCTAAAAGAATAGAGGCCGCCGTCGA
CGTCTACCGTCCACCGCCGACTAGTTTTGCAGTCTTCGATATCAACTCCATTGAAGAACC
>T459_00107 СHR_1             :+U  EU:NC; range  -499 to   100.
GTTGTTTTTTGATTTTTGTGAATAATTCAGAGTGAAGATTACTTATTGGAATCTTTGGAG
TTCTGTATAATTATAACAATTCTATGCCCATACAGTTTCTCAAAATTATTTTTCGAAAAA
AGTGAAAACTCTCCGCGGTTAAAATAAATTTTTTAGATATGTACTCCCACTATTTCAATT
TGTTTGTTTGATTTTGACTTAGCACAAAATTTGTAAAATTAAAGGATACTTTAAAATTTT
GTGATCTTAAATTAGAAATACATAAATGTGAAACACTTTTTAATTTTGTTGTCTTAAACA
TGTTATGTCACGTGGAAAGTTAGAATTAATAAATTATCAAAAAGGAAAGAGACTTTTTTA
GTAAGTGAAAGATTATACTATAAATTCACCCTTGAAAAACCATAAAACCTAGTACAGTGT
CTTTTCATCTACTTCCCCAATTCTGCTAAAATCCGCCGCCTGCAAAATTCTCTACCACCT
TCCATAACATCCTTAGAATATGGATCCCGAAACTTCCATCAAAATTGAAGAAACAGTCCT
CGAAATCCTCAAATCCAGTAACCTCGATGAAGTTTCTGAGCTCATAGTCCGAAAAATGGC
>T459_00109 СHR_1             :+U  EU:NC; range  -499 to   100.
ATTTTCCAAATTGAGTTGTAAATGATGCACTCACGTCTTACAAATATTTAAGTCATAATA
TACTACAACTCTCTAGGAGCTTTGAATAATTGGTAAAATTGTTGTTACGTGATCAGAAGA
TTACGTTTTTAAGCTTTGAAAATAGTTTCTGGCAGGAATGCAAGGAAAGATTACGTACAA
TACATCATCAGCTTTCAGCTTTTGATAGAAACGTAAGGTAAGGCTGCAACTTACCATACA
CCCTTGTGATTGGATCTTTCTCCAAATCCTGCATATAGCTGGCAGTTTAGTACATCGGGC
TGTCATTTTTTAATTTTAACATAATACAACTATCTAGGAAAGGAAAAAAACTCTCCTGGC
TTATAAAATTCCATAGCTCTATTATTTTTTAAAAAAGTTAATATTATTTTGAAACCTTTT
CCTTGTTGTCAAAACTATGTCCAGTAATAACAAACATTATCACCAGCCAGCCATAAGCTG
AAACAGAGTGGCTGAGAAGATGACCACCACCATGGCCACTGGCTGTAGCAGCTCCATCTT
CCTCTCCATCCCAACAACACCATCATCCCAAAAGTTGCAAATCTTATCATCACCCAAACA
>T459_00110 СHR_1             :+U  EU:NC; range  -499 to   100.
ATTTAAAGTTTCTCGCTTAATATCCATACGTGGTAGAATTTGAGTTTGACAAATGGACTA
ATTAAAATTTAATACGTGAAAATACTATATGATCAGAACTAAATCTATGATGATTTCTCT
AATCACAACCCGACAATGTTCGAAAGCCAAATCCACCACTATATGTTAAATTGACATTTC
GATATAGCAAGGTTATTCTATGATCGAGAGACCAACAGAATCATTTTCGCTAACGCTTTC
CTCTTTAATGAGCCTTACGTAACGAACGGTTGGAAAAAAACAAAAATAAAATCATGTACT
ATATGTACTTTATTTATGGATAAATACGTTACCATTTTACAAATCTACCCCTACTACTTC
TTTATATTTCATTTTTGACCCTTTATATAAAACTTTTTCCAAATTCGTCTGTTCCTCACT
CTTCCATTTTTAGAACCAGGGTTTCAAAATTCCCTAATTGAATTCTCCGAAACCCTAATC
GGATTTTCATGACTTATGAATGGATATTAGCTTTTTCTCCGGCGCCGTCACGTTTTTCTG
CGTCGTTTCCGCCGTCGTCGCCGCTTTTTTAACTCGCCGATCAAAAAAGTCCGTTCCGAA
>T459_00112 СHR_1             :+U  EU:NC; range  -499 to   100.
TTTCGATTTTAAGAGGAAAGATTATGTGAAATTCAAGAACTTAATCAAGAGTGATCTAGA
CTCCAATTTCGAAGAGAATTAGACAATAATTACTATATGACTACTTTAATTTTACGAATA
CTAGCAAAAGATATTAAGTTGACGAACTAATCACCTCTCTTAAAGAATCGTTCTTACAAG
GTTATAAGATCCTAAATCCAAGCAGTCACATACAAAGGCGCAAGAAAGAATCTCGGTGAA
TTTTTTTAAATATTATGTTTCTCCCTCTTTATATGTACATAAAGTCATTAAATAAGGAAA
GAATTAATACATAATATTAGTTGATTTAAAAGTTTTAATTAAGGTAAAAATTAATTTACA
CTTCCAATAGATTTCAAAGTCTAAATCCGGAAAATTAACCTTTAAATATCAAAAATAGTG
AGACTAACAACAAAAACAACAATCGACAGTTGAAAGAGCTCAAAATCAAATTTCATCAAA
TTCAATTCAAGATTCGAACATGACAATCCCTATTCTTCCAGTAGAACTCATTAGTGAAAT
CCTGTCGAGGCTTCCGGCGAAATCTGTCTTGCAGTTCAAGTCTGTTTTGAAATCTTGGCT
>T459_00113 СHR_1             :+U  EU:NC; range  -499 to   100.
GATTTTCAGCATACTGAACTTTACGAGGTCCTATTACCCCTGCACTTTTTATTAAAGTGG
ATTTAATTCCCCCAAAAAGCTATACCCAATTTCGGCGGCTGGCGGTGTAATACACGCGCC
AATCTCGTTTTTACACCTGTATTTTTTAGCAGATGATGGTGTAATACATGCGCCAACCTC
ATATTTATACGTGTCCAAGTGGACAGATATATGTCATTAAAATATAAAAAAAAAAAGATT
TTTACAAAGTTCGGTATACTCAATTGAAAATTCGATTAAAGTTTTATTTTCAGGAGTATT
ATCACAAAAAAAAAAAATAGCTTCCGGTTGTTGGGGAACTCGATGCATTTATTCTGCACT
AAAAAAATTCACAAAAACTCCTCAATAAACCACAAAAACAAGATTCCCATTTGTCATTTC
TTCATTAAAAAACTCAATAAAATTTGTACTCATATGCAATCTGACACCCAATCATGAAAC
ATAGTATTAACAAGAAGAGATGAAGCAACCTCGTAACATCGTATACAACGATGTAGTCTC
CAAACCTCACCTGTCTTTGTCCCTATTCTTTACAGTTTTCATTTTTTGTTCTGAGTTTCT
>T459_00114 СHR_1             :+U  EU:NC; range  -499 to   100.
AAAAACGTGCTTATCTTTTCACTATAATCCTTGTGGGATTTTTCAGGACAATTTGTTTCC
AAACGCCCCGCAACGATTTAATTCCATACGACATAAACGGCAAAGGGGCCGTTCGGTGGA
AACAAGTTATCCCAGAATTACTAATCCTAAAATTAGCTATCTCCAAATTAGTTATACCAT
TCTCTAGAAGTTATAAAAATAGCAATATAATTTCAAAATATTATCCCATAAATTTTATCC
CAATCAAATATGGAATAAGTTCAACTTAAAATTAATTTTGAAATTAGTTACCCCTTATCC
CTCTCGCCAAACACCCCTAAATGCAATACGGGTCATCGGGTCATCCGTTTGACAATTCGG
ATTCTGATAAACTGGTTTCACTTTTCTCTCTTGTGAAGCTTTCTTCATTCACTCCCAAGA
ACAAATTGCAGAGCAAACAAAGCTCCAATTTTTCTTCATTAAAATGCTCAACAGTTAATG
AATTCTCACTTGAGTAAACATGTATTTAGCAACAGCTAGTAATTGTATATCAGTAAAATC
CATTCATCAAAACCCTAAAATTCAACTACAAAGTTCCTTCATAACCAAATATCCATATCA
>T459_00119 СHR_1             :+U  EU:NC; range  -499 to   100.
ATTCTCTATGGCAAAGGGAAAAAAGAATCTGCATCTAACATCCTATATATAGACATGCAA
CTAAATTCCTGTTCTGACAAGGGTTTTGACAAGCCCAAGCATGTTCCTATATGAAAAAGG
ATTAGCACTTCATTTGGGACTATGAATCGTACCCCAAAGCTCTCATATGTGACCACATTC
AGTTACTAGGCTAGACTCGTCAGTATGGGTATGATAGTCAAAAAGTCCAAACAACATGTT
TATTATATTAAATAGGAGATTATTTTAATTCAAAAAATAATTCTATGGTAAATATTTTCT
GAATATATAGAATGTCTATGTAATTTTTCCTTGTGGCAACGTATACTAGACCCTTGGGCC
ACGATTTGATATCCCAAATAAACTCCAAATCCTTGTTAGTATGGGAATATATTGGGCTTG
TCTCTAACTCCTTAACAGAATCGGACTATAATTTCACGCCTATATATGTATGTCCTACTA
CTACTTGTCTTGCAAAGCAATGGCTGATTGTGCAGAACTTCCCGATGATCTGATTGCTCA
CATTGCAAATCATGTTAAAGTGATTGAAGATTTCATTGCTTTTCGCGCTGTTTGTACCTC
>T459_00121 СHR_1             :+U  EU:NC; range  -499 to   100.
ATTAGTAAAAAATTCTGATTTAATCTACACGGATACATCACGTCTTTTTGGATATATCAC
TTATATTCTTTCGAATATGTCACCTAATTTTGTACGAATACATCACATTCCACATGGATC
TATCACATTCTTCCTCATACGTCACTTAATTTTACACGGATACATCACATTTCTATTTGA
GCTTTTAAGTAAAACCAAGAATTTATGTAAAAGAGTTGAGATTTTAACTAGGTATGGTAA
GTTAAAGTAGTTCAAACAAACCCCTACTAGTCCAAATCCTAGTTAACTTAGGAATACTGT
GATAGTCCAGATAAACTCCAAGAAGTCCAAATCCTTGTTAATATAGGAACATATATTGGG
CTAATCTCCCACTCCTTATCAGAATTGGAACATAATTGGATGCCTATTTAAATGTCCTTC
AACTACTTGTCTTGCCCTAGAGCTAGAATCGCTTCTTCTTTTTTTTTTCTTTGTCCTAGA
ATCCTATTCTTTCAAAGCTATGGCTAATTGGGCAGAGCTTCCCAACGATCTGATTGCTCA
CATTGCAAAGCGTGTTAAAGCGATTGAAGATTTCATTGCTTTTCGTGCTGTTTGTACCTC
>T459_00123 СHR_1             :+U  EU:NC; range  -499 to   100.
TCCAGGTCCTAGATCTTGATGTAGGTTGAATGGTTCCAATGGAATTGTATTTGTTGGTTA
AGACCCTAGTCCAAAGAGTTCTATTGAAGCGAAAGAGAAATTAAAATCAAAAGACAAAAT
AAAAAGTAATATATAATAAAAACAATTCTAATAAAGAATTTATACAAATCCCTATCTCAT
ACATAAATCGTAACACAATTTTTCTTTTAATTTTCTTATTTGATGTCCAATAAACATATT
AAATCTCCACTAATCCAAATTCACACCAACCAATAAAACTCATTCGCATAGAATTAGGTA
TCAAAATTTTTTTCATATCTAAATCTCGAAATGAAAATTGTCCCACATCCTCGTTAAGGA
CAAGAAGGTACTAGGCACCTTTTTTTTAATTCTCTTCCACACAGTGAGTGAAGCTAGTGA
AATGCTGTGTGTGTATATCTAGAGATTCTAGAGGAACAAATTCTCTTTTTATTGATACTA
CATATTATATCAGAAAAGAATGAATAAGCTTAAATCATCAAGCTCAGAATTGGACTTTGA
TAGACCAAATCTTGAAGATTATCTTCCTACTGCATCCATTCAACAACCCCATGTCAAGCT
>T459_00124 СHR_1             :+U  EU:NC; range  -499 to   100.
ACAAACTATTAATAAGGCTCACAGTATAATCATTTGCGAAAATTCTCTATACATTAAGGA
CTAATAAGAGTGCAAAATCTTATATTATGGACTAATCTATAACTACAAACAATTAATAAG
GCTCAAACTATAGTCATTTACAAAATTTCTTTATACATTATGGACTAAAAAGAGTCCAAA
CACTTACTTGAAGGACTAATTTGATCATTTCCAACAATTTATTCTACTATAAAAGCCCAA
AAGTCCAAAACATTCTGAGAATTTGCTTGTTATTCTTCCAAACACGCCTCTTACAGTGTG
CTTCTTTATCAGCTCCGTCGTCCCTATCATTTGCTCAATGGCTGATTGGTCGGAACTTCA
ACATGATCTCCTCGTTCTAATTGCCAGACGAATAAATTTGATAGAGGATTACCTTAGTTT
TCGTACTGTTTGCAAATCGTGGCACGCTGTGGCTACCAAAGGGAATTTCAACAGTGACCT
GCCTAGGGTTCCATGGCTAATGCTAGCCGAGGATGAACATGATGATGATCGCACATGTAG
GAAATTTTTTAGTTTGTATAACGGTATGGTTTTGAAGAAGAGAATTCCAGGAGCGGTTGG
>T459_00125 СHR_1             :+U  EU:NC; range  -499 to   100.
AGGCATAGTTGTTCGACAACGGCACCTGGTTGTTGAACAACTAGGCATAGTTGTTCGACA
AATGTGAGAAGTTGTTCAACAACTATCTCAATTGTTCAAAAGACTTATTTTTTTATTTTT
AATAAACTTGCGGGACTCACTTATCCCCTTTTCTTAATTGGAAACTTGGGAGGTCTTTTG
ACTCATTTTTCTCCTAAGAAGCTGTATTCTTAAATGGGCCTTAAAAATCTAAGTCCAATC
CTATCAAGTCATGGACCGGGTCGGGCTGACCCATATTGACGGGTCAATCAGTAAGACATA
GCTTACCAGTCCTAAAACCCACAGCTGTTGCTGAAGTTGTGTACATTGGCAACTCTGGTC
TGGTCTTCATACTAGGTTGTCACAATTTGTCAGAATTCAAAATCAACTCCCACACTCAAT
AGTCTTCAAGGTAAGGCATTTCTTGAAATTATTATTATACCAAGAAACATAGTATATTTC
TTGAAATTATTTATTATCCATGAAGAACAATTTGCAGAAACTGACAACTCCATTAATTCT
CAAATGGGGTTCTTCAGATTATTTATTTAACAATTTTAGAAAAGTTAGGTTTTATGCAAC
>T459_00128 СHR_1             :+U  EU:NC; range  -499 to   100.
TGGAAAAATTATGTTTTCATGGCCAAACGAAGTCTATATATTTATCAGTTATTTTTTAAA
AATTAACGACTACTTATGTCATTTTTCTTTTATTAAAATAGATACTAGTGGTATAGCTCA
AATACTTCCATTATTAAAACAACAACAACAAGAACGTATATATTTCAAAATTCAACAAGT
GAGGTATGAGTAGGATAAAATATACGTAAATCTTATCACTATTTCGAGGAGGCAGAGAGG
TTGTTTTCGGAAGAAACTTCCATTATTAAAACAACAAAATTATTTTATTTCTCCACTGTC
ACAATCATGACTTCAGTGGCTGCCCCAAATTATAATTCAATTGACTCCTTCAAAACTTCT
CATCTATTTAAACACTTAATTCACCCTCTTTATTCTTCATCCTCTTTACAACTAATTCTT
AATATAGCCATAGCCCCTTATCACTCCTTCTCATTTTAATTTCTCCATATATTACCAAAA
AAAAAATTTAAAAAAAAAAATGGGATTTGGGAGTTCTTTGCTTAAGGGAATTCACTTTGG
TAGTAAATCAAGAAGAACCAAAGTTGTTGAAAGTAGTATTAATACTCCAACTACTTATGT
>T459_00130 СHR_1             :+U  EU:NC; range  -499 to   100.
AGGTTGTTTCCAAGGATTGATCATCTTTTTTTAAAAGCTCAAACTATTAAAGCTAACACA
AAAAACAATAACATAATTGGTATAATCCCTCAATCGGAATCTGAAGAGGATGATATGTAC
GTTAGCCTTACTCCTACCTTATAAAGATAAATAGGATATTTCCGATAAACCTTCGGCTCA
AAGTCTATTGAAACACACACTTATAATTATTTAACACGATTCCTCACGTGTGATCCTGAT
TCTTTTACATGTACAATGCAAACATTAGTGCAAGTAAATCTTTTTCCAAGAAAGATAAGA
CAAAAGAAAGAGAGCAAAAAGATAATGTGCTACTTCAAACTGCAACACCAAACTTGAGTG
CCATTTGTCAATTTGAAGATATCAAACACAAACAGATTAGTGGTCAGAATTCAAAAGGAC
AATTCTACAAAACACTTCTCATCTCTTCTTACATCTTTTAACAAATCCAAATTCTTGAAA
AATATCAAAAAAAAAAAACATGGCTTCTTCTTCTTCTTCCTTTCAGCTCTCTAGCCTTCA
AATTCAAACCCCACCTCTTAAAAAATCATCTTTTCTTGGTCAATCTATGAACATTAGTAG
>T459_00132 СHR_1             :+U  EU:NC; range  -499 to   100.
TTCCCGAGACAGGGAAATCCTATGTTGCTTTCTGAACTATTTGTTGAGTCTCTTTAAAAG
TATTCTCATTGTAATGCAGCAATGAAGGAACTTGTAAAACTTCTAGGAATGTTGATTGCC
ATGTATATGTTGTCTTCATTGTGCAGATTGCAGTTTATGACTTAGAAATGCTGATTTGAC
AATAACTCTGGTTGCAATTTATCCAGTTACCGGTTTGTGAGGATTTGCTGCCAATTATAA
ACTTCATTTGATATACCTCGAGCACTAGAATTTCTTAGAGATCATTTTCAATGTTAAGTA
TTTGGTGACAACTTTATTTAGAGACCAGAATTGTCTATCGATTGGGAGGTATTATTTTTT
CTCTGAGGTATAACTTAAGCATTCTTAAGGTGATGTCATCTTTGCAAAACTAATCTCACC
TTTTCTCTCTCCGCTTCATTCCTATTAGAACAGATCCATTTATAGATCGACTTGAAGAAA
ATTGAAAAGTTCTGCGTCAATGTTGAATTTATTTAGCCCCAGGAAGCTACCATGGATATC
TGGTTCAGATGGTGAGAAAAAGGTACTACCTTTCTCTTGCTAATCATCTAACCATCTAAC
>T459_00134 СHR_1             :+U  EU:NC; range  -499 to   100.
AGTTTTGATGGCAATTATTCTCAGTAGTTTATTGAATTTGGTGTTTTCCATTTGGAGGTA
ATAATGATTGACCACCTTTGCTTATCATGTAATAATAGTTCTCCTGTGTAACAGTACCTT
TGCTGATTTATTGTTACTTTGTTTTTTAATTGGTGGCTAAAATTCTACTGTTTTGTTTTA
TACTACAGGTTGATCTACGTGATAAGCCGGCAATCGAGGAGATTTTCAGGTCCAACAAGT
AAGTTCTACCACCCCTCACAAAAAAAATTTGTCTTGATTTAGTTATATTATACTCTCTGA
TGGTTTATTTACCGCGTGTTGCTTGAATTATGGACTACTTATTTCAGATGAAACTATGCT
TTGAAGAATAGTTGTTGATGTCTGAATCAGCATATTGACTCCTTAGCTCAAATTTTATTA
CCTTTTCTAATGCAGGTTTGATGCTGTTATCCATTTTGCTGGACTAAAAGCTGTTGGTGA
AAGTGTTGAGAAACCTCTGATGTACTATAACAACAACCTTATTGGAACAATTACCCTCTT
GGAAGTCATGTCTGCTCATGGATGCAAAAGGGTATTCCTCACACTTCGATAAACTTTTAT
>T459_00136 СHR_1             :+U  EU:NC; range  -499 to   100.
ATAAAATAAATTTCTTTTTCTTTCAAAAACTCTCTATTGACTCTATGCGTCGAGAAAAAA
AAAATTGTCTAAACAACCATAATGCATCGCGTATTTATCGTTCTTACTTGGGCGCTCGAT
AGGAGAGCTAAACAAATTTCATTTGTAAGTGACCCAAAATACATGGGCTCACATAACCAT
AATATTTTCATTAAAACAAGTGTGAATCTTTATTAAAACATCATTATTAAAACATTATAA
AGTGGTTGATTTGAGAATCTTCTTATGGATTGATCTAAACACCAACTAAAGAACAGGTCA
AGTCAACACAAAGAATGTTTTCTTTTCACATTAAACTTACAATTTCAACCAAGACATTTC
ACACTTATAATTCCCTTGACAAAGCTTCAATACCAAATGTATCTCCCATTTCTATGTTTT
CTTCTCTCTTTTTTTGGGATAATCGTAGTGTCCGGACCAGTTTGAACGCACTCGACTAAT
TCAACGAAATACCAACTCAATGCCTTGGAGTCCAACAGACATTACAGGCACTGAATTGGT
ATTTTTTGGTGATCATGGAGGCTATGGATTGGAAGAATTGTTGCGATCGACAGCCGGAGT
>T459_00137 СHR_1             :+U  EU:NC; range  -499 to   100.
AAGATAGTAATACTGCATTTTTAAATAAGACAATCTGATAAACATCACCAACTTTTTTCT
TTTTCCTTAAACTCTGTTCTCAATTGTTGAGAAGCAAACACAATCCCACATTGGAAAAAT
AGAGGGAAAGTGTCACCCAATTTCACTAGTATGAGGCCTCAAACGGATGATATCATATTA
GTGCGGAGTGAGGAGTGAACAAGTATGCCATATAAAATAATCTTTTTTAAAATGTTCCAC
CCCTCAACTCTTTTTTTCCCTGGGTTTCACTTCTTTTTAGAAAAAATAAAAAGTAGTGAC
AAAAAGAGCAGAAATTACGCATTGCAAATTGCAACACTAAAGTCCCCATTTTCACAGTCT
ATTTCTCTCTCTCTCTTTCTTGTCGTCATCACTCATTTCACCAAAACACCAATCCAAAAT
AACACAAATGTCTCTCTCTCTCTTTCTCTAAACAACCCAAATACCAAACACCAAACTGTC
TCAAGACGTCGCTCAAAATATGGTGAAGTCACGTAAACCACCAAGTGGACGTACAAATTT
AGCATCATGCATAGTAGCAACAATATTCTTAATCTTCATTATAATTGTAATCTTCATTAT
>T459_00138 СHR_1             :+U  EU:NC; range  -499 to   100.
GGTAAAGAATCCACTATCCTTGTGGAAAAGCAAAAAAAAATTGCATTTGGAGCCCCAAAG
CCCCCAAATAATCTCACTTTTCTTTGCACACTTTTTGTTTGATAAAATTCCCCAAAGAAG
TAAATCATTGAATTTTTGGTGATTCTTTCCATTTTTGAGGAGTGTTGGAGAAATATTGAT
TTGGGTATTTCTTATTTAGAAGTTTAGTTAATGCTCTGTTTGTTTGTTTTTTCTAAAGGT
TGAATCTTTGGTCTTGGATCTTAATTGCTTTGAATTTGATCTGTTTCTGGGTATCTATAG
TTTTTTCTTTTTCTTTTGTGGATAAGAAAGGTAGAGTCTTTTGGTTAAAAAAGGGGGATT
GTTTAAGATTTGAGCAACCTTGTTCAAATTTTTTGGCAAATTTGTACATGGTTGATGATT
TGTTTGGGATTCTGAACAGTTGAATAGGGGTTCAAGAAAATCTTGAGGCTGGTGTGTAAA
GCGTTGTATAGTTATCACAATGTCTGCTGTTGATGTGGCTTTGAGTCCGGTTCAGGAAGA
GTCTATCCGGGCTACGAGACATATCTATGGCCCATTGGCGCTTTGCACGAATGAATCAAT
>T459_00140 СHR_1             :+U  EU:NC; range  -499 to   100.
TAGAGATTTTTTTAAAAAAAATGAACAAGAAAAGAATTTTTTTTTGAAAAGAAAATAACG
CGTTTAAAAAGAAAAGAAACAATATACTATTTAAGAGGAAAAGAACACTTTTGACCCAAT
TAAGTAATGAGAGGGGCCATTTTAAGTCAAAATTATTCATGAGGGATTTTTATACTGAAC
TATTTAGTATATTTCAGAGTACTTTTGACAGTATACAATTTTTCCTATATAAATGGCAGT
TGAGCTATACAATACAGCAAACTCAACAGTTCTTCCCGCCTTTTTAATCAACAAACTCAA
CAGTTCTTCTTTCTTCTACTTTTTTTTCATGTTCTGTATATGGCTACGAAGGTTCATGAC
TACGAGAATCTATCAGAAAGGAAAAAAAATCAGCTTCTTCGAGATCGGCCTTCTCGAACG
AACATCAAATGTGATGTTCCTGGTTGTGAAAAAAAATTTCTCAACGTCGAGTCTCTCAAA
TTACATTATCAAGATCGGCATGATGTTCCTTTGGTTCAAGAAAACTTGTGCAACGAATGT
GGAAATTATTTTGCGTATCAGGGAGATAAAGCTAGACATAAAGCGTTTTACGATCACAAA
>T459_00141 СHR_1             :+U  EU:NC; range  -499 to   100.
ACATAGATACGGCACCCATAAGGGATATAAAACAGAGTAAAGCAGGAATGCAGGAATATA
CAGCAGAGGAAAGCACACATATTCGTAATAAACATGGAACACGGAACATTGAATACGGAA
TCATAACAGGAATACACCCCCACCAATTTATTCCCTACACTAGCGACCCGAACTGGCCCT
AATCCTCTGCCGTAATTCGCATCTTCCATACCTTCCTATCTAGGGTCATGTCCTCGGTGA
GCTGTAACTGTTCCATGTCCCGCCTAATCAAGGAAATTCTTTAGTCTGTATAATGGCATG
ATTTCGAAGTTGTGATTTGAGAATCTATGGTCAAATAGATATTTGAAGATAAATTTTAAA
AATATAAGATCAAACGCTAGCATAATATATATGTGCATAATTTGTATAATCTATGTATAA
GGAAATTACCAGGTGAAGCCAGTCAACTAGTTGTGTAAAAATCCTGAAGTGAAATTCCTG
CAAAACTCTCTTTACAGATATGTCTGATTGGTCGGAACTTCAACATGATCTACTGGTTCT
AATTGTTAGACGTATAAATTTGATTGAAGACTATCTTAATTTCGGAACCGTTTGTAAATC
>T459_00142 СHR_1             :+U  EU:NC; range  -499 to   100.
GCATTAGATAACATGTAACTTTTCGTCCTCTTTTATAAAGAGAACAACCATTATATCCTT
ACATTTAGTATATTAAGTGGTACTCTCTATGCTTTAATTTATTTGTTTGATTTTGACTTC
ACACAAAATTTAAAAAATTAAAACGAAAAGAGTAGTATAATATTTGTTATCCATTTCTTG
AAGAATCTAGTCATAGTACACCTTCCATATAAATACCACCATGAATCCAAATCCATTAGA
ATAAAATCCAATTGTAGCTCAAAATGGCGGGAAAATGTCCTTACAGCCCCTTTTCAATCA
AATAATAAAACCCTAGCCCATTTTCCCTATTCTCTCTTCAATTTTCCCTATGGATAATTT
CAGTAAACTTTACCAATTCGTATAGATACCTTTCTTCTTTGGCCCGTTAGGGTTTCGTGT
GTTCGGGTTTTTTGTAATTTGCAGCTACTTTTTAGGGTTGAATTAAGTTTGATAAGCTTA
TTTTTCCGGGTTGAACAAAATGGCGGATGCATTTGAAGAAGATGCTGAGAATACTGTTTC
AATTGGAGAGTATCTCCAGGATCTCGAAGAACAGGAGCTGGTAATTCGTTTTCCAAATAT
>T459_00144 СHR_1             :+U  EU:NC; range  -499 to   100.
AAAAAAAAATTATAGCATAGTGATCTGATTTTCAAGAGTGAAAATATCTCTAAATAGATT
GGGCATAATTCTGTAGAGTATATCTCCTCAGAATCAGCCTGTATGAAGCATAATGGATAG
TAAAGGTTCTTATAGTTGATCCCAACTAGTTTGGGATTGAGGACAGTTGATTCTTTGATA
TCACTTCAGTATATATCTTTCTCCATTTGTAAGTAAAGGCATTAGATTTTTGACCTTTAC
TGTGCTCCTTTATTCAGGATATACTTAATATACAAGCTTGCCTCAAGACTGTACAAGCCT
AAACTTTGACTCGACCAATCCTCATTGTCCGTGTCTGTTCTAGTAAAAACTAATCTGGCA
CTTTGTCAGAACCTGCAGCTATTTCTTTTAGTCAATAAATATGCATGTAGAAACTTGTCA
GTGTGCAGTGTGCACAAATTACTATTCCATTATAAGCTAATAGCACATCTGATAGACATT
TTCTTATCTATATCGCAGTATGTCAGTGGAGAAATATCCTAACAATCGGATGCTTGGACG
CCGTGAGATTGTAGATGGAAAAGTACGTAGTTACCATGCATAGTTTTTGCATAAGTTATA
>T459_00147 СHR_1             :+U  EU:NC; range  -499 to   100.
AATCATGGAATATTCATAATTTGAGAAATAAACAGATTTGTAACCACCCCGTTTATCAAT
AAAATTGTTGTTTGTTTATATTTTTATTTGTGGTTGAAATTAATTTTGCATGAATTAGAT
TTATTTTGGAAACAATAATATTTTTTCTAGTTGCTAATATGCCCTCGTTGTTTTCGATTG
TGCTTTTCAGCTGTTCGAGTTTGCTGACAAGTATAGGGGCAAATACGATAGCAGTATTAC
TGTGGCACAAAAATACTACCGATCAGTCAGTGGATACGCGGTATGCGACACATTTGTAAC
ACATTTTGGGACCTAAAGCACACATTTTAATGAAGTAAACCTGTCATATTTTCCTTTATG
AACTATATTAATGTAACTTTTGTTGTTACAGGATGAATTATTATGGGGAGCTGCATGGTT
GTACAAGGCATCAAACAATCAATTTTACTTGAATTACTTGGGAAGAAATGGTGATGCACT
CGGTGGAACTGGTTGGTCCATGACTGAATTTGGATGGGATGTCAAGTATGCTGGTGTCCA
AACTCTTGTTGCTCAGGTAATAAAATAAAGTTTATTATGTTTATTTGGACAGTAACATAA
>T459_00148 СHR_1             :+U  EU:NC; range  -499 to   100.
TATTAACAGTGTGAAACACAGAAACATTACACAGACAATTTTATATAACTCTTTTGACTA
TTCCTCATTTTTTTTCCTTTCTCCTTTTATAGTAAATCTCTTCTGCAGAAATTTCATACT
GTTTAAAGCGCCGAACAAAAGCACATGGCACTACTACTACACTACCCCTACCATTTTTCT
CCATTCCCACTAATTATTTTTATTAAAAAAATAATAATTTAAAAAAAAAATAAACAAATT
GCATTAATTTCATCTGAATATTTTTGTCACTTTAATTTCTCTTCCCTCCACCATATATAC
TCCTTCCAGCTAGCGCTTCCCATTCCTATACTCTTTTTCTCTCTTCTAACTTCATTTTTC
TTTTAAGGGGGAGTTTATCAGTAACTTTTTAGCTGATAAACTAACCAACATTGTAGTTAA
ACACATTTGTGTACAAACAACAGATCTATATTGTAGTATAAGTTGTTCCTAACACACCCC
TTTTGAGTGTTGACAAAAGATGAAGGGTTTTCTTGTGGGTTGTTTGTTGTTTCTTGTTCT
TCCTTTGGCATTTGCTGGACATAATTATGGTGAAGCTTTGAGTAAGAGCTTTTTGTTTTA
>T459_00149 СHR_1             :+U  EU:NC; range  -499 to   100.
TAAAAAGTACAGTACAATTGTCAGTTCACTTTAAACAATCCATGAAACCACTTTACTGTT
ACAATTACTACAAGGGTAATATAGAGATTACCAAGAAGACTTGGTAGATAAGAGTAAAAA
GGGGAATCATAAATGCCAACTTCTCAGTAGAAAGGAGGAAAAAAAAAAAAGTTATGGGGC
CTTAACAAAGAGCAGAAAAGATACTTTTCTCAACAGCTATAAATACAACCAAAGAGAAAA
CCAAATAACTTAAGATACAAACACAAAAACAATCTTTCTCCAATCATCTCTCTTCTTTCA
CTTCCCCCTCTCTTTTTTTAAAGTTCTCGCAACTCAATCATAAAATTCCGAATCACAAAA
AAGATTGACCTTTTTGAACTCTGTCTGTAACTCACTCGAGGCTCGGGTTTCTTCATTGAT
CCCTAGGAAAAAGGGACAAATTTTTTTAAGCACCCCTGTTTCCTCCTCGCCTTTGTTTTC
TAATTTGATGAAGTTGTAAATGGACAAATTCCAAGAAAACAACACTATGTCTAGCATATA
CGATGAGGGTGCTCGAATTCGATCTTCGTTATCTCAACTAATTCTAACAAGTGGTACGAA
>T459_00151 СHR_1             :+U  EU:NC; range  -499 to   100.
GTTTCTGTTTTACTGTTTTCTTGAAACACGTCAGGTAACGCATTCCATCGATAAGCAACA
GTTAGGCAAAAATAAGATAATCAGTAGGGCACAAATTCTTAACACAAGCCTTACTATAGG
TATGTAAGTAAGAAAATCAAACAAATTTAAGAGATTGCGTATGTATTAAAAAAATAATTA
AATAAGTATGTTGTTAACCTTATTGTTATAACTTATAAGAAAGAATAATATTGCATGGAT
ACGCCCATTATTTCGTGCCATTCAAATAAAAATGAAAAAAAATATTTAAGAATAACTTCT
CTATCTTATTCAATCATATTATCCTTTTAGAATAAATTCTTCTTAGCTCTTCATCAAATA
ATGGAGGAAATTAGAGAATCCCACTAAGCTATATGACTTGTATAAATACCTATCTATCCC
AATTCATTTTCCTCAAGCCATCAAAAACACCAAACAACACACATTCTTACATATCAAATT
ACAAAAAGAAAAATCCATTATGGCTTCAATGCATTGCTACAAAGAAGAAGGCAAAGAGTT
CGATTACTATAACTATGGTAACCAAAAACCAACTACATACTCGAACTCTGAATATGAAAA
>T459_00154 СHR_1             :+U  EU:NC; range  -499 to   100.
TAAGGATACCATTAATGGAGCAAGGCCTTTTGAAAAAATCGTGCAAATTTAATTCGGACA
ATATCGCACCATATTAAAAGTGTCTTCAGATTGACAAATACATGCATGATGTAAAAGTGT
CCTTTTTCTGTTTGTTGAGATTTGAACCCAATCTCTCATAGGCTCACTCCATTGTCCATT
AGACCATACGTACTTAAATGGTTATATATTCATTTTACACCAACAATTGGCATAAGGTGA
GATTAATATTACAACCTAATGGTTATTAATTTAACTCCACAAGTAAATATTGTTGGATTT
AACTCCACCCCCTCTTCTTTTTTACCTCTCTTTTCCCCATATTCACTGCCCACCCTTCCA
AATGGAAAAAAAATAACTCATCCACGTAGATGGTAAAACGAGTTACTCGTTGCTTAATCC
TCTCTCTATATACACATTCATATCTTACTTTTTTCTTCAACCAGTAACAAACATAGTTCC
TTTGAACCAATTCACAAAAATGGACAAACTCCTCATTGCTATTTTCTTCCTGTTTTTCAC
CTTCTCATTAGCTCGCACACCGTTAACACAAGAAGAAAACGATATCCCTCACATCAAACT
>T459_00155 СHR_1             :+U  EU:NC; range  -499 to   100.
GAAAACAATGATCCTAATCGTAATCATGGTAACGTCGAATCAATTTAAGTTATATATGCC
GTCAGTATATAAAAAAAGTTACATTATTAGGTTACTTCAAGGATATCTTCAGCCTGCTAG
GCAGCGGTGAATAAGAAATTTTGCTAATAATATTCAAAATATAATATAAAAGTATACTTT
TCCGATGAATGTTGTTCAACTGGTCACCCTTGTTTGAAGGTAACCATTCTTAAAATGTGA
GATTTCTAATCTTGAATAAGACATGTTACCTCTTAAACAGGTAAAGTAAGGTGATCTGAT
GATGTAAAAATATCGTATATTGATGATATATATAACTTAAAACTATTAGCCATTTTATCT
AAAACTTTAAACTATATATTAAAGAATATATATTTTTTAATTTATTTAATTATATTATGT
CTGAACAGGTAAAACAGTAGCTCGTCCATGTGAGCCAAGATTGACACTAAAAGAAGTGTT
GAGGGCATCAGTTGGAGTTATGGGAGAGAGTCATTTAGGAATGACTGAGAAAATTGTGCT
CCTAAAAGGGAAAATTTGTGCTCTAAAAAGATTTAGAAAAGTGGTGATGAAAAAGAATGA
>T459_00156 СHR_1             :+U  EU:NC; range  -499 to   100.
TATCTTATCTTGCGTTTGGTTGTAGGTATTAGGTAGTTCCGAGCTAGATTATTTTTCCCA
CCCTTAATAGCCTCATGATGAGATAAGTTATTCCATATACATGGCGAGATAACTTATCCA
GGATATCTAATCCCGGATAATTAATTTCGAGATAACTTGTTCCAACCAAATGACTATAAC
TCAAATAAAATGATCCATATTGGTGAAATAATTGCAATACGACCACAGTGAAAAAAAAAG
ATGGTTAATTCAATAAAAATCGTGTGAAATTTTATGCTTGACCCCGTATTTAATATCCTA
TAACATTACATTTAAATTAAAGTGATCTATATTGATGAATAATTAATGTCAATACGACTA
TATATAATAAATATTTTATGTTGTAATAAAGTATGTTGACTTGACTCTATATGTATAAAT
AGCATACCACTTTTGAGCTTCATTATTTCTTAGTGCACATTTTATTAAAAGAATAAGAAG
AAAAAAGAAAAGGGAGAAAATGGCAAATGGAGAGAGTGAACTTTACTTTGTTTTCATGAA
TTATGATCCTGAATACGAACGCCTTCGATCCAAAAGGTAAGTATTTCTTTTTTTTTTCCT
>T459_00158 СHR_1             :+U  EU:NC; range  -499 to   100.
AACTGAAACAAGAGGAGGAAAAGGTCTGAGAATCTCCAAAGGATGGCAACCAGTCTTATT
CTTTCTGCAATTTCTGTAAAAGACAAAAGGTCAGGTCATGGGATACATTACCTCTTCTTT
GTGAAGCGCTATATAATTGGTGGGTGCGGTCAAAATCTCAGCTAAAGGATCTGGAATATT
TTTTTTTTGATAAACGTTAAACAAAGAACGATATGGAATATAAACATAAGAAAGAAAATT
GGCCTGGAATAGAATGAGATGCTCTTCAAAGTTTAGCCTAAGGCAGAAAAGGGGATTCCA
AGATGATAGGACAACTGGTAAGAAATAAGAAAAGAATCCCACCACTAATTCATGATGCTA
GTGCATACATGTATATATATACATACTCTAATCATTTTGTAAACATCAACCAAAGAGAAG
GCAATACTCCAGAAAACAATATCTCTAGTTTCAAGCAATAGTCCAGAAAACAATATCTCT
AGTTTCAATTCAATCACTCATGGCATCAGTTCAATGTAACAAGCCCACTGAGCAAAATAT
TAATCATGTTCAATCCTCCACCGTGAGCAACAAGACTAGCACCCCGACTAGCCAAAAGGC
>T459_00165 СHR_1             :+U  EU:NC; range  -499 to   100.
CTTTTCTCTCCCTCCAAATCCAAACCTTCACTTTTCTCTTTCTTGGGAGAATCAAATTCC
GCATAACTTTTTTTTTTATTAGGAACAAGAAATTGTTGGCTTTTCTCCTTTTCTTCTGTA
CTGTTAAGTTTGTTTATATCACACTTTTTCTTTTCTTGTGTATTTCTTTTGTACCTTAAA
AAGGGGTTAAAGTTGGCATCTTTGCTATTTTTACTTAAGTTGGTTTAGTCCAAGAACCCA
TTTTTATCATTTGGGAGGTTTCTTTTTTTCACTTTGGTGTATGTTCTGTGTAGTGCAATA
TTTATCTTCTTGAATATTTTTTTTTCAGTATCCCATTTTGCTCTTTGCATTGAGCTTTGA
TCTGGGAATTTTCCCTTTTCTTGTATGATAAAGTTTTTCAAGTTCAAGAATTGATTTTTG
TTCTTTGAATTGAGCTTGTATTTGTTTTTTGTTTGTTTTTTTTTGCTTTCTTTTGGGTTT
TTGTTGAAGAATCTTGGAAATGGCTGAAGCTTCTTCAAATGTTCGATTGGTTCGTTGTCC
TAAGTGTGGAAATCTTCTGCCTGAGCTCCATGACTTTTCTGTTTATCAGTGTGGTGGTTG
>T459_00169 СHR_1             :+U  EU:NC; range  -499 to   100.
GCTTTTTTTTTAATTTCTCTTTTCGGTATGTGGTTTAACGTGACTGGGTAGTTGATATTG
AACATTCTTTTCTCAACAACTTTCTGTAAAGAGAAATCCAAATAGACTAAAAATTGGTAT
CATAGAGCACTTGCCATCCTTACCATCTTATTTGCCTTTCTTTTTTCCAATTGGCATCAC
TATCTTGTTTTATTTCTCATCTTTGGAACAAAGTTCTCTTTCGTCTTCTCTCTTCATTTC
GTATTCGAAAATAATTTTGCTATTCATTTTTTATTGTCTTGATGGATAGAGTTACACAGT
AAATACCATCCTGATGAACTTACTCCCATTTCTATCTAAAATTGTGTCATTAACTTGTTT
GGTTGACGTAAAATTAATGTCAAATTCTGACATGCAGATTTTCTTTTCCAGTGCTGGAAC
TGACTCTATTCGAGATGGACACAACCCTCTATTGTTGAAGAGAGAAAAATAATTGACTAG
TAAATAAACACCTGAAGAGATGACAAAGCATCGGTTCAGGGAAAAAGTCAAGTCCTTTTT
TGGAAGTCATGTTGATCCTGAGAAAGATAAGGAGCTGAAAGGAACCAAAGCTGGTATATT
>T459_00170 СHR_1             :+U  EU:NC; range  -499 to   100.
CTTGTTTAAGGAGAGACAATAATATTATATTTTTAGTTTATATTTTTTCATTTAAATTAT
TACTTTTTTTATTTATAAATTTTAAATTTTCGCATGACGTTATTTTGAACCGAACATATA
TATATATTATCATTTAAATATATATTCATCTCTTAATTAAAATTAGATAAACAAGTTGAA
AAGCAAGAGATGATAACAGGAAGAAATTTTTCTCCCCTTAAAATGTACAGTAACGGCAGT
ACTAATTATTTTGTGTCTTATCGTCCCCAAAACTTACAGCTAGCTCTGCTATTTCCCGCT
TCATCTCCCTCCTCGTTTAACCCGTACACAGTTGATATTCCTCAACACGCAAAACCCCCA
AAATGCACCTCACTTAACCGTCGCCGGAACAATTACGTCCGTCCGTCTTCTTTACCGGTG
CCGCAGTTCCACCTCACTAAAACAAAAGCAATTTTAGGTTTTCACTTTTTACTCCTCAGT
TTTCAATATAGGTTTTCCGATGAGTACCGAAACGAAACCGGTGATTACTTCACTTACTAG
AGCCACATGGAACAGAAAGCCAGTGATTTCCTCATCAATTTCGGAAGATTCATCGATTTC
>T459_00171 СHR_1             :+U  EU:NC; range  -499 to   100.
ATCTCATTTGGCTCCTTCACTTGACTTGGCATGCCACGTCATTTGACATGTGGCACCAAA
TTGGGCCTCTCTAGAACATGATGACATCTTGGACTTGATAAAGTGGGTTTCGTCATTTGT
AGCCCAAATTAATGGTCTAACCCAATTGAGGTTGGACTTTAATTAAATCAATATATTTTT
GGACTTAACTAATTAATTCAATTATATTAATCTGCAATATTTATTTTTGAGATTAATATA
TTTTGAATTTAATATTATTCGAATTTTGTAGATTTAAATTCAATAAAGTTTTATTGCTTT
ACAATAACAACGTTATTTATCCCAATATTTTTGCTGCAATAGCAAATTGTTATACATAAT
AATATAACATAGCATGCAAGATTGGTTCCACAGAGAAAACATGGATGTTTTAAGTAAAAT
GTTACAGTAGTATTATAGAGGATGATTGTTATAGAGACGTGTGACACTGTTTAAAAATTA
ATTGTAGTCTCGAAGGTGAATGGATCAATTCAGGCAGATTGGTGAGGTTGTTGGGAGCTT
AAAGGCTCTAATGATACTGAAACATGATATTCAAATAAACCAGAAACAATGTTGTCTTCT
>T459_00175 СHR_1             :+U  EU:NC; range  -499 to   100.
GACTATAAAAGCTAAGTTCTTGAAGGGTTTTGAATTAAAGTTTTGAGCTTTGAGGGTGTT
GTAGAGTCTTTGAAATAGTTGAAAAGTTTTGAGCTTTAGATTCTTGAATCTTGATGCTCT
TTTCTTGTTCTTGTGTGACTATAAAAGCTAAGTTTTTGAGGGGTTTGAATTAAAGTCTGG
AGCTTTAGATTTCCTTTTGTTGTATTGAGGATGTTTCAGAGTCCTTGAAATAGTTGAAAA
GTTTTGAACGTTGAGATTCTTGAATCTTGATGCTCTTTTCTTGTTCTTGTGTGACTGTAA
AAGCTAAGTTCTTGAAGTGTTTTTAATTAAAGTTTTGAGCTTTAGATTTCCTTTTGTGGA
TTGAGGGTGTTGTAGAATGTAGAGTCCTTGAAATAGTTGAAAAGCTTTAAACTTTAAGAT
TCTTGATGCTTTTTTCTTCTTCTTATGTGACTACAAAAGCTAAGTTTTTGAGTGGTTGGG
GGCATTCAGAGTGTTTGAAATGGTTAAAGTTTTGAGCTTTAGGTTCTTGACAATGGAATG
GTGGGGGATTTTTTCTTTGTGTTTCTTGGTGGGGTTGTTTCTTTTGTCAGAAGGCACTGA
>T459_00176 СHR_1             :+U  EU:NC; range  -499 to   100.
GGGAAAAAAAGTTCAAATCTTTTTGAGTTATAGGGGATATTCTACACAAGTATAGATTCT
TGGGGTTGTTAATTTTGATAAAATAGAAAAAAGTTCAGTTTTTTTGAGTAAAGGGAGGAA
ATTCTACACAATTGTAGATTCTTGGGTTGATTTATTTTTAGAAAAGAAAAAAAAGTCAAT
TTTTTATAAGTTAAAGGAGCAATTTTTGTTTTTTTATGGTCAGACAGTTGTTCAAGAGAA
GATAAATTGAGTATTGAATTGTGGTAAAGAAAAGTTAGTTAGGATTTTGGTACAGTTTCA
CGGGAAAACTGGGATTGTCACAAGGAAAAAAAAGCAAGATTTTTCAACTACCTTGAGTAA
TTGAGCTCAAGTGTGTATTTTTTCGTCTTTATAAGAAATTATTTGTGTAGTTATTATATA
AAGTTAGAGGCTTTATGCTGTATTTTATCAAAGAAAAACACAAGTTAGTTCTTATTGATA
TCCAATTTGTGTTCTTGAAATGGATCAGTCTGCAGCAGATAAGGAGTTTAAAGCTGTAGA
AATTGCAAAGGATAAGAATGGTGTTGGTCAAGTTTTGCTTCGAAGTCTACGTGGTGCCTC
>T459_00180 СHR_1             :+U  EU:NC; range  -499 to   100.
ATTTCAGATTTGAGCTTTGATAATAGATAAGATACTGGTATGAAGTCCTCCCCCTTAAAA
AAATAAGACAGAAGGTTAGTGTCACCAAACTCATAATGTGTTTGCCTGATATCTATAATG
ATTAGTCAAATTTGCTACAGACCCCACTTGCGGGATCACACTGGGTATGTTCTTGTTTTG
CTTTTTGCTGTTTGTTTGATTCCTCGACTTCTCTTTCTCAAAAGTCAACAATTGATCTTG
TTGGAGTAGTTGGATGTTAGCATGTTGCAGTGTTTGAGCTCCCTTGTGTGTAATTACGTA
AGTGGAGATATTAGCTCTTGTCATCATTAATATAGTGACATTATGCAAGTTATTCTCTTG
TTTCTTTCTTTTCTCCTTTTCTCATTTATTTTCTCAAAATTAAGATCGATCTAAATGGAA
TATTTGCAGAGTCAATTTAAGCAGCATCAAATTTCTCTTACAAACTGAAAAATCAATCTG
TGGGAAGGAAAAAACAGAAATGGCTCATGCTGCAGTTGTGTCTCTTCAACAAAAACTGCA
CGAAATGCTGGTAGATGAGAACTTTTGGTTCGTAATGTTAGACAAGAACTTTAGGTTCCT
>T459_00185 СHR_1             :+U  EU:NC; range  -499 to   100.
AACCCGACCTATGTACACGTCTACTCGAATATATACCCCAACCAGCCATAATAAAATAGA
GAAACAATTAATATCGGGAGAATATAAGCACAAGTGGGGTTCCAAGAAGGCTTTTCAATT
TTCAAGAATCAATTTGATTAGTAGTACTAATATTTAAAGATAAATTAAAATATTTTAGAA
TATTGATTAGGTGTAGTTTACATCTCGAAAAAAAAAATGTGATTGAAAAGAGGATAGTAC
CTGCATGCACGGTAGAGACAAAGTGATCAGTCCACAAAAGTACTTGGGTTGTTCCGAACT
CCAACAAACCCCAATTTCCTCTTTCAACTCACCGGAAAGTATCATCCAATCCAATTTATT
CACACATAATCACCATGGAAAATTGATCAATAAAGAGCACTTACAAAAGAGGAAGAAGAA
GAAATAACCCGTGAGGTGAGTTCCTTACAATTTTTTTCTAATAAGGTAAAAGCCTATTAC
CCCTTTGCAATAAAATCACATGGACAACGAAGAGGACTTTAATTGTAACAAATTAGTAGT
CAATATTGAACAAGGTATAGAAGTTGAATCTTGTAATGATAAGTTAAGCTTAATTGGAAT
>T459_00189 СHR_1             :+U  EU:NC; range  -499 to   100.
TCTTCTTGTCTTTAATTAACAGATCCATGACTAGAGAATTTATACATGCAGCAATGATTG
TTTATTAAATAAACCACATAGTCCCTTCCAAGTCAATATTCAAAGCCATGAAAAACAATA
TTAAGACTACTTATTAGTACAATATATAATACCTATAACTTATATATAACACTTGTTACA
CTAACCTTTGTTACGTGCCACAAATTGAAAAATAAGAAATTCTTTGATATAGTTCCAAAA
AATGTCTCAACCACAACCTCTAAATTCATCCATGGCTTCTAGTACAAATGATCAATCTCA
ATTTTTGGCACTAGGTTCTCATAGAATTCACGTTGATAACGACGATAATGATATTACCAT
GGAGTTACACAAGAAAAAACGACGTCGTAGAAGATGTATTAAATGTTGTGGTTGTTGTAT
AGCGACCATGTTAGTACTCATTGTGATCATGTTGGTTCTTGGTTTCACCCTTTTTCGTGT
GCACGAACCGTTTATAAGGATGAACTCCGTCAAGATTGATGGAATAAGTTATCTCATGAC
AAGTAGTGGAAGTAGTTCCACTACTCTCCAACCAAGCATTTGTAACTTAACGGTCTTTGC
>T459_00191 СHR_1             :+U  EU:NC; range  -499 to   100.
TCGTGTGTGACATTCTGTAGCGACAAGATATACAGGATGTAGATTATACTCTTACCTACT
ACTACTATTGATGAAGAACTGGCGTATATTTGAACAAAAACATATTACAAATTCAACATG
TTATAGCAAATTAACCGTGTTGTTTCATAACCAGATTTACTTATAACATATATTACCTAC
AATTTACCTAAATGTATCTTTTAGGTCACCTGATAGGATGCACATTCTTTAAAACACGTT
TTATTTTATTCGATCAAATCGACATTAAGTTCTCCTATAAATACATGAGCTCAAGTAATT
CTTCTTTGTTCTCTTAATTCAGTTGAAACTACTAAGAATAAACATGACAAAATTAGCCAC
AACTTTTATTTTTCTTTGCACTTTTGTAACTTTTTCTCATTGCTTACCATTATCAACTAG
TTCAAGATGGATAATAGATGATGAAAGTGGTAAAAGAGTGAAATTAGTTTGTGTAAATTG
GGCCGGTCACTTACAAACCATGTTACCGGAAGGCCTGGATCAGCAGCCCATTAGCCATAT
TGCTAGGCACATATCATTAATGGGCTTCAATTGTGTTCGTCTTACATGGGCTACTTACAT
>T459_00192 СHR_1             :+U  EU:NC; range  -499 to   100.
TTCTTACTTTTGATATTTGTAATCATCTGTTGCTTATCATGTATATATGTTGTCTATTAT
GTATCAATATAATAATATTTCACCGATGTTATTAGTTTCCTTCAAATGCCTTTTACTATG
TTTTTCTTATTAATTGATCATGCTTTCTTTATTGTGTATTTTCTTTTTTTGTCAATAGAT
CCAAAATTAAATTTTTAAATAATTATATAAAATATTAAAATTTTTTATAATTAAACTCTA
AAGAGTCAGAATTTGTGTTGGTCCACCCTGAATGAGACTACAAATTACAATAGGTCTCTT
ATTGTCATCCGAGAACCAAAAGGATCAGAAATAACATATACTAATAAACAAAGGACTGAA
ACCAAAAATAATACATGTATAAAATCACCTACAGATTCATCGCAAAAAAAAAAACTTACA
TATTTTTCTCTCACGGAATATCTCTGCAACTTTTTACACACCGGTTTTCAGGTTTTAGGG
TTTTTTCTTCAATCAGTCGATGGCGGAACACGAGGAGCACAAAGTGGAAGAGCAACATGA
AGAGTCAATGATGGACAAAATCTCTGAAAAGCTTCACTTCAGTAACCATCATCCATCGGC
>T459_00197 СHR_1             :+U  EU:NC; range  -499 to   100.
ACTCTTCACCAAATTTCTGGCTCCGTCATTGCCTAAAGCCTGCGACATTAGATCCAATGA
CAATTAACTAATGCTTCTAAAAGTTGTACCACTCTTTGTTAGAGTGTATATTTGTTGTTG
TTGCATGTCCATTAAGTCATCCTTACATGTTATAACAACAATCTATATATATATATATAT
AACATAATTAAACTCATTAACTAAATAAATACATGTACGATGAAACATCACTATAGATGC
ATACGTATTGAATAAGCCAAAAAACTTAGGTACTTCTGATTTAATTTTTCAACACACATA
CACACTCTCTACTATATTACTATATAAAGAGAAGAGACTCAAAAGTAATCAATCCATCCA
TCCCATTATTTCTAACAAATTTTGTGTAACAATGTATTCCTTTAACTCACTATTCACAAT
TTTATGCTTTCCATTTCTTCTTCTCTCCATTTTTGCTTACGATAGCTACACTCATCGCGC
TCGCGGTCCTTGTAAAGAAATGGTATTTTACTTTCACGATATTGTATACAACGGAGAAAA
TTATAAAAACGCGACCTCGGCTATCGTCGGCGCGCCCGAATGGGGTAATAGGACCATAAT
>T459_00198 СHR_1             :+U  EU:NC; range  -499 to   100.
ACGCGGAATACGTATAATTATATAAAAAATATATAAAAATGGGTATAAATTATATAAAAG
CACTCACTAAACAAGAAATTAATTAGGTGCACTGGCATTTAGGTTGATCTTAAGGCTCTC
CATTAGTAGGTGTGGTCGGGTTCAAACCTAGTTGAGGTAGTTCTTTATTTTTTTGCTGTA
GTAAGCACCCACTTTACTTAAATCCTGGGTCCGCCATTGCATGAAAAGATTCTACCAACA
TAGACTTGAAGATAGGGAAAAGAACAATATCCATACATTTTAATTTGTCTTAGTTTTTAC
GTCTTGTACTACATGGAAAATGGAAACACTAGATCACTTAAAAGCCAAGCTTTTAAAATT
TTTGGACCATTCATTTCCTGTTACATGACAACAATTGGATCCAAGAAATTTGGGAAAAAT
AATCTTTATATAAAGAGATGATATTAAAAAGACATACCTTCAATCCAAACCAATATAATA
AACCATTTTCTTTATCAAAATGGCATCCAAAAGATTCAATTGCATAGCCAATTTATTTTT
CCTTTTCATTATTATAAGCTTCTCCATAGTTGAATCATCGAATAAAATTCGTGCACGCCG
>T459_00199 СHR_1             :+U  EU:NC; range  -499 to   100.
TTTCGAAATATACTGGCCCGATTAATCCAGCCTAAAGCGTGCAGGGCCCATAAAAGGGAA
AGCGATTCCTAGCACACTACTAGAAAACACACTGATGAAAATTTATCGGAAATTGGTTCA
TCGAAAATGCCATATTTCCGATAGACTCTCCATCCAAAAGGCCATATTTTCGATGGCGTT
CTGACATAAGCGTCCATTAAAAATTCACTTTTTTTCAAATTGTGTATTAATCAGCTTGGC
AGCTTTGTCTTATTTGTTAGAATAACTAAACATTTCTTACTACATTTGTAAGATTTTCAT
GTATGAAAACACTAAATAAGACAAGTCGAATGGTGAATTTTCTAGACATGACTAAAAAAA
AGTTTTCCATATAGAAACAAACAAATAAAATTTCTCCAAATATTGAACTAAGCTAGTAAA
GTATATTCGTGATCACAGTCTTTTAATTTGCACTATATAAACTTTGATTAAATCACTTAA
ATCTCACAACGATTAAACCATGGAGAAATTTTCTTGTTATTTCAAGATCCTAATTTTTAT
TATACTCATCACTTCTTGTTTTCTCATAGCCAATTCTAAAACCCTAAAACCCAAAAAACC
>T459_00201 СHR_1             :+U  EU:NC; range  -499 to   100.
TAAAAAAATTGTACTTTAGCTAGAAGCTTTGGGTCCCTGTAAAGAGAAAGGATTTTTGAT
ATTAGTATAGGTTCTTTTTTTTCAAGTATCATAGTTGAGTGTGACATATAATAATATTAG
TCATATGTTTTACCAACCCCCTTTTTTAAGTATTGATTTCAATTGCATCTTGCCGGGTCT
AGCGGAAACAAACTCTCTTATCTCACATCTCAGGTAGTGGTGGGAATATACTGGGTATGT
TGTTGTTCTTGTTGTTGATTTCAATTGCATCTTAAGTATGTGATTAGTGCACTGATGATC
ATTATAGTTACTTGTAACATGGGTTGTGTAAATATGGCCTTAAACATATTTGGGATTAGA
TTTAGAGTTCCTATTATAATTTGTTTATCGCACGGATATGTTCTGATTGATGTTAGACAT
GATCATGAAATGTAGGGTCTGAAGATTGTGGCTGTTTCTTGTTGATTTGGAGTTGTTTTA
ACTGAGGAGTAAGGTCAGAATGGCTACTCCTGCACCGAAATATCCAAAGCCGATGAAGGC
TACCTCTAATGGAGTATTCCAGGGGGATGATCCATTAGATTATGCACTTCCTCTTGCCAT
>T459_00202 СHR_1             :+U  EU:NC; range  -499 to   100.
GTATTTATTTGTTCATATTTTGAGTGCACTGCCAAAATTTAAAGTTAATGTTATAAGTTG
GTGTGGTCATATTTATGTAAAGATTGCAAAAAGTAAATGGTGAATGCATATTTTCTTTTT
TCCAACTGTAAAATTATGTCACAAGAATTGGTTTACCCAAAGGTGTAAAATGAGTTGTAG
TAGTTGACAAATTAGTCAAGAAAATTAAAGGCCTATGTGTCTACACAACATAGAGTTCCC
CCATTAATGTCTTTTACTATTATATGTTTTTTTGGCCATGGATGTTGAAAAACAACACAC
AAAAATTGCAGAGAATCTCCATTCAACACTCAAGAAAAAACTGTGTACTGATGTACATAC
AATACAACAAGTAGCAGTAGATGTAGCAGTTACTACAGTGAGTTTAACTCAATGATAGAT
AATGGGTTGTTGAGAGGAAAAAAAATAAAGAAATAATATTCTAGTAGTAGCTAGTGTGTG
TACATAGAGAGAGAGAGAGATGAAAAGGGGTGCAAAAAGTGGACAAGGGACAGCAGAAAA
GCAAGAAAATTTAGTGGAAAAGTTGAAGAAAATAGGGAAAAGAGGTGGACACACTACACC
>T459_00206 СHR_1             :+U  EU:NC; range  -499 to   100.
ATCATCTTAAATAAAAAGTTTCATTTTGTTATATTTAGTTTGGATTGTTCAAATGAGCGA
GCAAATTAGGTTAAGTTTCTATCTTTTATTAATTAGTATATATATTAACCCGTTGGTTCT
GATTTTTTTCTTATTCTCGTACATTTGTTTTCCTTTTTATTTCCTATTTATAACTGTTTT
ATGTACTACTTTAGACTCAACTTTTCTAAATCAATTATTTTTATTTCTGCATGAAAAGAA
ATATGTGAATGAATTAATCCTTACAAGTGTAACTTTCACATTTAGTAGCATTCGCCGCCT
TTTTGTTTGTCTTTCTTTTCCTTTTTTAGAAAAAATCATATCTGCCCATATTTTCTTCTG
TTGTTAGTTGACAAAAATTTAACTTTAATTTTTTCTTTAACTTTATTGAGCAGAAGAAGC
TCCCCTCATGGACCTCTTAAAATTCATGTATACTAATAAATTATCAGCTACAACACCTAC
TGAGGTACTTTATGTGCTGATGGCCGCTAACAAATTCGAGGTTGAGTCATGCATGAGATA
CTGCAGCCTCTTTCTGCAGAAGCTAAACATGACGACTGAATCAGCATTGGTCTATTTGAG
>T459_00208 СHR_1             :+U  EU:NC; range  -499 to   100.
TACCTATATAATTCCCGTGAAAGCTCTATCATTTGTGTACCATCTTCTCCTGTTGTTATA
TTGGAAGCTGAGAACAACTAATGTCTATCTTCTCAATGGGAAGTTTTCATAAAAACGTGA
ACTTTTTAATTTTATACATGTATCTGGACTTTTTAATGAAGCAACTTATGATAAGAGTCA
TTCCTTCGGAGGGGATTATGTGGGGTTTGCCTGAAGTTATGAGTATACCTTTAGTTTCCG
TTTTAGATCAGTGTTTTGGCCTTACTGATTCACATTAGTGTATTCTACCATTTATTTGAA
CTCCTTTGATATCTTAAAAGACAAACTATTTACAGGCAATGTAGTATTAGAATGAATTGG
TCCCAAATAGAGCGGAGTAGTTCCATGGATTTATATAGCTGAGCTCATTTAGCAGTGTCA
ATTTTGACTAGCATGGCTTTCAATTTTAGATTTGCTTTTGTTTCATTATCTACAGGTCTG
GAGGTTGTAATACATATGAATGGCGTGGAGGGCGGCAGGGAAAAAGGTGTGTTTTCTGGC
CTTTTCTGTTGGTGTCAACTGAAAATCACTTCATAACTGATCCTTGACCTTTCAGATAGT
>T459_00210 СHR_1             :+U  EU:NC; range  -499 to   100.
AATAACATAAAAAATATGATTAACTTAAATTTTATTTCTCAATTCACTACATAATTTTCC
AACAAAAATCTCAAGTCTTCAAAATCATGTCTTTTATAAATTTACATTTCATAAACGCAA
GAATATGTTAACTTAATTATCGTCAAGACTCATGTAAACTGCATTTTATATATTGGGCTC
CACATATAATTTAGTTATGATAAGATTTTTTTTTTCAAATTTTGGAAATCTTATTATGTT
TTTACCAAGTTTTTATAGAACTTCATTATTAATATACTAATTAAGTACCTACCAAAAATT
ATTTTGTTACTTTTTATAGTTACACATCATTTCAATCTTATTCCCCACATTTTATAAAGT
AAAATAAATTAAATTCAAAATCCCAAATTGACAATCGGATCGAAAACTCCGGCAACTCAA
TCAGCTCCGATCAGTCGAACTCCGACATCAATCCGCCAGCGAAGAGTATTGCTCCGTCGT
AGTCGCCGCCGTAGAAGCAATGAATAGCCGGAATTCAACCAACCGGCTATCGCCCACCTC
CAATTTCGGATCTCGAATTTCATTTTTAATGCTCTCTATGTTCTCTACAATGGCTGCTCT
>T459_00214 СHR_1             :+U  EU:NC; range  -499 to   100.
GGTTAAAATACATCTCCTTCCTTGTACTCCTCTCCATTATAGTGATAATCCTCCTCCTCT
GTCCGTGGTTTTTTCCGCAATTATTTTCACGTAAATTTGTGTGTCTTCTTCTTGTTTTCT
TTTGCTTTGTGGTATTACTTATTCTACACAAATATAGCACATATAAAAAAGATGATATAA
AATAATTCTACATATCTTTACTTATCCCACCCACCACGCATACCAAACGAGTCCTTACAT
TTTATTCCGAGATTGTTATCCCTTGACTCCAAAAATGCAACAAGACAAAAACGAAAAATG
CAAGTAACACGCGTCAGCCTTCAAGTGGAATTCTACAATAGTACTGTGACAAATACAACA
AATCCCAATTCCTTTTTCATCAAGAAATCCCTCACTATCAATGCTATAAGCCATTGTACA
TTGTCATTTTAACACAGTATTCTCCATCAACACTGAGAGTTTTGTGAAGCCCATCACACA
TTTTCAACACACAATTCACATGGAGAGTAGCAGTATAGCTATTAATGGGACAAGTGCTGT
TGTTATGGCTGAAAGAAGCAAAAAAAGGGATGGTGAAAACCTTAAGCAACCGAAAGAACC
>T459_00215 СHR_1             :+U  EU:NC; range  -499 to   100.
AAATGATAAAAGGGCATCTTTAAAGCGATAAAGCTCTCGTTATGTACGAAATTCATAAAA
AAAAATTGGATCATAAAAATCTATTACTTTATGCAATCTTACCTTGTCGGTGATTGTTTA
CAAATTTTATACCCATAGCTTCTCTTGAGCACATGACATTATTAACAATTACTCCAAAAC
TATCGTTCTAACTCTACTAAATTATGAGTCAACAATATCAAAAGAAGAGCCCTTTTTGAC
TAAAATAAGATTAATATAACAAGGCAACATGCAATAATTGAATAAAAATCAAACAACACG
TGTCAAGTAAAATTTTACAGTAGTACTTGACACTGTTGAAAAAGATAAGTAGTAGTCAGT
GGGGCAAAATACTTCATAATTTGCTCAATCAAGAACTCCAAAAAGTAAAAAAAAAATAAA
AAAATAAAAAATCCCATTTTCCTCTTTTATCTCACCAAGAAATCCATCAATATTCAATGT
ACACTGCAACATAATTCCCATGGAAACTGATGAACAAGGACTACTAGCAGATGAAAATGA
AGAAGAAACAAGCTGCAAGAAACAGAAGATAACACAAATTGTTGTTGACAAGGTAAAGTT
>T459_00216 СHR_1             :+U  EU:NC; range  -499 to   100.
ATGATTTTAACATATTTTTCTGAATGTTTGCAACTTGCAAATTGTAGTACTTTCCAATAC
TTCAATGTTATTCGTAAGAAGATTATTTAAGCGGCCTGATTTAGCTCATAAGTGAAAAGA
GTATACTTCTATCTCAAAATGATTTTTGCAGTTTGCGTCCTTGAGATAAACCAAGAGAAC
TTTTGATTTTTACCATTCTTTTTGGACATTGTAGGATATATTATGTTTCTTGCATCTAAT
TATATCTTAATTATTAAATAAATGAAGCAATCTATGTTTGATTGAGCTCATAAGTGAAAA
GAGATGAGCAAATTTGGATGGAGGGAGTAAATCATTGTGATAATTTGCATGAAATTGGAT
CTTTTTTCTTTTCTGAACAAGGTAATGGTAAAGTAACATTGTGTCTTTTCGTAGTTGTGG
TATTTGTTAAGGTTTAAGTATATGAGCTCTCCTTTTTTCTTTCTTTTCTTTTCTGGCTCA
GGAAATCACACCGGTTGCCATGCTTTGTGGTCATGTTGCTCCGATTGCAGATCTTGGGAT
ATGTGTTCCTACTACAGTTTTGGGAGATGGGAAATTAGATGATTCAAATAATGCGGTATC
>T459_00217 СHR_1             :+U  EU:NC; range  -499 to   100.
GAGTCTTAAAAGTTTCTGTCTAAACCATGCATATATGCCTGAATTTACACTTAAACAAGT
TAAAGGCTTATTAGAGTACTTAAAAAAAAAAAAATTAAAACAGGTTTATAACACAACGTG
CTTTGGTGGTAATACTACATGTATTTTGGGCACGTAGGTCTACCATTTCTAATAAGGCAG
TTGAACAGATTTTATTAGGTAAAATGTAGTTGGCCTTTTTATCAAAGGGTACAAGCTAAT
TCATTTTCTCACTATTCTCTTTACCCTAATTAAAACCATTGTCCAACAGCTATCACCTAA
CTTCATCTATAAATTTCAAACATAATTTATTTTCTAACATTCTTGCAAATCTTGAGATCA
ACTCCATGATCATCACTTTTTTTTAAACTATCTCAAAATGCAACATTACAACTCAACAAT
AATGGACTCCGGCAAAGAGCCGCCGCCACCACCACCACCACCGTTGCTATCGACCGATCT
ATCTCCGGCCAACTTCTTCATGCAACAACCTAATGATCAAATGCCCATGCAAAATAATTA
TCACTCACACGTTGGACTTGATTGTGATAATATTGATTGGGCCGGGCTTTTATCGGCGGG
>T459_00218 СHR_1             :+U  EU:NC; range  -499 to   100.
CATATATATAACCATAAATATCTATATTTAACCTATATACTTGAAAATAATTTCCGACGA
AGGGTGTATGGCTCCGCCACTGGAGGTAAAGGTGGCTCCGCCCTTGTAGGTTACCCAATT
TTTTAACCTGCAACAGCAAATCAAGTTCATTTGATAGTGTAGAATATTTTATATATCGAT
AATGCACAAAAACATATATGTCATGCACTCATGCTGAACTATTAACATTCAGCTCGTTTT
GATGCACGAAACGAAATAATAAGTTGGAGTAATATTTACTTCACATTTAGTAATTAATTC
CAACAATTTTATGTACTTTGTAACTGTATATTTCATTTCAAAGTTTGGAAAGAAACTAAA
TGTCATCGATCATTGTTTAGGTACATAATCTTCTTTTTTTTTATGAAAAAAAAACTCATT
ATAAACCATTATTCAATTATAGGTGAACTTAATTGGCGGGTACTATGATGCTGGTGACAA
CGTGAAATTTGGATGGCCCATGGCTTTTTCTTTAACTTTATTGAGTTGGGCTGCTATTGA
ATACCCAACACAAATCTCTTCTGCAAACCAACTTCCCCACCTCCAACGTGCAATTCGATG
>T459_00221 СHR_1             :+U  EU:NC; range  -499 to   100.
GGCCAAGACCTTGCTTTGATACCACTTGTAATGTACTTATAAATTGAATGCGAATTCTGG
TGAAATTTGTAGTTTTATTACTTCAATCACAATCATAGTGTTATCATAAATTGGAGTTCA
AGTTAGTTGAAGTTAGTGGAAGTCCAAATCAGTTGGTTTTAAAAGTTAGTTAGAAACAGT
ACAGCTACAGTAGTCTGTTTCTAGAAGTTAGTTAGGAGTGACAAGTTGAGTCGGTTATCA
AATAACTATTTCATTAGATAGCTTTGATCATTTCAGTTACATCATTGTCTATAAATACTC
ATTGTAATCATCATTTACAGCATATATGAAAATTGCAACTCTTCCTCCTAAAATTCTATA
TTCTCTGTTTTTCTCATCTTCTAACTTCTCTTGATTGTATCCTTGAATCTCCATTCCTGG
ACAATCTTTTGATCCTTGAATCTTTGAGATTCCTGAAATCGAGTAACATTGGTATCAGAG
CTAGTCTTCCTCGGCATCAATGGTGAAAGGTGTAAGAATAACGGGTGATTCAATAACTGA
AGATGTTGTTGCAGAGATGGGAGATCTGTGTGAGATAGTGCAAAATCTGGTTACAGAGGT
>T459_00222 СHR_1             :+U  EU:NC; range  -499 to   100.
TGTCCTAAGGGGTAAATTTATGAAACTTTCAGACTACATTTCCTAAAAAGAATCCTTTTG
AACAAGTTACAATTGAATGTGAAGGCCTTTAGCCTTGCAAGTTATTGCAAACATTAAACA
GAAGTTTGCAACAAACAATTAACTCGGATCTAATATTGTCTAGAAGGGCAAATTTTCATA
GCATATATTAGCACAATTTTATAAAACAGGACAAAATTTAATAACAACAACAACATTTGG
AATTGGAATTATGCGGGGTCATAATTATAAGATTAATTTACTTTACGTAAATCTGCCATG
TTGGTTGAGAAGATTCATTTTGTCAAAGCCCAAATCCATTAACAATAAATTATGGGCCAA
ACTCATTAACAATTAGGGCTTTGCTTAGCCACTCTTACTTCATAAATTCAAAACGTATGG
TTTTGCACTCCCATTTCACTCAACCGAGCGAGAGAGACAGAGAGAGAAATCGAGAGAAAA
ACAATCCACGGCGGTGAAGATGGTGAAGTTCTTGAAGCCAAACAATGCAGTGATCCTTCT
TCAAGGCAAATACGTCGGACGAAAAGCAGTGATTGTCCGTGCATTTGATGAAGGAACACG
>T459_00225 СHR_1             :+U  EU:NC; range  -499 to   100.
GTTTGTATTTAGAATTTCAGGTCTCATATACAAATTTGTAAAGGTTTGTATTTGTATACA
AAATGAATTCAGGGGCTTGTATATAAATTTCTAAAGTAAATTTATTTTGTTTATACTATC
TCTAATTTGTATATTTAGCTATTAAATTATAGCAATGTCATGTAATTAGGTAACTTTTAT
CTATGATGCATCATTTGTTGCTATTTCTGAAAATTTGTCATTGATTTAACATTTGTGTTT
GTCTACTTAAAAAAAAAACAGTAAATCTGATGGGCTATTTTTGTAAAAATGCCAAGTTAT
TGGGTCAATTATCAGCATCCAGTTTTAAATTTTGGGCCGATCTCATGGGCCTGTATAACC
AAACATTCCCCTGCTGGCCCAACTAAACGATATTGTATAAGGTCTCCCAACTGCTTGCTC
AAAAACCCTTTTGCTCTTTCCTTTTCTTAGGGGAAGAGAGCTTTGCGAAAAGACGATTTT
GCCCTCTGATTCATTGGCTATGGCGGCGCCGGAAGCTCCCGTTTGCTATGTCGGAGTTGC
TAGAAAGTCCGCCGCCTTCCGTCTCATGAAACAAATGGTTCGCAATTTTCATATGTAAAT
>T459_00229 СHR_1             :+U  EU:NC; range  -499 to   100.
TGATTAAATACTATTATTTTTATGAAAATTAAATATTTTTTTATTAAAGTAAAATAATTT
TCTAAAAATAATTAATGGCTACTAAATTTGTGATCTCGTGTTACTTATCACTATTCCGCT
GACCTTCCAAATTTAGCTCGCAGCCATTTCGTGCATCTGCGTTATCATCTTCAAACACTG
ACACAATTTCCATAATAAAAAACGTCCCTTCTGTATGAGTCAATAGCCATCACGATATTT
TTTCGTCGTGACGTTTCGGCCATTCCTAGAGCCACAACAAACACCAATAATTAATCAACA
CTAATAGTACAGTACATGTCAATTTTATATTATTATTATTAGTTTCAGATCACTTCTCGG
ATTCTGACTAGCGAAGCTTTTATGCACCAACCTTTTTATATATGTCTTCAGGTTATCACT
TCATCTACGCTTGTCACTACAATTTTTTTCTCTCTGAATAGTAAATTTTGAGATTATTTA
TTTTTGTGATTTATTAATAGTTGCTGTTCGGAGAATAATGGCGGGGAGTATGCCTAATAC
GATGTCGTTTAAGCAAGGACTTTCACTCTGGTGTCCTCATTCTGCTTCATTGAATCGGAT
>T459_00230 СHR_1             :+U  EU:NC; range  -499 to   100.
TGGTCATTAAACTTTGATTAGATTTTCCTTAAAAAAGAAAAATACCAACATGGGTGGATA
GGGCTGCTCCATCCTTAAAAGAGGTCGAGCGTTCGATTCTGGGTATGGAGAAAACTCCGT
TGAAAGCGCTGCCACCTTAATGGGTCCTGTAACGCGCGATCCGGATTAGTTGGGGCTCCA
ATGCGGGCATCGGATGGGAAACCAAAAAAAAAAAAGATTTTCCTGTAAGAAGTTTTTAAT
AAGAAGGGTAAATTTGATCACAAAGTATGACGCAAGATATATTTAAACAATTTTTTGAAA
TAATAAGGTAAATTTGACCCCAAAATTATTATATTTAGTCAATTTTCAAAATAGATGAAT
AAATTTGACACTTTTTCCTAAATTAATTCTATAAATACCCTCGAATTGTTTTTTTCATGT
AGCCCTAGCTACAATCAACCCCCTACCCCGCCACCCTGCTATCTTCCTTCAATATTCCTC
TTTTTTTTTCCTCTAAGCTATGGTGAAATGGGCAGAATTGCCGAACGATCTCAATGCTAT
GATTGCAAATCGTGTTAAAGTGTTGGAAGATTTCATTGCTTTTGGCGCTGTTTGTACTTC
>T459_00233 СHR_1             :+U  EU:NC; range  -499 to   100.
GATGAAATGTTGTTAGTCAAATATATTTACTATTTCTTATTACCAGTAAATAAGTTTTGT
CATGATTTCATCAAAAGACGAGTTACAAAGGAATTACTAATACAAAAATAAAAATATTAG
GTGATTTTTCCTATTTATCCTAATCTTGGTAGACAGTGTCTTCCTATCTATCCTAATCTT
GGTAGACAGTGTTACCTGATATGTGTAAGGTAACATGTATCTCGTGAATTTAGCTGCAGT
GCACTGTAGCTGACATAGACACATAAAAAGGAAAAATACAAAAAGTTAACAATGTCAGTG
GATGGAATAAACTACCAAGTCAACAAGAAACGGTCTTCATATATCCAACAAATATAGAAA
TGGCCCCAACCATCCAATTTTCCAACTCCCTTTAAATTAACAAACTTCCAAATATTGTTG
ACCATTTCTTCTATAAAATTTCATTCTTCACAAAAATAGTATAATGCAACTGAAAATTTT
TCTCATCTGAAAAAAAAAAATGCCTATGACTGATAATCAAGGATCATTTCTCAATCGTAT
AAGTATTCGTCGAAATCAAGTTACCAGCATGGACCATGAACAAGAGTTAGAAGACCTCGA
>T459_00235 СHR_1             :+U  EU:NC; range  -499 to   100.
TTTGGTCAATTTGAACTTATTGTTTGTTCATTGCTGTATTTACTGGTTCATAACTATTTT
GATTGGATGCAATTGAGACCGAGGTATTTTGGAAATAAGTCTCTCTCTACCTCCATGAGC
TAGGGGTAAGGTCGTCATATGCGTATCCTCCCAGACCCCACAAGTGGGATTACACTACTT
ACCTTGTTGTTGTTGTTGTATTCAACTTAATTGTTACAGATGATTCATACTGCCAACACT
AAAACTTTTTTGTTTTAAAGCTCTTGTTTTTTTTCTTGTTGCTAGCTTTAAAAGTTTTCA
TTGTTTAATTGTTCCTGTGGTGAAGATTTGATCTTTTTTAATTGAATTGGGAATGTAGGT
TTATTTTTCATGGTAAACTTATTGTTAAAGATGATTCATATGGCCAACACCAAATTTGTT
TATTGTAATTGAAGTCTCCTTTTTTTTTGCTGCCCTTTTTTGCAGGTTTTGAATTGGTTG
ATGATTTTATGTCCTTGTGATGGCTTCCAAGAAGATAATTGCAATATGTCAATCTGGAGG
AGAGTTTGTGACAAACAATGAGGATGGTTTTTTGACATATACAGGTGGAGAGGCTTATGC
>T459_00236 СHR_1             :+U  EU:NC; range  -499 to   100.
ACAAAATACACAATTTGTCTACGTAGAATTAACAAGACATAATAATTATAATGGAATTAA
TTGAAAGACTTTTTGATACACATAGTGACCCAATAGCAGAGTCGTATGTCCTTGGTCGAA
AAATTACACTCTACTTTACACGTAGTATATCGGTAAAAATAATTTTTTTTTAATGTATAT
GCATTATATATATTGAAACCTCTTGATTTCTTTGTGAATTTATTTTTTTATATTTGATAC
TTCTTCGTGAAAAATCTGACTCCGCAACCGTAGTGACATAGAATAGAAAGTTGATGGAAC
GTCATTTTAGGGTTAGATGGAAACTAGTACTCCACAACATGGGACCAAATTGAATAGTAA
TTCATGTCGGCACTCTTTGTAAGATCATCATTTTATGGAGTATTTATAGCTATATGGAGA
TTGAACAAACACTAATTAATCACTTTGTGTGTGTGTGTTTAAACTAATCATATTTTAAGA
ACAAAAGAAGAAGGGTTATATGGGGCACCATTCATGCTGTAATCAACAAAAGGTAAAGAG
AGGACTTTGGTCCCCAGAAGAAGATGAAAAGCTTATCAGATATATTACTTCTCATGGTTA
>T459_00237 СHR_1             :+U  EU:NC; range  -499 to   100.
CATATCATAAGTCCTTTTGCTGATACTTAATATTCAACAATAGCATAATATAGCATACAT
TAAAACGTATGTATAATAACATATTATACATGTTAACCAGTGTATGATAACATATCATAC
ATGCAGTATTTTTCATTATCATTTCTTCAACTTTAACCAACATGTCATGTACAATAGTTG
TATATCATACATCTACTAAACAATTAAGGTCGAAGCTACTGATTTTGTTTGATTCGTTTT
TACTATTTTACCCTGCTTTCACTTGTAGCATTTTGATGTGATCTTCTACCACTTGAGAAA
GAAATCAAAGATTTAATTGGGTGATAATTATAGATATACAACGACAAGCTGCTTCTTTAA
AACATATGTTGAGAAGACACATACTCGCTATTATCCAGCGAAACCGGCAGTTGACCTATC
CACGTAACAAGACTATGCAGAATCAATTGTGGTGGCTAAGAATAAAAATGTTATTGATAA
TATAATTCAGGGATTTTGTATGCCTGCTGGATTACCATGGTATATGGTTGATGAGGTATA
TGTTCCAATTAACTGCGGTAAAGAATTTCATTGGGTATTGGCAGTGATTGTTTTGAAGGA
>T459_00238 СHR_1             :+U  EU:NC; range  -499 to   100.
ATGCAAACCTCACAAGTTTTTTTCAAGAAAAAGACTTATTCATCAACGTTCTTGCCCCTA
TACACCGGAACAAAATGGTGTGGCGTAAGAATAGACATGTTGTTGAAACTGCCTTAGCTC
TTCTTGATACATCAAATGTTCCAAAAACATTTTGGGTTGAAGCAATCCAAACGTCTATTT
ATCTTATAAATAGAAAATCATCATCTGTTATAAAACAAAATTGCCCTTATTTTATCCTTT
TTAAAAAATTATCCGACTATTCGCACCTTAAAGTATTTGGTTGTGTATGTTTTGTTCTTC
TTTCAGACCATGAACGCCATAAATTATCTTCAAAAGCTGTTAAATGTACTTTTTTGGGGT
ACAATGATATCCAGAAGGGGTATTTATGTTATGATTCAACACGTCGTTAATATCTCGACA
TGTTATCTTCTTTGAAAATTCTTTTACTTATACTAGTAAAGACTCGCGATTGTCTACTAT
ATCCTTTTTGGAATAATTCATGACTCATGATTCTGCTAGCCATAACAACCTACCCGTTGG
TCTATCGCCAAATTTGTCCTCTGCCACAATAGGTTCTACTTATAACTTAGATCCTTTTTT
>T459_00243 СHR_1             :+U  EU:NC; range  -499 to   100.
ATGCTTTGGAACTATCCGGGGGTCTATCGGAAATAGCCTCTCTATTTCTTTCTTCGGAGG
TAGTGGTATGGACTTCATACATTTTACCCTCCTCCCTAGACCCCACTAGGTGGGAATATA
CGGTTTGTTGTTGTTGTTGCTTTGGAACTATATAACCAATGCTTTCTCTCTGTTATATAT
TAATTTGACTTGAATCATATTGATGGTAGTGGAGAAAATTTAATTTGGCAGAAATATAAA
ACGAGAAAGTCTAATTTGTGAATATTGAAATGAATTTGAATTCTTGTAAGTTTTATCAAA
GTTGTGTAAAATTGTAGGAGTATTATCATTCCCTATTATCAATGGGATAGTATAAAACAA
TTTTTTGTTCCGAAACAGAAAGAGTGTCATATAAATTTGCATAGAGATAGAATTGTTATT
ACAAATGTACAAGAAAATTGTAGTAGAAGAAAAAGTTATTTGACTGTTTGATTTACAGTT
GTATTCATTTTGACTATGAATGACAATAATTGCAAACGTTGGTACAGTTGGAACAATGAC
CCCTAAGAAGCAAGCAAATGATGATGCTGGAGAAGCCCAGATAAAGGTGGAGAATGCTGA
>T459_00244 СHR_1             :+U  EU:NC; range  -499 to   100.
ATGATTAGAGGATTCAAATCTGCCTTTAGAATTCTTAGGATCCTTGTAAGTATTTTTAAA
GGTTTCCAGCATATCTTCTAGATGAAGAATAAAATGTTACCAATTATCAAAAAAAGAAAA
TCATAACAAAAATATAAAAGCGGTACCTGATAAAAAAAATAATAATAACATAAAAGCAGT
CAGTTTTTTTTAGCTACTTTCTCATCCAAAGTTTGACAAAAAACATAAAATGCAATGTAA
AAACACTTTTAAGTGGAATTGGCAAATGGCTAGAATGAGCACCAAGAAAGTAATCTACCA
CAGGTCATCTGAAGATGGCTAAATTTGGCTCTATACTAAATAGATACCTTAAGTACAGAG
CAAGGTAGAGACATTAAAACAACAATTTTAGGAAAGGAATAGGTCCTTTCCTCAATGTCA
AAGCTTTAACCAAAGTGTTTAACATGGGTCCATAAATAGATGATGCATAATTTCAGTAGT
GTTGCCATTATCCATTAAAATGGCATTTTCAGGTCAACTTCTCCGGCATAGTTTATGGTC
CAAACTGGAGTTTATGCGTTCCCAGAGCATGCCTCCATTGCAACCTAACCATGAATCAGT
>T459_00245 СHR_1             :+U  EU:NC; range  -499 to   100.
TCAAATTCGGCCCAAAAATCCTAACCTTAAGGAATAAAGCGCGGTTATGACCTAAGAAAT
ACATTGATGCATGGGAAGCATGTAGAAAATGACAGGAGATTGATCAGTCTGAGTTGAGTG
ACCTCAAAGATTTTAGAGAGTTTTGTATAGAGTCAGTTTCGTTGATTTCTTGTATTTAGA
CATCCTTCTCTTTCCGCAAGACTCTACTAGACATTGCTTTGTACTCATGCAAAAATAGAA
TTAGCAAATATATAGACAACCTCATGCTAATGTTGTGCATTGTCATAAAATTATGTTGGA
GATTGCTAAATTTAGCTCTATACTAAATGGATACTTAAAGCACAGAGCAAGGCAAAGACA
TTAAGCCAACAATTTTAGGAAAGGAATAGGTCCTTTCCTCAATGTCAAGGCTTTAAACCA
AAGCTTTTATGCTTTTTATCAATCATGGGTCCATAAATTGATAAAATAATGTATAGTTCC
CATACTGTTATCTATTAAAATGGTATTCTCAGGCCAACTTCTCCAGCATAGTCTATGGTA
CAACCCGAGGTTTACACGTACACCGATCATCCCTCCGTTGAGAGCTAACCATGAATCAGT
>T459_00246 СHR_1             :+U  EU:NC; range  -499 to   100.
TAATTATCCAAAATATCAACAGAAGGTAAAATAACTAAAAATCACCTCTAACAAATAATT
TGACACTAGAGAACTTGAGATGGAGGGAAGTTTAGTACGAGGAATGAGAGATAACTAATC
TTAAGATTTATTTTAGGATAAGTTTATTCAACGTTTGATTGAAATGAAATTATAACTCAT
ATTAAAATTTTATTTTATTTTTATCCCACATTAAGAATATAGACCAACAGTTTTGAAATA
AATTATTTCGATATAGTTTATTCTCCAACTAAACGAATAATGTTGACCCGTTTGCACGTG
ACTTGCAGCTCAATCAAATCCAAAATTGCCCAACATACCATAAACCCCAGTCCGGGTTGG
GGTTTTAGGGATCCACTATACAAAATCTAAATTTAATTTTCCTTCAATTTCTTAGCTTCT
TTCAAATTTTCCTTCGTTTTTGATCCTCTATGCCCCTTTAGTACCTCAATCTAGTACATT
ATAACCTTAATTTTCCAAGATGCAGCATGTAAGGAGAACTGGATTTTCGTCGAAGACGAG
GTTGTTGCTGTCGAATGTTGTAAAATCATGCAACAAGTTTGATTCTTTCTCGGAATATGT
>T459_00247 СHR_1             :+U  EU:NC; range  -499 to   100.
AATTATTACATATTCAGACACCCTTTTCTCTTTTTTACCAAATCCACCACCCACCTCCTC
GAAATTTTGCGAAAACAAGAATTACAAATTTTAGCCTAAGGTTCTTGAAACATCTTCGTT
TCATTAAAGCTAGGAATTTGCCATTTTTTTTAACATATTCAGACACCCTTTTCTCTTTTT
TATCAAATCCACCACTCACCACCTCATAATTCTGCAAAAAAAAGTTTTTTCTTTCTTTTC
AATTTTTAGCAATTTTAGCCTAAGAACTTGTTCCCTTAATGTGTTCTTGAAACATCTTCA
TATTAAAAAAGCTAGAAATTTTGTCAATTTTTTTTACATATTCAGACGCCCTTTTCTCTT
TTTTTTTTTATCAAATCCACAACTCATCACCTCAGAATTTTGCAAAAAGATAGCAATTTT
AGCTGTTCCTTAAATGGATTCTTGAAAAATTCTTGTTTTTGTTTTTCATTGTGTGTGTTA
TTTGTGGTTGTGAAGGAAAATGAAAGTGACTCAGAAAGAAAAAGATTCAGAAAAAATCAT
CTGGGATCAGATGAGAACTTCTTCTGGGTCACAACAAAATCGAGCTTTACCAAAGCTAAT
>T459_00249 СHR_1             :+U  EU:NC; range  -499 to   100.
TGAGTGGACTATCAAAAATGTTTGCGTACCCGTGTCGGATCTTTCAAAAATAAACTATTT
TTGGAGGATTAGACAAGCACCCGTCGTACCCGTCGACATTTTTGAAGAATGCGAGAGCAA
CATGGAATAAAAGAAACCTTTTGTTTCTAGTTCACTTGATCTTTCTTTTCACCTTTTGTT
TCTTGTTTTGAAGTTTTTTTTTTAAACTATTTATCTATGTGAAAGAAAAAGTTGGTACAA
GTAAAAATTCAATCTTTATGTTCAAAAAAGGAAAGTTTGATGGTAAAAAAAGAAAAAAAA
GAAAAAAGAACCACCCCTTTATTTTTAGTTCATTTGATCTTTACCTTTTGATGTTCTTCA
CTCTACCTATGTTTTTTTTTTCTATTTTTGGGTTGCTTTAATAAAATATATGTGGATCTT
GATGGATTTTTTGTTTGTTGCAGAGTTATGACAGTACTTAAAGAGTGATAAAGTTGAGAT
CTTTATGTGCGTATAATATATGGCTAGTCATCATCAAGAAAGTGAAGAGATTAAACCAAG
ATTATCAATGGTTACTAATACTGGTTATTGGTTTGATGGTCATAGTAGTAATTCATCAAA
>T459_00250 СHR_1             :+U  EU:NC; range  -499 to   100.
TACAATATATGTAGCAAATTTGCATAGTACTTTTGTTTACTCTATAGTCTTTTAAGTAGT
GTAACTAATTTAGATTTATATCGTATATGCTCACTAAATGAAATTAAAATAGCTCTTTAC
CTTTATCCTTAATTTCTCAATTTTCTGAACTCCATCAGAGACCTCAAGTTAAGAACGGAA
GAATCTCATCAATCTCATCTTATTATAATCCTTCGTGATCCGGTTAATTCAAATTCACAT
TGCGTAGCTCACAAAAAGGAGAAATAGCTCCTGCCCCCTAGTTTCTCAGTTCGCCAAACT
TCAACTCGAAGCCTCTTGTACAAAAGAGTCTCATACATCTTTAGTGTCCGGACTCAGTTT
CTGCACACCTCAACTAATTTCACTAAATACCCGTCACTTCCCAGCGACAACAGCTACTAA
GGAAGAGTCTCACTGCATCTCATCCCACTACAATTGGTCACGAGGTTACATAGCTAAACA
ACAATTTTGTTTAATCAAGATGAGTAACCTTTTCTCCAAGATTTATCCTCCCTCATTTAG
AGTAAATCATCAAAAGCTTCACCAAAATTCTAGTACAATAAGCTGTTGCTCCAATAATGA
>T459_00252 СHR_1             :+U  EU:NC; range  -499 to   100.
AAGCGAATCTTGATAAGGCAGAAACTCGTAAATTTTTTCAAAATTTATGGCGTACAGATC
TCATGGGCACCCTTAAAGCCGACCCAGCATGTATATATTTTCTCCTAATTCTGCATTTTA
TATGATGTTGTTGCTAATGGGAAGAAAATATGTTTGGATGATTTGGCCGTATCACTGAAT
GTTGCTCGGATTCTCCAAAAATAAATTGTTGTGCCTGTGCAGGATCCTCCAAACAGGTGT
TATTTTTGGAGGATTTCATATGTACGAAGAGTCTGTGCAATGTTTGTATTGAAAATATTG
GATGATTTGACCTTATTATTGAATGTTGCTCGGACTCTTTAACAATACTGTCGCTCCTGT
GTAGAATATTCTAAGAAAGACACTACTTTTGGAGGATCTAATATGTACTCGTTGACATTT
TTAAAGAGTTTGTGTTATGTTTGTATTCAAAAAATTGGATCTTTGACCGTATTATTGTAT
GTTGCTGGACTTTTCAAAAATGTTCCCGCTCTTGTGTAGTGGAGGAGCTAATACGCACGC
GAGTTACATTTTTGAAGAGTCTGAGCAACTATTTGAAGTAAAGTAAGTATCTTTTAATAT
>T459_00253 СHR_1             :+U  EU:NC; range  -499 to   100.
AGTATTCTTGATTTAAACTTGAACTAATGTTGAAGTTGTTGTGCCTAAATACAGATTCTT
ATACCCGAAAATACATAAAAAATAACAATCTTAAGGAATAATCTTGCAGAATCTGTATTG
CTTGTTTTTGGAGATTAAAGCTTTAAGCTTTCTACTCCGTTTGAACTTAACTAGTGATGT
GAAGACATAAAATCTTCATCACAAGTTAAAGATCACTCGGTTGACGATTGGAAGTCATAA
AAACTTCATCGTTAACTAGAAACAAGAAGAAGAGTTTAAAGTTGCTTAACTTTATAAGTA
GTATTCTGAAAATACTAAATTTTATTATTTTGTGGTGACAGGAAAAATGACTAACGAAAG
TCAAATGCAAGATATGGCTACGACTGTGGGGGCAACTAGTATTGCCTCAATAAGTCGAGC
AAATGCTCCGCAACCAATGGCACATGCGGAAAAGCTCGGGAAATTTGCAGGCATTGACTT
TAAGCGATGACAGCAAAAGATGTTCTTTTACCTCACCACTCTACGCCTTCAAAGGTTCAC
TAGTGAGGATGCTCCTGAGGAGCCCGAGGGAACCTCGGACAAAGAGCATTTCATGATTGT
>T459_00254 СHR_1             :+U  EU:NC; range  -499 to   100.
GACAATTCGATGCATAAAACACTCCACAATAGGAGATTTCGGGAAGGGGTCGCCTCATTC
TAAACTCTAAAGTATAGTATAGACAGTCTATTCTAACATAAGCATTAATAACTGCTCCCA
CGACTCAAACTCGTGGCTCACATGGAATAACTTAATATTGAACAAACATAAAAAAAGATG
AAGGACTTGATTGCAAAGTCTCCTCTTTTATATAATGGGAGTGGACTAGTATTCTCTCCT
TGTCTCATTTTGTTTTTGCTTACTTACACAAAGAAAGAGCACTCCAAATTTAAATTGTCT
TCTTTCTCCACACTTTCATTAGCCAAAAATTCACTCAATCATACACACAAAAAACAATCA
GAGCAACAAAAAAAAATGAATTTCTTGTCTTCTTCCTCTATAAATATTGACAAACAATTC
TGATTAAAACAAAAACAAAAACACCCCTTTTTTTTCTTGAACATTTCTGTCCTATTCTTC
AAGTAACAAAGAATTTACAATGTCTTCTGAACTTTTTTTATTTGATAACACTTTCTTTTC
TGACCCTTTTTCTCCATCTTTTATTGACAATAATAATAATCCTATTTTCCAAGACAACAA
>T459_00255 СHR_1             :+U  EU:NC; range  -499 to   100.
CATACCCTGCCTGGAGAAGGTACGGTATACAAGTAACATATTACTATCTAATGCTGTGTT
TAGAAATTTCAAAATTTATATATATACATAAAAATAAAAAATACTCTTATATATCTTATA
TATCTTAGTCTTACCTCGTAAAGATAATGAGATTGTTCCGAAAATCATTCACCATTCAAG
TAAAATTATACTCCAAAAAATAGTGAAAAATGTATTATGAAGGAAAATACTTTTTCAACA
TACACTTTTTCTTTTTTTGTTAATTCTTTTGTCTTAAGTTTGAGGGTGTAACTGTAACTT
TTTAAAAAATCAGGGGTTACAATAACAATACCCAAAAATTTCCCCTTTCCAAAAAGTATA
TATTTCTCCTAAGCACCCAGACTTATTAAGTATTTGCCAATTTACCTCAAAACCGCCATT
ACAACTCTATAAAACCACAGAGAGAATATCTCCAAGCTCAAATTTGGGATTCAACAATCA
AATTACAACCATTTCAGAAATGGGTCATCACGGACACGGTATTTTTTCATTTCAGTAATG
GATTTTCGTCTCAATTTGGAATTCAACAATCAAATTACAACCATCTCAGTAATTTTGTAT
>T459_00256 СHR_1             :+U  EU:NC; range  -499 to   100.
CTTTTTTTTCAGATTGATTTTTGTTTAGAAATTGAAAGGAGTACCCTGAATCATAGCCCA
AAATATATCAAACCAACCAAATGTATACCTTATTTGATTCATATAAATAACGTGGTTATG
TTCAAAACAGTTGCACCCCAAACCTCAAAATCCTAGATCAGACTCCAAATGGAATGATCC
ATTTGGAATTTGAGAAGTTTCCATACTAGTTTGAGAACAATATCACTAGTTCGAGCTTTA
TCAAAAGTGATCATTAGTTTGAGGTTTTTCATTAAAAAAAAAGAAACTCAAAGTTATTAT
CCGTAGCCGTCGGCAGAATCTTTATGGAATTTGGTGTTGGCCTTTTGTGATGTTCCAACA
TTTATTAATTGTCACCATTTTTTCGTTGTCTTCTACTTTTCTAGTTTACTTTTTTGTTTT
TTACACTTGATATGGTCTTAATTACTTTACATTGAGGTTGATAGAAGGCTTTGCTTCACT
GACTTAGCAGTTATCTTGAATGGAGATTGATGCAAAGGTACCAGAAGAGGCTGAGGGTTC
AATGCAAGTTGACAGTAAGGTGAATTTTCTCAATTTGAATTAAGAAATTACTTTGGATTC
>T459_00261 СHR_1             :+U  EU:NC; range  -499 to   100.
GCTAAAAATAAAACGTAATTTTTTACTTCTAACTTTTATTAATTAATCAAAAATGACAAA
TAAAAGTAAAAATCAAATGAGGAAAATAGTTACAAGTAAATCCGAACGAATTTCTTTTCT
TATCTTCCTAGGAGCTCTGACTCTTTCGCCCCATTGCCGACTCGAACTCATAATAATTCA
CTTTATCCCACGTACCAAACGACCCGAAAAAAGGTTATTAATAGAAGAAGGACTTAAAGG
TTAAAAAAAATAGTAGAAGGACTCAAAAGCAAAAATTAGTCAAGTGAAAAAATAACACAA
GAAGTCCCTCTTTTTAGTGAATTATGTCTGAAACCGCTCTATATATATTAAGAATTTCAC
TTTTCATTTTTCCTCCTCAGTTCTTCACAGCTATAAAAGCCGTACACTGAAATCCCATTA
GCAGTGCAATCACTATTACTATTTCAATCTGTAAAAGCAAAAAGTTGAAAAAAAAGAAGA
AAAAGAAAGAAAAGGAATCATGTCTTCCCCTAGCAAACGCAGAGAGATGGACTTGATGAA
ACTGTAAATTGGAACTCTAATTTACTTAAAATTTTAATTTTTATTTGATGGGTTGTTTTA
>T459_00262 СHR_1             :+U  EU:NC; range  -499 to   100.
AATGAGCTTTTCAAGAAAATACTTTGTGGTTATAAATTCTTTTCCAGATCTGTTGCTGCA
GATTTAGTAAGGTTCTTTGTTTTCCTTTCTAGGTTTTCTGTTAGTATAATGTAGCATTAA
TTATCTTTCTTAGTTTGCTTAATGTGGATTATATAGTCAAATGACAAAATAGTAAAAGTC
ATTAATGCTTTTATGTCAATCTAGATATGGTATTAACTTTAACTAATTCACTTTTTTCAG
TATGGTATCCTGCTTTTTCTTTTTTGTTGTATATAGAGATTATTCATTTTGAGGAATAAA
GGTATATCATTTTGAGAAACCTAGTTGAAAAATTAGCTGCCCTAAGCTTTCCTTTGTGCT
AGTGTCTGTATACAATTAGCAGTTTTATGAATGGAGGATGTTCCTTCACTGACATTTTGA
TATTTTTCGATTTCAGAAGTTATCGGTTTTCCCGGAATGCATGAAATTTTCTTGTGAATG
GGAGTGAGTAGTTTTAGATATGGATCTCCGGGAAGAAAGCTCCAGATTTGGCTCATTACC
AAGCACGACGTCGAGAAACCTTTCTTCTTCATCATCGACTTTCTTTTCAGCGAACCAGTC
>T459_00263 СHR_1             :+U  EU:NC; range  -499 to   100.
GTCCCGTTTAGTATAATTTTTAAAAGTGTGTGAGTAAGATCGAGGTTGTCTTAACTGTGT
AATTTTTCAGTTTTGCCCTCTTAAATTGGGTTTCAGTTAAAGGAATTTGCTTCGGAGGGT
ACCATTCTAGCTTAGTATGTTTTGGGTGTAAAAGCATAACCGAGTACTTATATTCCTCAC
TTCATGACCATATTGTTCTTGAAACTCCCTACTTTTTCATATTTTGGGTGGGATAGTGCA
CTTTCAATTTTAAACGAGGGAAATTAGGTAAATGGTGTTGATTATTTATGCATTGCTGTG
CAGCGTGCGTGTGAGAGAGTGAGTTTTCTTGACTTTTAGGGGTACCAAATATTTTTCTTT
TTCAAAAAATCTTATTTGTTATAGTTATATATGTTTTATAAGTCTTAAAAATCCAAAAGA
AATCACCAAAGGGCAAAGGGAAAATGAAAGTGTAAATATCCACCAGTGTGGTGGCCAAGC
AATTCTTAGAGAGATACACATGGAAGAGCATCATTTGAATATTAGGAATACTACGCTGAT
AGATGAATACAATTGGATCTGTCTCATGGCGAACAAGGTTTTGGGCAAGCCTTTGTCATC
>T459_00264 СHR_1             :+U  EU:NC; range  -499 to   100.
TGTAGTTTGTAAAGATTGAATCTTTGTTCATATGGGGTTGGCTAAAATTTTTGTAAAGAT
TGAATCTTTATAGAAGTTTTCACCTGGGGTTGGCTTATATTTTGTGAAGATTGAATCTTC
ATAGGATTTCAATACTTGGGGTTGCTTTATATGTTGTAAAGATTGAATCTTTATAGGATT
TTTCACTTGGGGTTGCCTTATATTTTGTAAAGATTGAATCTTTATAGAATTTTTTACCTG
GGGTTGGGTTATATTTTGTGAAGATTGAATCTTTATAGGAATTTTCACCTGGGGTTGGCT
TATATTTCGTGAAGATTGAATCTTTATAGGATTTCATTTACTTGGGTTTGCCTTATATTT
TGTAAAGATTCAATCTTTATAGGATCTTTTACCTGGTGTTGATTATATTTTGTGAAGAGT
TATATCTGGATTTGGCTGTGGAGATTGAACCTTACTGTTTTATCAACAGTAGATTACTTA
GGTGTTGTGTGGTTTGCTGATGGCTCGGTTGATTCTGCCTTGCAAGGGTTCGAGTTTGTC
AAAGACGTGTCTCTTGGGTTTGATCTCCAATGCACCTGTGATTATCCAACTCCCTCTTGT
>T459_00271 СHR_1             :+U  EU:NC; range  -499 to   100.
AAACTTCTGTTAAAACGCTCAACAAATTTACCCTCCTTAAATTTTATTACTATTTAAGAC
TATATTGAGTATAACTTCTTTTCGACTACTAACATGAAATTTTTGTTAACACGCTCGATA
ATTCTATCCTCCTTAAATTTTACTATTTAAGACTATATTGAGTATAACTTCTTTTGGACT
GCTAACGTGGAACTTCTGCTAACACACTCAGTAATTTTACCTTCCTCAAATATTACTACA
TAGTAAGATTATATTGAGTGAAAAAGAAAAGAAAGATTAGGCCCCCAATAAGACAATAAT
TAATCAGACAAATTTAATAAGTTTATCCCCACATTTAATTAATTTGCACTAATAATGAGT
TTCCACTATAAAACAACCACAACTCTTATCTTATCCCAGTACCAAACTCAGTTCTTGAAC
TGTCCACTCTTAACTCACAAAGTCTCAAACAAAGCAAAAAGGGTTTTGAAGCTTTCAGCT
TCTGTGTGTGTGTGAAAAAATGGCAGAAAACAAGGAGGAAGATGTTAGCCTTGGAGCTAA
CAAGTACAGGGAAACACAACCATTGGGTACAGCAGCACAAACAGACAAAGATTACAAAGA
>T459_00274 СHR_1             :+U  EU:NC; range  -499 to   100.
TACTCTACGTTCTCGAGACTCTATTCATATTCATTTTATTGTTGGATAAATTCTATTGAA
ATAAGTAGACTTTAATTTACGTTTTCGAGACCCTATCATCTTTTTCTTTTTGGTTGTTGG
ATGTTGTTACAAAATCATAAGTTGGTTTCCTATATATAAATGATTAATAAAGTCTTATGA
TTCAGTTGACTTATTTAGATTCTACGTTCTTCAAACTCCATTCACGTTTTTATTATTGGG
TTCTATGAAACTAGTATACTCCTCTCTTCAGATTCCATTTGCGTTTCTATTATTAGATTC
TATTGATCCCGTATACTCTACGCTTCCTAAAACCCTTTCACGTTTTCTTTGTTGGCCTGC
TTACACTCTACGCTCTCCGGAGTGGGCCCCACAAAACCATATTTCCATATTTATAAATCT
GTCTTCCCGCCCTCCCTAAAACCCTAGCCCCCATTTTTCCTGTTCAGTCTCCATCTTCTT
AATTCTTGATTTTCCGACAATGGAACCTGTAACACAAGCCAAGAAGTCATCAAACCTCGT
ACTAATCCTAGATTACGGTTCTCAATACACTCACCTTATCACTCGTAGAATCCGAAGCCT
>T459_00275 СHR_1             :+U  EU:NC; range  -499 to   100.
TAGGCCCAAAGTGTTTCAGTTTCTGACTCCAAAGATTTGATTTTTATTACTTTTTTTCTT
TTACACCCTTTTCAGTACAGTTCTTTAATATAATTACTTCACTATTGAAACCCCACTTCA
TGTACATTTCAACTTAAGGGGATTTATGGAAACAAGCAATTAATGAGTAGTTCAACTCAA
TATATGTCAAGTTGTACATGTCTCTGTTTTTTATCTTTATGATTTTAGCTCAAAAGTTTG
TTGTGTCATTAACATTATCTTTCTGAAAAATGGGTTATTTAGATATGGTTTGTTGAAATT
TGACACTTAAAAGTTGTATGTGTATGGAAAAATATGGCTGTGGTCCTAAGAAGTAAGATC
CCATTTGGAATCAAGATTCAAGATTTCTGTTTTCTTGGTGTGTTGTGATTTTTGTGTGTG
TGGTGGTGGTGGAATCTTGAGCTGATTTTTGTTTCAGTGTCATATTGGTGAGGTAAAGGT
TGAAGCTTTTTTTTTTGAAATGGCTATGGGACACCAAGATCAAGATGGTGTTCCAGATAA
CTTGAGAAAGCAACTTGCTCTTGCTGTTAGAGGTATTCAATGGAGCTATGCTATCTTTTG
>T459_00276 СHR_1             :+U  EU:NC; range  -499 to   100.
TTTACGTAATTATTGAAAATTTCGATTTGGGTCTGTCAAGATACATAATTAGCGCTCGAT
ACATCCAACGAAGATACATTTTTTCCTTTGTAAAGATACATAACTATCCCCCGATACAAA
TTTTTTAGATTTTGGGTCTGTCGAGAACATAATATATACAACGAAGATACATTTTTTTCT
CTGTAAGGATACATAAGCTTTCGATATATTTTTTTTATTTTGAGTCTGTCGAGATACATC
TTTTCCTTTGTAAAGATGCATAATTAGCTTCTGATATATTTTTATCGATTTTAAATCTGT
CGAGATACATAATTAGTTGAAATTTTTGTAATTACTTCGTAATGATGGTGATTTGTGTAA
ATATGGTAAGTTAAGGTGTATGTTTATGTTATTTTGAAAGTAGGCTTTTGTCCTGGGCCA
AAGCTAAGCCCATTAATACCAAAGCCCAACAAATTCTTCAGAAGATTGGGGACGACCCGA
AATTGAAAAAATTCAGAAAATGGAATCGAATCAAACCCTAGTTTCAGAGAAGGAGACGAT
TCAGCTGAATTCCGATGAAAGAGAGGAGTGTGGTGATAACGGAAATTCGGAAAGTCAAAC
>T459_00279 СHR_1             :+U  EU:NC; range  -499 to   100.
AACCAAATTAAATTTTTGTCCCGTTTAGTATAATTTTTAAAAGTGTGTAAGACCGAGGTT
TACTTAACTGTGTAATTTTTCAGGTTCGCCTTCTTAAATTGGGTTTCAGTTAAAGGAATT
TGTTTCGGAGGGTACCATTCTAGCTTAGTATGTTTTGGGTGTAAAAGCATAACTGATTAC
TTATATTCCTTACTTTATGACCATGTTGTTCATGAAACTCCTTACTTTTTCTTATTTTGG
GTGGGATAGTGCACTTGAAATTTTAAATGGGGAAAGTTAGGTAAATGGGGTTGATTATTT
ATGCATTGCTGTGTAGTGTGCATGTGAGAGAGTGAGGTTTCTTGATTAAGGGTACCAAAT
ATTTTTCTTTAACAGAAAATCTTCGTTGTTATAGTTAAATATGTTTTATAAGTCTTAGAA
ATCCAAAAGATATCACCAGAGGGCAAAGGGAAAACGAAAGTGTAAATTGCCACCAGTGTG
GTGGCCAAACAATTCACACATGGAAGAGCATTATTTGAAGATTGAGGATGCTAGACTGAG
AGATGAATACAATAGGATCTGTCTCATAGCGAATAAGGTTTTGGGCTTGTCTTTGTCATC
>T459_00280 СHR_1             :+U  EU:NC; range  -499 to   100.
GGAATAGGAAAAACTGACATCAGATAAGTTATTGGTTTTGAGATCCTTGGCAGTTGACAT
CCATAGTTCTAGATCCTTTTGAAAAAAGATAGAGAATAAGAATAAGATTCTTACGAAGAT
AGATTGACACTCATAATGAAGGAAATTATGCTGTCGCTCATAACTCATTGTGAATCCTCA
TCCAGGACAAAGATTTTCCTGTCCAGATGGAAATGTCAGAAAAGTGAACAAAGGAAGCTG
TTCTAATAGAATGATATGTATAATCACACAGTAACATTTGTCTAATCTCATTGTTGTTGT
GTATTGTCATATCTATTTGCCTATCGGTGTTTTTGGCTGAAGAATAGGCTCTAATGTAGT
CATGCTAGTATATTTTGTTCTAGCAGTCTGATCATCTGCTTTTCAATTACCCATAATCGA
ACTGACTTATATAGTAGCATATTCTTGTTTGTTTGCTAGCAGTCTCTAGTAATCCTGCAA
AGCATATATCAAGTTTATCATGAATCCAGAAGCTGCAGCTGAAAATGGAGACTCCACCAG
TTTAAACGAAATTCTTAACTTCAAAGGGGCTGCAGAAGGTAATTATTCCTTATCTTTGAG
>T459_00282 СHR_1             :+U  EU:NC; range  -499 to   100.
ATTAATTTTGATCAATATAAACATTAGCATAACATTACCATGTAAAGTTAAAAGATTTTA
CATGTGTTAAGGATATTACATTATGAAAAAAGTATGCAAAAAAAAAAAATGTACGCCCCT
TATTAATGTTATTGTAAGTAATATACTCTCCGAAGAACTTTATTTATTATGAACAATTAC
TTATAATTATTTGAATATATTAGTTTACCATAAAAGGATATGGTGTAGATAGGGTTGCCT
TCCTAAACCTAGAAGTTTTGGGTTTGAGCTATCCCGATTAAGTTTTATTCAGCGCGAATT
TGAATTAATCGGGCTCTAATATGGGTATCGGACATCGGATGAAAAATTAAAATATATATA
TATATATTTTTAATTTTAATAATTGGTGCATAAAATATGCTTTATTCAAACTTCAAAGAG
AAAAATAAGTAGCAGCTAAAACCCTAAACCCAAACCTCCCATTCTCCTGAAACCCTAAAA
TCTCAACCTCTGTCCCAAAATGGTTGTGACTAACTTCATCATCAGAAGGACTGCTTCTCA
GGTTGTACCTTTGGCTTTTCGGGCCATCCGTACAACACGGAGATTCTACCATCACCATGG
>T459_00284 СHR_1             :+U  EU:NC; range  -499 to   100.
CTCCCTTCGTTCCAAAATAAGTGTCACTTTAGCTCATTTTACGCTCGTTAAGAAAAGTTA
TAAATAGAAGATATAGTTTACTAAGCTACCCCTATTTATTAGTTATTTCTTGAAATTGAG
CAGTATTAAGAAGAAATAGTTCTTTAACACAACAGCACTGTTGGAAAACATACTAATTTT
GTCTTGAATTCCTAAAGTAACACTTATTTTCGGACCCTTTTTTTTTTTTCTAAAGTGATA
CTATTTTGGGACAGAGGGATGTGTCTTATTCGCCAAAGCTAGTGTATTTTTGGAGAATCC
GACATGGGTGCGGCATCAAAAGTGAAGAGTCTGCACAACTTAGGTTATACACCTTATAAT
ACTTAATATGGTGTACTAGTTAGATATAGGTTGAAAATCCTACCAAAGAGAATTAAATAA
TACCACAAGTAATACATGTATTAGTTTTTCTAATACGTCCTACCAAACGACTTTTAACGC
AATTACATTTTATGCAGATATGTCTGTTGCACATCAACAATTCCTCAATCCCATATGGAA
GCCTTGTGTTTCTTCATGTCCATTGCTAGCTGCTCAGTTCCTAGTTATGCCAACAAGTAA
>T459_00287 СHR_1             :+U  EU:NC; range  -499 to   100.
ATTAATTTTGATCAATATAAACATTAGCATAACATTACCATGTAAAGTTAAAAGATTTTA
CATGTGTTAAGGATATTACATTATGAAAAAAGTATGCAAAAAAAAAAAATGTACGCCCCT
TATTAATGTTATTGTAAGTAATATACTCTCCGAAGAACTTTATTTATTATGAACAATTAC
TTATAATTATTTGAATATATTAGTTTACCATAAAAGGATATGGTGTAGATAGGGTTGCCT
TCCTAAACCTAGAAGTTTTGGGTTTGAGCTATCCCGATTAAGTTTTATTCAGCGCGAATT
TGAATTAATCGGGCTCTAATATGGGTATCGGACATCGGATGAAAAATTAAAATATATATA
TATATATTTTTAATTTTAATAATTGGTGCATAAAATATGCTTTATTCAAACTTCAAAGAG
AAAAATAAGTAGCAGCTAAAACCCTAAACCCAAACCTCCCATTCTCCTGAAACCCTAAAA
TCTCAACCTCTGTCCCAAAATGGTTGTGACTAACTTCATCATCAGAAGGACTGCTTCTCA
GGTTGTACCTTTGGCTTTTCGGGCCATCCGTACAACACGGAGATTCTACCATCACCATGG
>T459_00288 СHR_1             :+U  EU:NC; range  -499 to   100.
TAATTGTTAAAATATTATTATGTTATTTTATAAAATATTAAATTTCTCCACTATTTTAGT
TAGATTTAGATATTGTATGCGCGTGAATACTACTAGTATTTTTTAAAGAGAAAAACGGGC
AAAATTTGAAAAAAAAAACTCATATGTAACGCAAAAACATGCATTAATTCGCGCCATTTA
AAATTTTTTTTAACATTTTTATCCTAAAATACAAAAGCAAATAAGACACTCGGCTAACAT
TTGATCATAGATTTTAAAAGTTATTTTTAAATAGGTGTTCGACTTGGATTTCGACTTCAA
AATTTGGTCAATTATTTTCAAATATGTGTTCGATATGACCAAATTTTTCTCTTATAGTGG
GAATAGTTTTAACACTTTTTTTTTTTCTTATAAATTGTGTCGACTGTCGAGTATATATAT
GCTGTCAGAATCTCCGGCAGATTTCATTTTCTCATTGCACACACACACTCTTTGCTGCTT
AATTGCCGCCATTGCAAAAATGGGAAACCGTCGGAACACGGTGGTTGCTATCAGCGACGA
CGACGACGATGTACCGATTTCGCGTGTTACACGCGCCTCGCGTAACGGTGGCGGAGAAGA
>T459_00289 СHR_1             :+U  EU:NC; range  -499 to   100.
GTGAAATCACTATATCACAAATCATGATAAAAACAGAAGAAAACAAGGAAAATAACAAAG
AGAAAATAAAACTATACAACTATCTTTGGTAATAAAACAATAGTTGTGCTATTTTAAGTA
ACAAAAAATGACCAAATAATTAGTTTACTTAATTATCCCAAAATAATACCATAATTATGA
TATGAAATCCCTATAAATACTATCAAAATAGTTAATTTCGATATAAATAATTCAACTATA
TAACACACGTCAACAAGTGGAATTCTACAATTTTTGGAATTCTCGTATCTCTCTATGCAC
TCAGTGGTGTCGTACTAGCTACTCTCTGTTTATTCTGACAAATACAACAAAATAGTACAA
TCCGATTTACCAAACAACCCTTAAAAATTTCTTGGTATATATATTGTGCCCTAGTCTTGT
GAAACATTTTTTCAAATAGCCAAACCTCTAGTAGATTCCTTGTTCTTTCATTTCACTCTA
CACTTGTAGCAAACAAAAAATGGGAAACCGACGGTACGTAGTGGTAGCCATAAGCGATGA
TGAGTACGAAATGCCGATATCGCGCATAGCACGCGCTTCCAGCAACAGCGGCAACGAGAA
>T459_00291 СHR_1             :+U  EU:NC; range  -499 to   100.
AAAATCAGATACTATATTCATACGATTTCGTTTAGATTTAGATATTTTAAATGCGCGCGA
GCACTACTACATTTTGAAAGGAAAATGTTGGTAGAATTTGAAAAAAAAACATATATATCG
AAATCCCTTGTGTTTTATAATGTCTTTTATTTGGCAGGAATATTTTTTAACCTATGTATA
ACTGATGTAAGTATTAGTTATCTATGTTGCTTGGACTCTTCAAAATTGTCAACGGGTGCG
TGCCAGATTCTCCAAAAGTAGTGTATTTTTGGAGATTTTGACACCGATGTGGCATCAAAA
GTGAAGAATTTCCGCAACTTAGTTATACATCTTATTTTGGTTGTTATTCTAAGCGAGTCC
CTTATTGTTGTGTGAATATTGATCTTGTACTATAATTATGTTTGACGGTTATTTTGCTTA
CATTTTTCTTTCCTTCCCTCTAAGTTCTTGACTCAAGGCTCCAGATTAATTCTTTGTAGC
ATTCTACTACAGCACCATAATGGGTAAGAAATCATCAAGAAAGAAAGGAGATGGTACAAC
ACTTGGTTCAATTACATTAAGAGAAGAATTTGATGGCAAGAAAAAACAAATTCACGTTAA
>T459_00293 СHR_1             :+U  EU:NC; range  -499 to   100.
ATAAATGTACATCCAGCTTCTTTAGTTAAAATTAGATACTATATTCTCACATTTCTATTA
GATTTAAATATTTTATATGTACATGAATACTACTACATTTTTAAAAGGAAAATGCCGATA
GAATTTTTAAAAAAATACATATGTAGCGCAAAAACATGCATTAATTCACGCTACATTTTT
ATCCTAAATGCAAAGGCGGATAAGATTAACTCAGCTAGTATTTGGCCTATCGATTATTAA
AATTATCTTCAAATATGTGCTGGACTTAGATTTTGACTTCAAAATTTATGGCCAAATAGT
ATAACTTATAGTTGGAATAATTAACACTTTTTTTTTCCTTTAAAATTGTCAGTATATATA
TGCTGTCACAGTCTGACGAAACATTTTGACAAGTATCAGAATCTCGGGTAGATTCCATTC
TCTCTCGTTGCACACTCGCACACTCTTTTGCTGCTTTGCTTAACTCACCGCATTCAATCA
AATCGCCGCCATACCAAAAATGGTAAACCGTCGGAACACGGTGGTTGCTATCAGAGACGA
CGACGATGTGCCGATTTCGCGTGTTACACGCGCCTCGCGTAACGGTGGCGGAGAAGAGAA
>T459_00294 СHR_1             :+U  EU:NC; range  -499 to   100.
AATGATGGCTATTGAGTAAAATTTGGATCTTTATTGTTAAAAAGGGGTGTTTTGTTTGTT
GCTTTTTTCCTTGTGGTGATTTGGGGAAGTTTGGAAGATTGAAAGTTCAAGTGGGTTGTT
GGATTTGTTGAGATTGTGTTAAGTTGAGGTTAGTTGAGTGGTTTTGTGGTGGAAAGTTTG
GATCTTTATTGTTAAAAAGCGGTTAATAGTTCAAAAGTTTATTTGGGGTTGTTGAATTTG
TTGAGATTGTGTTAAGTTGGGGTGAGTTGAGTGGTTTTGTGGTGGAAAGTTTGGAACTTT
GTTGTTAAAAAGGGGTTCTTTCTTTGTTCCTTTTTGTCCCTTTGCTTTTTGTGGTGATTT
GGGGCAGTTTGAAAGTTAATTTGGGTTTGTAAGATTTATTTAGGTTGTGTTAACTTGGGT
GAGTTTGAGTAGTTTTGTGGTGGAAAGTTTGAATCTTTAAAGTTAGAGATTTGGTGGGGT
GTAAGATTAGTTAGTGAAGATGGTTGAATCAATTGGTGCAATATCACTTTTAGGGAGGGT
ACCAGTTTATGGAGTATGTTATGGGAAAGATCTGTTGAGTAAACGGAAGGCAATTGATGT
>T459_00295 СHR_1             :+U  EU:NC; range  -499 to   100.
TTCGATTTAAATTTAGACTTCAAAATTTATGGCCAAATAACAACTTAGAGTTGGAATAAT
TAACACATTTTTTTCTAAAGAACTCCAAATTACACCTTTTTCCCTCACCGGAAATCTCTC
ACCGTCGCCGGCAAATGTCCGTCGCCTCTTTTTCCGGCAACTTACATTTAAGCTTTAACG
TAAGCTTTGTAAGTTCTTTATTATATGAAAAAAGGCCCGTGTCGTATGGTATACTTATTT
GCCATGAAAGGGCAAAAACGTTATGATTACTTGTTTGAGTTTTCTCCGAAGATGCATTGT
TGAGTATAAAGTGAAATTTACAGTTTATTCAATGACATTAGTAATTGATGGCCTATGTAA
AATGGGAGAATTTTGTAAAGCAAAAAAATTCAATGAAAATATCTCTAAACCAAACGATTT
GACTTACAAGAAAATATTAAATGTATACATGAAGAAGGAAAAACCAGATTTTGTTATTGT
GTAGGAGATTTTGAGAACAATGGAGAAAGAAGGATGGGGTTTCGACTTTAAAAGTTATAC
ACAGCTGATTAAATGGTATTCAACTTTTGGTGAAATTGAGGAGATGAAAAGTTTATTTAT
>T459_00296 СHR_1             :+U  EU:NC; range  -499 to   100.
TTGCAGTTAAAATTAGTTACTATATTCTCACGATTTCAGTTAGATTAAGATATTTTATAT
GCGCGCGAATACTACTATATTTTAAAAGGCAAATGCTGGTAGAATTTAAAAAAGAAAAAA
CTCATATATACCGCAAAAATATGCATTAATTCATGCTACTTAAAAAGAAAATTCTGACAT
CTTTATCCTAAAACGTAAAGGCAAATAAGATTAACTCAGCTAGCATTTGGTCATCAATTT
TGAAAATTATTTTAAATTATATGTTTGACTTGAATTTAGACTTCAAAATTTATGGGCAAA
TAGTAACTTATAGTTGGAATAATTAACACATTTTTTTTTTGCTTTAAAATTCTCGAGTAT
ATATATATATGCTGTCAGTCTTTAAGATACATTTTTTGAAGCAGTAGAATCTCCGTTAGA
GTCCATTTTCTCTCATTGCACACTCACGCACTTTTTGCTGCTTTGCTTAACTCTTCAATC
AATCGCCCCCATATCAAAAATGGGAAACCGTCGGAACACGGTGGTTGCTATCAGCAGCCA
CGACGAGGACGAAGTGCCCATATCGCGTCTAAGACGCGCTTCAAGTAACGGTGGCGGAGA
>T459_00298 СHR_1             :+U  EU:NC; range  -499 to   100.
TCACATGATTTCAGTTAGATTAAGATATTTTATATGTGCACCAATACTACTATATTTTAA
AAGGCAAATACTGGTAGAATTTAAAAAAGAAAAAACTCATATATACCGCAAAAAGAAAAA
ACTCATATATACCGCAAAAATATGCATTAATTCCTGCTACTTAAAAAGAAAATTCTGACA
TCTTTATCCTAAAACGTAAAGGCAAATAAGATTAACTCAGCTAGCATTTGGTCATCAATT
TTGAAAATTATTTTAAATTATATGTTTGACTTGAATTTAGACTTCAAAATTTATGGGCAA
ATAGTAACTTATAGTTGGAATAATTAACACATTTTTTTTTTTGCTTTAAAATTCTCGAGT
ATATATATATGCTGTCAGTCTTTAAGATACATTTTGTTAAGCAGTAGAATCTCCGTTAGA
TTCCATTTTCTCTCATTGCACACTCACGCACTTTTTGCTGCTTTGCTTAACTCTTCAATC
AATCGCCGCCATATCAAAAATGGGAAACCGTCGGAACACGGTGTTTGCTATCAGCAGCGA
CGACAAGGACGATGTGCCCATATCGCGTCTAAAAAGCGCTTCCAGTAACGGTGGCGGAGA
>T459_00300 СHR_1             :+U  EU:NC; range  -499 to   100.
GAATCTGTCAAGACTCAGTTTTTATGTTTTCTTTATTCAAGGGTATGTTAAAGATTTCAT
TTTATTAGTTTTGTTCCTGTACGTTTCAAGAATCTTGAATTTTATCGCTATTTGAGACGA
ATATGAGTGTTGGTATGAATCTTTATGCAGACTTTGGTTTGAATCTTTATGCAGACTTTG
TATTTGGGTATTGATTATCTTGATGATATTTTAGTTACATTAATGGGGAGAGGGAGGGCT
AGGCCTGTAGATAAAGGGTGTTAGGGCAAAGTACAAGTGCATCACCAAGGAGGTATATAT
TTTAGGGACGAGAGTCTATCAAGATTCAGTTTTATGTTTTCCTTATCCAAAGTTATGTTA
AAGATTTTATTTTTATTACTTTTTGTTGCTTTGCATTTCAAGAATCTTGAATTTTACAGT
GATTTGAGACATTTATGAATGTTTCATGCAGATTTTGCATGTGGGTATTGATTATCTTGA
TGAAATAGTGGTTACATTAATGGGGAGAGGGAGGCCTAGGGCTGTAGAGAAAGGAGTGTT
AGGGCAAAATACAAGTACATCCCCATGTAGTGGGATATTGAATATACCATCGGGGCCAGT
>T459_00301 СHR_1             :+U  EU:NC; range  -499 to   100.
CCTGCACATATATTTGCAAGTCAATTAATTAAATTTAAATTGTAAAATACTTATAATGCA
CCAGGCTATTTTTTTTTTTAAAAAAAAAAAACTTAGAAAATTCAAAATAAATTGACAAGT
TCATAAAGGTGTTTTCATTAAACTATGTTCAGCTATTTCATGCAAATATTGTTTAGGAAT
CTTGTTACTCAGAATTTGTCATTTTCCTTTTCTTTCCCCTTGTCCTTTTCTGCGTTAAAT
TGGTGCTAAATAAAAATCTACCAACCAACTCAACAGCTATTTTTTCAAAAGAAAAGTACA
GGCAGGCACAAATTGTGTGCAGAAAATTTATTCTCATAAAACTATCTGAGTAAATTCTTG
CCTTAAATGGCAAAAACAATCCTTTTTGTCCAGTACCACCCTACAGCTTTGACTGGACAG
TAAATAATAGTACTGTTTTCTTTCTGGTTTTTGAATTTTTGAAAACAAAATAACTATTCA
AACTCCATTGAAAAGAAAAATGGTGACAACAAGGTCAAGCTTTCAACAAGCAGCAGCTAC
CTCATCTCCAACACTCAAAGGTTGGCTCACCTTTGAGAAAAAGAAGTACAGAAAAGTCTC
>T459_00306 СHR_1             :+U  EU:NC; range  -499 to   100.
AATCTTGTATAACAGCATTGTGTGCAGTAACTTATACCTGTTGTCAGAATTGATTCTTGT
CTCATGTTTTTCAGCATAGTATCTAGGCTCATGCTTCTCCTTTTGTCCAAACTTTGGATG
ATCTAGTGCATATCCTATCAATTGATAGCAGTCCACTTTATAGTGTCCCTTAAACTTGCA
ATGATCACAAAATTCATTAGGATTGTAGTTAGGATTGTATTTCCTTTTAAACCTTGTGTT
TCCAGTACCAGACTTTGCATACATTGCTATATCATCAGCCTCTCCTAAACCTTGATGTTT
GTTAGCTATAGAACCAAGCAGACCAACTACATTAGAGATAACTGACATAGCTTGTTGGTT
TTCATCACTCATTACCAGTGCATACACTTGATTAACACTTGGTAAAAGACTCAACAATAG
AATATGACTTCATACTTGAGAGTATGACTCATTCAATCCCATAAAAAACTGATATAGTTT
TTGTCTTTGTAAGTATTGGATGAACTCCTTGGACTTATCGCAATTGCAACTAGGTGCTGG
AATCATAGACTCAAATTCATCCCAAAGATCTTTAAGATTTGTGTAGTACATAGAAACTGA
>T459_00312 СHR_1             :+U  EU:NC; range  -499 to   100.
ATGTTCCATTTTGAGTTGGTTGGTTGAGCTTCAAAAAGTTGCTAACTTTTTGGTGAATTT
AAGGACCAAGACTCAGTTTTTTTCTCTTGTGGAGTACAAATTTTAGTGAGGATTTTAGTT
AAGTTGGGGTTTTGTGTTTTTATTTGTAGTTTATGTTCCTTTTTTAATTGGTTTGATTGA
GCTTAAAAAATTTACCACCTTTTAGTAAATAGAAGTATCAAGGCTCAGTTTTTGTTCTAC
TTTTGTTGTTGGGTTTTGTCTTTTGTATTTGTTCTTTAATGTTCCATTTTGAGTTGGTTT
ATTGAACTTAAAAAATTTGCCACCTTTGGTTAAATAGAAGGATCAAGATTCAGTTTTTGT
TCAATTTTCGTTGTTGGGTTTTATGTTTCATTTTGAATTGGTTGATTGAGCTCTAAAAAT
TTATCACCTTTTTGGTATATAGAAGGATCAAGATTCAATTTTTTTGTGTTCTGGAGTTTG
AATTTTGGTGAGTAAATGCATGGATATAAAGGAAGGGATGACACTATCTGGTTCTGCTGG
TTACTATTTCAATAGAGGGATTAGTGGTTCTGGTGCTGGTGGTGGTAGTGGGTCTGGGAC
>T459_00313 СHR_1             :+U  EU:NC; range  -499 to   100.
TAAGGTAAGGTAAGGTCTTGCGTACAACCCTATTCTCTCCACACCCTACTTGTGGAAACC
TTTTAGGTATGTTGTTGTTTTATGTAGTATTTTAACTTTTTAAAGAAAAATGAAAGTTGA
TTTTCACTCCATCATTGAAAAGTTTCCTAGTAGGACTGTAGTCATTGTTATTGTTATTGT
CCCTTCATTTCTTAGTAAGTTTTTCATTGTGTTCCATAATTTGGATTTACATGACCACCA
CTATATACATTTGAAGTATAAACAAGATATTAACCGGCAAAAGTTTATCCTTTTTTGGGT
GGCAGACTTTCTATAAATAGCAAATCAAAGGGTGGCAGACTTTCTATAAATAGCAAATCG
ATTGTGTAAATTCTTCACCAAACAAAAAACAACATCAAGTTAATAACATTCTCAAACAAT
TTGAATTTAACGAAGTGCAACAATGAACAAGGGAAGTTACCTTAGCCTAGTTCATTTTAT
TGCTTTCTTGATCCTAGCAATGTCCATGGCTTGTAGTGACATATTAATGGTGGAAGCTCA
AAAATGCAAGCCAAGTGGAAAGATCAAGGGTAAAAAGCCCCCAAAAGATCAATGCAGGCC
>T459_00314 СHR_1             :+U  EU:NC; range  -499 to   100.
ACATACTTTAGTCTACAATACTAATTAGTTTTATCTAATAAAACCAAAACTTTTCCCACT
CGTCCTAACATTGCTATTTTTCTTGTGCTGTTACTCTATTACTTTTACCCCGTTATGTTC
AATGGTTTGGATTTACATGACCAACTCTACTTACATTCAAAAGTATTGTTCTATAAATAG
CAAAGCAATTCTATCAACTCTTTACCACAAAGTTGAAAAAAAAATAAAAAAATGAAGGGG
ACTCACTTAGGCCTAGTTGATTTAGTTGTTTTCTTGATTTTTATTTCCATGGCTTTTAGT
AACATATTAATTGTTGAAGGTCATAAGCACAATGGCAAAATGAAGGCAATTTTAACACTG
AATGACTTTTCAAAAGGTGGTGATGGAGGTGGTCCATCAAAATGTAGTGGTAAATATTAA
CATAATTCAACTCCAATAGGGGCTTTATCAACTGGATGGTACATTAAAGGGAAAAGATGT
TTTGATAAAATTACTATTTATGCAAATGGGAAGGAGTACAAAAGCTATGGTTGTTGATGA
ATGTGACACAAGTAGAGGGTGTAAGAATAACATTGTTGATGCTTCTGAAGCTGTGTGGAA
>T459_00315 СHR_1             :+U  EU:NC; range  -499 to   100.
GAAAATCGATAAATCGAAACGATAATATAAAAAATCGAACCGAACCAACCGATGCACACC
CCTACGCCTTCGGGTTTGCAGGCTATTACATAATGTTTGCTCGAAGAGCAGAGGTTGTAT
CAGCTGCGGATTATATAGGTGTAAAGAATCCAAAATGTGTTCGTCTTACATTAGTCCACG
TGTCTCTTTGATTTGATGCCACGTGTAAAAGCGTGTCCTGATCTCTAACTATGAAACACA
CGCTGTTCAAGATATTATATCATTGACCAATCTTCCAAAAAAAATAATTCAGCTATAAAT
GCTTTGTTCTTCAGCTAAAAATCTCAAATATCTAAGGCAATTTGCTTCAATTCTAAGGCC
AACCCATTTGGATTCAGTATCAAATCTTGCTGTTTCTCATTTTTCTAAGCCCATCCATAC
AGTTTTACCCCATTCTTTATCTCCTCCTGTTGTTGCTCCTAAAGCTTTTGAGTTTTTGGG
TTTGAGATTGAATCGTAACATGGCTAGCCAATCCAACAAGCCTCAATCTGTTTATGACTT
CACTGTCAAGGTGGGTTTTTTATTTAACATTTGTAAATGGTTGAATTTTGATTAATTGTT
>T459_00317 СHR_1             :+U  EU:NC; range  -499 to   100.
ATTTATTAAAAGTTTAAAACTTGACTTCTTATTCTAAATGCCTTTTCTATTTAGAAAGTT
TAATATGAAGGGAATCTTGAAGCGACGGTAAAAACTGTTTGTGTTACCTATAGGTTCGAG
GTTCGAGCCGTGTTCTCAGTCAGTGATGCTAGTGTCAGAGTAAGTTGTCTAAATCACACC
TCTTTGGCGTGCGGTCTTTCCCCAGAACCAGCATGAACGCAGAATGCTTTGTTCACTAGG
GCTGCCTTAAATATGAAAATTGAAATATACATCTTTAAGGAAAGGAATGTAGTATAATAT
ATCACATGTATAACACTAACACAGTTCAATCTAGTTCAATCTCTCTATGTTTGTTTTAGG
ATGTGGTTTCTCAAGAAGGGGTCTCTTCTACTAGGCACTATGCTTTTACAGCTATATAAT
CTTGTGAGGATAGAAAATTCTTCAAGAATCATTATATCACATAGTTGAAAGTGCTTTATG
TTAATATGATCAGGAGGAGATGATTCGCGAGAGCAAAGAAGACGTTGGATTTCAGGCTAA
GTTGATTGAAGAAGAGATGAATCAAGAGAAGTCCTCTCAAGTATGCAGGATTCAAGTACA
>T459_00323 СHR_1             :+U  EU:NC; range  -499 to   100.
TCTAGGATTGAAGCGGAGTTATTATTTTCTCATAGATGTTTCACAAGCCGAATTAGTGCA
CCTTGATGAGCTTGCTAGATGGGCACATTTCAAACTATTGTTGATGACATTGCAATGTTC
CCTTTTCTTCTTGTGTATTTTGCTCCAGCATTGAATTTAGCTACTAACAAGCTAATAATC
ACGAACAACTAATAAATTAATCCTCATGACATGTCAACATCTTTATGTATAACAAACTTT
ATATATAGAATCAGCATATAAAGCACTGATTTCATAGATATTATGTTTAGAGTTTGGCAA
ACAAAATTTGGTAAGCAATATATAAAAAGGGAACATTGACTTTTTTCTTTGTTAATTCCC
TTTGGTGCATGCAAGTGCAATGGAACATATAAACGTGCTAGCAAATATTTGGCATTTTAT
TCATCTTAGTTGCTACCATGTTATAGCCAATTTATGGCACAACAAATAGTTCAAGAAAAT
TTTATTGTTAGCAATCAAGATGGCAATTTCAATTTCAAAGAAGAAAGCTAAGGTTAACGA
AAGAGTTGAACATAAAGAAGTTGGTTTCTTTTTTTCTTCTTTTTTAGCTAAATTTTTGTT
>T459_00327 СHR_1             :+U  EU:NC; range  -499 to   100.
ACTTTGGCCATGAAAGAATAAATGGTTGCTTATTTTTATTTATTTTTTTAAAAATATCTT
GTCACGTTACAGAATTTATAGGTAAGCGTTATTACCAAATAAAATTGACTTCTAAATTAT
TGATACGAGTTGTGATGAGATGAATAAAATCTATTTTTAGTTTGAGATTAGTTTGGATTT
GAGCTTTTGAGGGTGAAAAAAATCCTATTCAAAGTGTTTGTAACGCACAAATTCAAATTT
AATTAAAATTCAATGTAAATATTAAACATCGGAAAAAAAGTGAGAACTTTCTATATTCAT
AAAAATAATTAATTACTGGGCGGCTCTTATATGTTTAGCCACCTCAACACTTTTACCAAA
GCATATCTCAGTATTATATTCGTTTATATTAGTCAAAAGTGTGATATTTATATAGTACCC
AAGGTGCCAAAAGCCGCCACACCCCTATATAAACTACCAAACTAGTTGTCACGATATCCA
CTAACTTGTTAAGAAAAAAATGTCACCAAACATGGGCTACTACCTGAGTTCTTTTGTTTT
CTTCCTCCTTGCCTTTGTGACTTATACTTATGCTGCCACTATCGAGGTCCGAAACAATTG
>T459_00328 СHR_1             :+U  EU:NC; range  -499 to   100.
AAGAAATGAAATGGTTTCTTCTTCCAATTTTGTTTTAAACAGAAGTCTCGCCACGTTACT
GAGTTTCTAGGTCAGTTTTATCACCAAATGAAATTGACTTTATATTACCAACATGCATTA
TAATGTAATGACTGAGATTCATCTTCCTAGTTAGAAGTCTCGAGTTTGATCTCCTGAAAA
TAAAAAAAAGTTCTATTGAGAACAATCACAGTGTGAATCCAAATTTAATCGGGATTAATA
CCATATACATCGAGTAGCAAATCAAATTTATTTTTTTGACCTCTATATTCATATAAAATA
ATTAATTACGAGGCGGCTCTTATATGTTTTGTCACCTCAACCTTTACCAAAACATATTTG
AATATTATCCACTTATTAGTCAAAAGTGTGATGTTAATATGTAGTATATGATTAATGTCC
AAGGTGCCAAAAGCCGCCACACCCCTATATAAACTTCTAAATAATTTGTCCGTATATCCA
ACAACTTGATATAAAAAATATGTCCACAAACATGGGCTATTTGAGATCATCTTTTGTTCT
CTTTCTTCTAGCTTTTGTGACTTACACTTATGCTGCCACTTTCGAGGTCCGAAACAACTG
>T459_00331 СHR_1             :+U  EU:NC; range  -499 to   100.
GAATAGGTTAATACTTTGTGAATCACTGATTGTGAATAAGTAGTGCATATAATATATATA
ACATAAATAGGGATAAAACAATAACTTGGTGTATCCTTATACCGATAACCCAATAAGCTA
AAACCAAAACCGAACCGTTTACCCAATAAAATTTTTTATAAAACCAATAAAAAATCATTA
TCGATCGGTTCGATTTTTTCACACCCCTAATAAAGAGATACAATGTGATTTTCAAATTTC
AATACGACAGATCAACAACTCACATGAGGATTACTTACCTGCACACCATAACAGATCCCA
TACTTTAGCGGTTCAGCCCACCCTTCCGGTCCAGTCCGGTCTAATCCAACCTAAACCGGT
TCACCTCCCATATAAAAAGGCCACCTTAACATAATTCTTATATCGATAAAAGGAACCAAT
CCCTGTCCGAAAATACCTGCGTAGAATCTAAAAAAGGTTTTTTTTTTCCCTCGGGATCTG
TGCAAGACTTTGATTGAAAATGGTACGAGGAAAACTTGAAGTACTTCTTGTTAGTGCTAA
AGGCCTTGAAAATACTGATTTTCTCAGTAAGTTTTTCTTGATCTGATCATTTTAATGTAT
>T459_00332 СHR_1             :+U  EU:NC; range  -499 to   100.
TGATTAATAAAAAAAATTAATAACATGCCTACTTTACCAGAGTACCTCTATTAAATGATG
TTTACATTTTAATTTAGAGATAAAACTATGGAGTAATACTAATGGTAAATAGGGAAAAAA
AAACTGTGTCTTGATTAATGAAAAATGACAAGTAAAATGAGAAATCAAATTAAAAAATTT
GAGACAATTAAAATAAGATGAAGGGAGTAATTATGTATCTCGATAAACTTAAAATCAAAA
TTTCAATAATTATACAAAATATATTTAAAGTCATTTGTTATAAGCATATTTTTTCAAACA
GAGCATATTAAATAAATTTTACTAAGAAAATAAATATATTGACACGTGTTTTTGCACTGA
GAAATAGTGTGTCTAGTTGCCAAACATAACCTTTCCATATTATACTACACACTGTGTATT
GACCCCGTCACTCCACAAATTCCGTTTACTCTCTCTCTCTCAACTACTTTTTCAGCTGAA
ATCGTCAGATTCCGGCGATATGCCCGTCGGAGATTCGTCGGATTGGCCTCCTCCGGGATG
GACTGAGGATGTTAAAGTCACCAACGGAAGGAAAATCAAGGTAGAAAATCCACTTATTCA
>T459_00333 СHR_1             :+U  EU:NC; range  -499 to   100.
AACAAGTGTCACGCGCTTGGTATAGCAAAATCAATTCCTATTTTGATCAAAATAAATTTG
AAAGGAGTGAAAGTGAATCTACTTTGTACTTAAGAAATCAAGGTAACAATGATTTTCTTG
TTGTGTTCCTCTATGTTGATGATATAATTTATATGGATTCATCTCACTCTATCGTAGCTA
AATTTAAATCTAGTATGATGTGTAGATCTGAAATGACAGATTTGAGTTTGTTGCATTACT
TTATTGGGATTGAGGTGAAATAAGGAGAAGGTAACGTATTTGTTTCTCAAAAGAAATATA
CCCTAGACCTTCTTAAAAGATTTGGACTAGTCAAGTGTAAATCTGCAGCAACACCCATGA
ATATAAATGAAAAATTACACCAGAAAATGGTACTGGGCAAGCCAATGCAAGAAGTTTTAG
AAGTCTAGTTGGAGGTTTGATTTACTTATCTCGTACTCATTCAGATATTTCATACTCTAC
TGGTGTCGTTTCAAGGTTTATGAGCAGTCCATCGAAGCAACATTTTGGAGCTACAAAAAG
GATTCTACATTATATTGCTGGAACACTGGAATATGATATTTGGTACTCTCATGTTTCAAA
>T459_00341 СHR_1             :+U  EU:NC; range  -499 to   100.
TCTCTTCCACTCTTTCTTTGCCTTTATAGGGAATTAAAAAGTAAGGGATAATATTACTCC
AGTATTGAAGGTGTGGTCTAGCGATCAATTTTTAACTTGTTTCCATTGGATACTATCGCA
ATGAGATATCTTGAGTAAAGTTCATAAAAAAATGCAAGTTCAAGTGGTGGAAACAGTATC
TTATAAAAATATAAGGTAAAAGCTGGATGCAATAAATTCTTATAATTCGATCCTTCTCGT
TGACCATATAAAAATTATTTTAAAGGGTGTAATTTAATAGTTACACGCTTCTTGCCATTG
GCTAGAAGTGACCAAGAAAGTGAAAAACTTTAGTAGTCGTACATATTGTGTATGAATTAT
TCTATTCTTTTTGTTGATATATATATACCCATTTCTAGTGTCCTCTTCACCTCAAAATAT
TTCCAACTTCCTGCTCTAAATTAAGCTTATTATGTCAATGGCTAAAGTTTACTCAAACAA
GTCAAATTACATAAGTACAATTTCTTCTTCTTCATCATCATCATCTTTTTCTTCTATTTC
CTCTAGTAACTCTTATGTTAGCCAAAGAAGAGAAACATTCACTTTGTGGATGAAATCTTT
>T459_00342 СHR_1             :+U  EU:NC; range  -499 to   100.
AATTATTATTTTATTTATTATTTCTTAAAGTATGTATCAACTATTATTACTCTATATACA
TACTTGAGTATTTGAGTAATATATACAGTTGTCACTATTTGAGAAATCTTTTTCAAAGGG
CACTGTTATACTTATATATACATATATATATATACACACAGAGGATGCAGAGAGAGAAAG
AAGAGAGAGAGAACCACTGTGTGTGAAAATTTGGAAGAAAACCCACTTCAGATCTACTCC
TCTTTCTTGTCAACACATTCTTCATTATTTTCACTACCATTTCATCAAAGTTTCCACACT
GGAAGCTCCATTTTAGTAGTAACTCACATTTCCATCCACCGTATATTTAACTCACTGCCA
CGTGTCACCTTCTGGGTATTCTGTTTTTTAAGCTGCATGGTCATTTTCCGGCGAGGTTAG
CCGGAGCTCCGGCGGGAAATTGAGGTGGGTTTTTTTGAGAAAATGTGTTAATTGAAGGGT
AAAAGTGGAAAAAAATAAAATGTTTAAGACTGGTAGATGGAGAGGAGAAAAGAACAAGAT
CAAAGTTGGGTTCAAGTTGCAATTTCATGCAACTCAGGTACTTTAATGTCATTTTACATT
>T459_00343 СHR_1             :+U  EU:NC; range  -499 to   100.
TTTTATTTTTATCATATAGTTTTTTAATCATTTTTGTTCACCAAAATTCTTCTTCTTTGG
CTCATAAAACTGTCACCAAATCAATCTTTGAATCCAAAATTCATTTCTTTTCTTGCATTT
TTAACCAAGTTGGTGACACTTAATAGTAGTTTGTACTCAATGGGGTTGTTACAAATTTAG
ATTCTTGCATTCACTCTTAAGCTTTCTTCTGTTTTCTTTATTGTTGTTTGTCTTTCTCTC
CACCTTCATTTCTAAAAAAGACTACTTTATCTTTATTTAGCTTTTCTATGTTTGTTTGTT
TTCATCTGTTATTAAATTCACCGTCTTGGGTCTTTTCCTGTTTTTTCTTTCAGTTTTGAA
TCTTTTGCTTTGTGGGGTTTTCTTATTTTGTTGATTCTTGAAGTTCTTGGGAACTGTTAC
TTCAGATGGGGTTCTTTCAGTTGTGGGGTTTTGTAGAACTTTAGTTGAGTACTTGAGTGT
GTTTCTTGTAGTAAAAAAGATGAGAACTTGTGTTGTGTTGAGAGTTTTAGTTACTGTTGG
ACTACTTTTTATTGTGATCTGTGATGCTTTTCCAGCAAATGAAGGTGTGTACTATTAATT
>T459_00344 СHR_1             :+U  EU:NC; range  -499 to   100.
GTAGTTCTGGGTTGTATAGAGGATTGAGTGTAATTTGTAGAGAACCATATCTTGTTGTAG
GTTCTTTTCGTTTTGTATGCTATTGTATACGGCCGAGTTTGGCCTAGTGATTAATGAGTC
TATTTACCTAATCAAAAAAAAAAAAGGAAAAAGAAAAGGAAAACGATGTATGCTCAAATG
GAAAGGGATGCAAGGTCTTCTGTCTCACCATTAAGGTTCTTGAAGACATGATAATCCAAG
AGATTCTTCCCACATGAAGAACAAAGTTGATGCTTGATTAATTTGAGAAAGCGAATGAGA
ATGTGGATGATGTTGTCAAGAGATAGAATCATCTTCATTATCATTAGTCCGAATTATGAG
AATTTCTCTTTATTTTCTTTCATCTTATCATAAAAAGAGAAGTTCCTTTGATCAAAGATC
GATAAACGTTACATTATATTGACTATTATGTTTTGCTGTTTTGCAGATATATTATGCCAT
TAATCCTGGTTTTTGAAAAATGAGTTCTAGTTCTTGGCCTCTTTTGTTTGACTCCCTAAG
GAGCATAGTTGAAACTCTTGAGAAAGCTAATACTGCTGATGTTTCCGTGGTTAGAGCCAT
>T459_00348 СHR_1             :+U  EU:NC; range  -499 to   100.
CAACACAAGTATCGAATATTATATTAGAACCGAAAAAAAAATGTTTATGTTCCTTGTTCA
TATACTCCTAATTACTTACGAAAGCCAAAGGTGAGTTTCGTAGGTGAACGTGTATCGAGC
CGAAATAAGAATTCATATTATATTTACATCTTGATAGAGTGATTTACTAGAACAATAGCT
TGTGGAAAATTATTCCATCCGCATTGTTGTCATTAATTCTTCATAGAATTTTCAAACCAT
AACATGTCTCTTGGAAAAAATTTGGTACATATAATTGCTAACAATTAGCTAGTTCTAAGC
TCGTACATTGACGAAACTTGGATATGGAGTCTATTGCAACTTGCATTATGCATTTTTGAC
ACGTCTTTTTCTGCTTTAAATTCTAGTACTCCTACTTTTCAACAAAACTACATTGCCAAA
CTCTACTATGAAATAGCTAGCAAACTAATAAGACTTTATCATCACACTTAAACCCTCAGA
AAAAATTAAGTAAATACCAATGGGCATTTTCAAGTGCATGTTCATTTTCCCTTTTCTTGT
TGCTGCACTTGATCTCCTCTTCACTCATAGTGAAGCAGCAAGATTCGACGTTCGAAACAA
>T459_00349 СHR_1             :+U  EU:NC; range  -499 to   100.
GGTGAAGTGGCAATTAAATTCTCATTCATCCTTAATAAGATATTCTGAGTTCGAGTCCCT
AATACCGATATATGTTCTAAGAAATTAAAAATAGCGGTCGTTCTTAAACTTGGGTTGCAT
CTGCCTAAAAGTTTGAATTTAGTGTTCCACTACCATCCAAGTTCTTAACTTTGAATTTTC
TTTTTCCATTATTATATATATGTAAGTATAATGTTCAAAAATTAAAAAAAAAAATCCAGC
TTGAATAATAGATCCCCTAGGCCCAGATACATTACCTACAAGTTCTAGTAGCAACGCACC
TTGCACCATTATATTGACTAGACAACAAGTCCAGCCAAACCAGTACATTATCAAAAACCA
AAATTTCAAACAAATTTAACCACGTAATTAGTAACTTAACAACGATGTTGCCCCATTTTT
ACCCTATAAATACCCTTCAAATTACTCCCTAATAAACATCATCACTTGTCCAATTTACTA
CTCACCAAAAAAAAGAAAAATGAGAGCTTCAATTTTTATTCTCTTTGCCCTTTTCTACTT
CACTTATAATGCCAATGCAGCCACTATTGTAGTTCGTAACAATTGTCCCTATACTGTTTG
>T459_00350 СHR_1             :+U  EU:NC; range  -499 to   100.
TAAACAAAGTTATTTGTATTGGAATTAGTGAGCTTGAGTGGATACAAATGATCGTGATAA
CAGATCCTTACTAGTTTACGTGTATTGTGCTTCTCTCGCTTCACTGTGAGATGTTTGATC
GTATTACTGGATTCTTACAAGTTCTTTCCGCAGTTTGTTTGGATGCCGTGAACATTTAGG
ATTAAGAATTTTGTTGTTTTCTTATATAAATGTTCTTATGATCCGTTTGAAAAAAGAAGT
TCCTTTTACTTTTTAGGTGTAACTGATAGCTTTTGCTGCTTCCAAGTCTAGATAAAAGTT
GACGGCTAGTATAAAGACAGTCTAACATATACTGATTGTTGGGCCCAGCATGTCTACATG
CGTAAATAAAGCTGCATATGGTTTCTGAGTTCTATAACTATTCTCTTTTTTCATTAACCA
GCTTGTGCGTTTGAGAATTTGTTCTTACTTCTTTGTCGTAATTGCTTTGCATTTTGACAT
ATTCTTTGGCTGCAAGATCATGATACAAGTTAAAGAGGAAGCTTTGACTCTGGAATTTGG
TGGATTCACTTCTTGCTCATCTTTTTCTGATAGCAGTTATGAGGCTAGCACTCCGAGATG
>T459_00352 СHR_1             :+U  EU:NC; range  -499 to   100.
CTATGTTTAGTTAGGGAGTAGAGGACGTCACTCGGCACCTAAGGTGGATTCAAGCTTAGG
ATCTATTGTTGAATGGAGCCGAATGGATATAGAGCATTCATATAAGTTATAACACACACG
TACTAGTTGTAATTGAGGCATAGTTGATAGATTAATTGATTTAGTCATGTTTGACATGCT
GCTAATTATCTTTGCTTTCTATATTAGTTTGATTTGTTTCTTTTCATCGAAGAGAGATAT
TACAGCCAAAAAGAGGCATACCTCTGTCACTGCATTCTTCAATTTCTATTGAAGATAAAT
GCTGATATGCTAAATCTTAATTTTACATATTGTAGATCCTACATTGGTGTGTATGTTTGA
TATTTTAATGTTCTTGTTGCAGATTAATCGTTCATGATAGTACACTGCTTTCTTAAGAGG
ATTTTGGCTTTATAAATAGTAATATCAAGTTTGACTTGTTCCATGAGATAGCAACTGGGA
AAGAAGTGCTGGAAGAACCATGCCTGCTTTAGTACTAACCAGGGCCCTCTTGTTAATTGG
GGATTCTTTAGCTTTCAGAAAAGTTTCACAGTTTACACGGATAGCTCCATCTCAAGGTCA
>T459_00357 СHR_1             :+U  EU:NC; range  -499 to   100.
ATGTCTAAGAGATCAGCATTTACATTTATCTTTTTTTTCATTTTTTTGAAAAAATTTCCC
TTATATAATATCTCAAAATCTATTTTCAAAAACAATTAAAACAATAAGTTAGGCGTTACA
AAACTATCATTAATTTCCTTATTATGAGTATTATCTATATATATCTATACAAGAGACTAA
GTAGCCTGCTGACGTGGCATGACTAAGAGACCAACATTTGCATTTTTTTTTCTTTTTTTT
TTAATTCCTTATATAATATCTCAAAATCTGTTTTCAAAAATAATTAAAACAATAAGTTAG
GCGTTACAAAACTATCATTAATTTCCTTATTATGAGTATTAATTTCCTTATTAAGTTGTT
AAATAAGTTAGGAGTTATAAGGATCAATAGTGATGATACTTCCAATGTTGCTCAGGTATT
CCATTAAATTCTCTCTCATTCTCTTGAGGTTTTATTTCCACATTATTTGACACCTCAACA
GATTGTTGCATCTGAAGCGATGAGAGATATCAGAGCAGTTACAAGTGCTCGGGCTGCAGA
GATTTACGGGCTCAACATTCTTGCGAAAAGAATTCAGGTTAGGATTTTGCATTTTTGAGA
>T459_00358 СHR_1             :+U  EU:NC; range  -499 to   100.
TAATTTTTTTGTGTGCCCTGTTTTCGTTGATCTAATAATTTCTTTTTGCTTTGTTTTTGA
ACTTTATTTTTTTATTGTATTTTGAAATTAATATGCAAGTGCATTAGTCAATGATTTATG
ACCTAAGTGATCATATTGTTACTTTTGAACATGTATCACACTCACTTCATTATTAATATT
TCAATATATAATTTTTTCGCGTTATTGTAATTTCATCAACTGTAATGAACTTCACCTTAT
TGCATTGCTCTTATATATGTTGGTATATATTGCTAACAATATTTACTTCTTTGATGCTTA
GAATCATAGTCTCATAGAATAAACTGCTTAATATTTCTGTCCACCTGTACTGAATTTGAA
AATTTGACTGCTAAAATAGAAGAAGAATGATTGAATAATTAGATTATAGAGGCCTCTAAA
ATTTCAATAATCATATGATAAAATGCCTTTTTAGTCTCGCTTTTAATATGTTAATTGTCC
TACCATTTGTTGAGTGACAATGCTCTGTTATTTCTCTTCAGCTTCCAGAGTAATCAGAAG
AGCTCGAGAAATAGCTTCTGAGTAAGCAGAAGATCTCCAGAAAGAGCTTCGTCAGATTAC
>T459_00362 СHR_1             :+U  EU:NC; range  -499 to   100.
ATTTAACATAGTGATGAGCGGTGATGATAATATATAAGTGTGATATCGCTCTCTTCACTA
CGTGGTGGAACCAAGCAAGGTAAAAACCATAACAACATGCAAAAAAGGACACAATATATC
CACCTGCCAAAACCTATAAAATTTCACAGGCCATTTGTTATTCTCTTCCGTACGTGGAAA
ATAAAAACAGAATATCATGCAAAAAAAAGACACTACAAATACACTTGCCAAAACCTGTAA
AACTTCATGAGCCACGTAGTTAAATTTTGTTTGTGTTTATTCTCTTCAGTACGTGGAAAA
TAGACACAGAACATCATGCAAGAAAAGACACTACAAATACACTTGCCAAAACCTATAAAA
TTTCATTGAGACACGTACTTAACATGCAACCCCTTTAATCTCCTATAAATTCAGTGTTTT
CCATACAACAATACTCACATCTTCATTAATCATCATAAAAAAGTAATAATAATAATAATA
ATAATCTAGAGTTTTCAACATGGCTAGAGTAATGATCCTTGGAGCCATTTCTTTAGCCAT
CCTTCTCATGGCAGCTACAGTTTCTTCCTCTCGTTTCACCATCACCATTGCTGAAGAGGC
>T459_00367 СHR_1             :+U  EU:NC; range  -499 to   100.
TACCACTTCGTCACATGACACCAATTTTACCAGTTAATTCAAGGCTTCCCTTCATATCTA
GAGTGTGAGAGAGAAAAGAGAGGAAGGATCGTGTAAGCTTCATCGTTATGTTAGGCTTTT
TCTATTATTCATTTTTAAATATGTCCGTTGACAAAAGAATGAGGGTGTTCTCAACGCAAA
AAAATTATTCTGGCTAATACTATTCTTATCTCCAACTACTTGTACAGCTTTTTTTTTTTG
AGCAACCAACTTGAAAAAACAATTAAAATTATTATTCTAATAATTAGTTGTAATTCTAGC
CTGCCTATTTAAGTACTCCTCCTCGTGGATATGGAGTACATGACAGCAGTTTCTTCTCAT
TCTACAAGTCTTTTTCTCCACAACATCTCCTACCATTACTCTCCCACTTCCTATTGATAA
TATAACTATTACATTTCCTTTTTTTCTTTGAACAATCTTTTCATTTATTATTACTTCTCC
AACATCTGCATTTACTAAGATGATATCTCTTGGTATGTGCATTGGAGTTTTTCTTGTTAT
GATCATTATACATTGGGTTTACAACTGGAGGAATCCCAGATGCAATGGAAAACTCCCACC
>T459_00368 СHR_1             :+U  EU:NC; range  -499 to   100.
TCAGTGCGTCTAAAGGACGACAATTGTAGATATTCATTCATAAGGGTGCTAGAAAAAATG
TTATTAATGTTAAATACTTAATTTTATTTTAATATTTTAAATTTCATATATATTTCAAAT
ATAATATGTCAATCATCGCGATTTATAATTTAATGATATTTTTATTGTTAGAATTTTATA
ATTTATATATTACTCTTTAAATTGTTTAAAATTCAAATTATATGTCCGACAAAACTTCAA
CTTCATCTCGTGATTTTATCTCGCGCGAAAACTCACAAACTTGGGCCATGACTTAAATAA
GGACCCCTTAAATGGGCTATATTCCGCAGGCCCAACTAAGTAACCAAGCCCATCTAAAAC
CGCAATACGACGTCGTAACAGATTGTGCATTTCTCCACTTCGATTCGAAATTCGATCACT
GCAACTCTACTACCACAGCCATTTTAGCTGGATCTAGAAGCTTCTCCGGCACAATACAAC
AACAAAGAAGAAGAAGAATATGACCACAACAACAACGACGACAACGGCAACAACAACAAC
AACAACAACAACAACGAAAACGAAGCCACATTTTTGGAAATGGGCAATAGCATCAATAAT
>T459_00370 СHR_1             :+U  EU:NC; range  -499 to   100.
AGTTTGTATGCAGCATTTCTGGAAAAAAATGTGTTCCAGAGTTTCAACATTCATGGTGTG
AGTTCTTTTTCTTTCAGCTCTTTTGGAGACTATGAGTTTTATTCTATTTTGAAAGTTTTG
GAATCCGATGATCGTTTTTTGGTAGGTGTTAAATTGTTGATAATAGGAGAATTCTTTCAA
ATTCTTTGATTCTTTCTATTGGTGTATGTGTATTTGTTGCATATAGAAATATACATAGGA
CACACAGATATATCACATTTTGTTTTTTTGGCATCGGATTCCAATTTTTGTTATTCTTGG
AACCTCACACACACTCACATATATAGACATTGTTCTGTTTCTCTTGGATCATCTATAGAA
AGCATTGACAATATTGTATATTTCATAGTGAAAATATATACATTTATAGAAAGATAAGAG
AGACAGAGACATAGAGAAGAAAAGGGTGGGGTGAGTTGGAGTTGAAAAGAAAGAAAAAAA
AGTTGGAAGGGTGTGAATAATGTTGGCTGGTTGTTCTTCTTCATTGTTGTCACCTAGGCA
TAGATTAAGGAGTGAAGCATCTGCACAGTTTCAGGCTTGTAATTTCCCATCAATGAGCAC
>T459_00371 СHR_1             :+U  EU:NC; range  -499 to   100.
CTAGGACCACCACTTTCAGCTCACAAGAAGAATACAAGTCAGTCAGGAAATGCTTGCCCC
ACAACTAGTAGATGAGTGACTTTAACCACATGATATTATGAGGTTACTTGTATAAATCTA
GTTCAAATTCTCCACAAAGATTATGAGGTTACTTATATAAATCTAGTTCAAGTTCTACAC
AAATATTATGAGGTTACTTATATAAATCTAGTTCAAATTCTACACAAGTTAGTCATGAAA
TTCTTGCAACACAACTAGTAGATGAGTGACTTCAACCACAGGATATTATGAGGTTACTTA
TGTAAATCTAGTTCAAATTCTACACAAAATATATTTGCATATCATGGCTCAGCCTTTTGA
AATTCTTTTCCTGGTTCCACTTTTCCTCTTACCCTTAATCATTTTTATCTTCAAAATTTT
CAAATCATCCAAAATCACACAACTTCCGCCAGGACCAACACCATGGCCAGTCATATGAAA
CATTTTTCATATCGGGAAAATGCCTCACATAACTCTGACAAATTTTGCAAAAACTTATGG
CCCTATTATATCCCTCAAGCTTGGAACTAAATGTCTAGTTGTTGGATCATCACCTTCTGT
>T459_00372 СHR_1             :+U  EU:NC; range  -499 to   100.
AGATTTCTGAACCTACTAAGTTTTTTTTCAAAAAAGAACAGAAATAAAGATGGAAAGTTC
ACCTATATAAAAAAGAATGCTCCAAAAGTTGTTAGTGATATTTCTGTTTCATGATAATTT
GAGAGAAAATTGACTCCTTAAATGTCTTCCCCTTCAATCAAATCAACCCTCTCCAAGAAT
CAAATCACTTTCATTTTACAATAGTACACGTTAGACTAAAAACACCTCCTCCACATATAG
TAGACAAGTACTTTTAACTAAAGGATCAATCTTAGGAGGTTACTTCAATAAATCTATACA
AAATTCTACACAAAATAGACTTGAAAGAAAAACACTTGTTCATTTGCAGGTCATGGCTCA
ACCATTTGAAATTCGTTTCCTGCTTCCAATTTTCCTCTTACCCTTAATCTTTTTTATCTA
CAAAGTTTTCAAGTCATCCAAAATAACACAACTTCCGCCAGGACCAACGCCATGGCCTGT
CGTAGGAAACATTTTTCATATGGGAAAAATGCCTCACATAACTCTGACAAATTTTGCAAA
AACTTATGGCCCCCTTATGTGCCTAAGGCTTGGAACTCAATGGCTAGTTGTTGGATCATC
>T459_00373 СHR_1             :+U  EU:NC; range  -499 to   100.
TGTTTCACTTGGGTCTACCCATCTTGCCCTTGATTACAGTGGAACAATATTCACAAGATG
AGCGTAGTAGAGATGCGAATGCTAAGATGGATGTCCTAAAATAGTAGAGTAGCATTTTAG
GCAGAGCAGTGTAAATAACATTAAGCATGTCAACTCATGACCATCCCAAAGCCTAGATAA
CAGTTGCCTTGTGTTGTACAAGAGTCTTTTGAACTTACTAAATTTTTTTCTTCTTAAAAA
AGAAATGAAATAAAGATTGAAAGTCCACCTATATAAAAAGAAATTCTCCAAATGACTACT
TAAATATCTTCCCCTATATCACCCTAATCTAGGATCAATCACAAGAATCCAAGTTAAGCC
AAGAAATGCTTGCCCCACAACTAGTAGATATGTGACTTCAACCACAGGATAGATTATGAG
GTTACTTCAATAAATCTAGTTGAAAATTCTACACAAAAATATATTTTGCAAGAAAAAAAC
ACTTGTTCATTTGCATGTCATGGCTCAGCCATTTGAAATTCTTTGCCTGGTTCCACTTTT
CCTCTTACCCTTAATCATTTTTATCTTCAGAGTTTTCAAATCATCCAAAATCACACAACT
>T459_00374 СHR_1             :+U  EU:NC; range  -499 to   100.
TGACCCTCTAATAAGCTGCCACGTGGCAAGACTGTTTTTAAAAATCATCTGTTAAAAAGT
AATGACATGGATGAGCCGATTTTATAATGGCGATGACATGAATGAACCCAACTTTTAACG
AATGACATAAATGAGTCATTTCTGATAGTTCAGTAGCATATTTGAGTTTTTCCTCGAAAA
GAAATATTCAAATGACCTCTTAAATGTTGACTTAAATGTTTCCCCTAAATCAACCTCTTC
TAGAATCACTCACTTTCAATCACAAGAAGAACTCCGTTTCAAATTTTTTAATTTAATTTT
TTATTTTATTTATTTTTTTCATTAATTAAGAATGAACAATTTTTTCTCATATTTTATTAT
AATAATTATTTTTTTTAATTAATGTGTCATCTTAATTTGAGTCGGACGAGATAATTTGGG
AGGAATGGATGAGTAGTTAAAAAAAATTGCTTGTAAAAGCATAGGGATGTAGAAGAGTCA
ACAGTAACAGATATCTGAAATGGAGAGCCTTTTCCTTTTTCCATTTTTCCTCTTACCCTT
AATCTTTTTTCTCATCATCAAAGTATCACCGAAAATCACACAGCTTCCACCAGGACCAAC
>T459_00375 СHR_1             :+U  EU:NC; range  -499 to   100.
ACTAACTGGAACATAATTTAAATAGTAACCTCAGAATGGTTGTTTTTGCAAATCTATTTG
CCAGGCCCATTGACCAACCTATCAAGATGTAGAAGATGAGCCCAGCTATTGTGTAGCGAG
ATCAGCTCAGTTAATGTATTGGGCCCTATCTGGCATATTAATGGGCCTTAGATTTTAGAA
GAGAAAGGACTGTGACAAACATCATTTAACTCATAATCACAGAAAAAAAAATAAAAATCA
AGTCATAATTATCTTGCGTGGCGAATATTTAAATTAATTACCAGACGCAGCTAAGATTTC
ATTTCTTTTGTATTTGTATATTTTGTCCCACGTGCATCTCATCGGAACATATATTAAACA
TTTCTGATCTGAGTGTTTTTTTTTGACTAAGAATAATACTCTTTTCCTAGCTTTTTCGTA
TTTATTACTTATCAAAATCCTTATTCCACCCTCCAAAAATCTCTGTAATTTTGTGTAAAA
TCTTTTTCCTTCATCAACAATGAGCTATTCGTCATCCATTTTTCTCAACAACTGTTTTCC
TTCTCTTTCGGGTTCGGGTTCGGGTTCGGGTTCGACCCGACTTCACCATTCCTTCACCAA
>T459_00378 СHR_1             :+U  EU:NC; range  -499 to   100.
TTGTCATATTTCATTTCATGAGAGTTAATTTGATTAATTTTTTAAATTAAATTGTATTAG
ATTAATTCAAATTTTAACATGAAACTTTAAATGTTCAAATACTATATACTCCCTCTGTTT
TATTTTACTTATTACATACTCAAATATATATTTTTAAACAATAATTAATAAAATTAATTT
GATACAAAATAATTTTAAATAAATATTTTGAAGTGTCAAGTCATGAAGGATCAATTATTT
TGAAGCCTAAAATATATACCACTAGTAAATTTTAATTATTTCTCCTATTAATATAATAAA
AAAAAATCAAAATATTAATCAACTTACTTGCCATTTGTAGTGAGTAATTTGCAGCAGTCA
ATTTTGTTTGGTTGTCACTTGTCTCTTTATAGTTAGCTAAGTTTCATCTTCAGTTTATCA
TTTTCCGAGGCTCATAACCACTTCTACAACTGTTAACCCGACCCGATTCCTTTGACCCGA
CCCGAATACGCCTCCCAATATGGGCTTACCGGAATTAGCCCCAATGGCATCGGCGATCGG
ATTATCAGTACCGGTGCTCCGTTTCCTCCTCTGTTTCGTCGCCACTATTCCGGTCAGCTT
>T459_00381 СHR_1             :+U  EU:NC; range  -499 to   100.
GCTATTGTAACTACTGACTTACAAATTGAACCACCGAGTATCCACATAATGTTACTTTGA
GAGATAGTAGTTTAAACGTCTTAATAATTTGCCAACTTAATTTTAATTGGAATTACTCTA
TGACAATTATATTTTTTTTAATATTTTTAGTGAAAACATTTAATTTTTTCTTCAATCACA
TTATAATTGTAAAAAAAACCGAGAAAAAATCAAAAAACCAAAAAAATCAAAAAAACCCGA
TTAAAACCGAACTATAAAAACCGATTGTATATTGGTTTGATTTGGTTTATAGATTTAGAA
AACCGACATTGTTGGTTTGGTTATATTTTAATGAAAAATCGAACTAACCCGACTTATGTA
CACCTCTACTGGTACTAGTGCAGCTTGGGTTGCTATGGGAGATTTTAATGCTATATATAG
GGAGGAGGATAGAATGATTGGGGCGCAGGTTTATGAGGCTAAAATCAAAGATTTCAGCAC
ATTCATTGAAGACACTAGCATGAATATTTTAAAGCATAATGGTAGGGAATACACATGCTC
TAATGGGCATACGTACAGTAGGATTGACTGGGCATTGGTGAATGCAAAATGGATGCTTGA
>T459_00383 СHR_1             :+U  EU:NC; range  -499 to   100.
AGCACGTGAAAGAAATCACCAACAATATTTTAAATTAAACAAGTCAACCAATAGTCAGTT
CCTAGTCTTAACAAGGTTAGAGATTTGCAATCAAATCACCAGCTAATTCCATTTAATTAA
ACTACTTAATAATTCAAACTCAACTAAACCCCATTATTTTAATCAAACTTGAGATTCAAA
AAATCCCTACAAGAAGCATCCATGCTACTTCACTTCTTCTGCTTCTGCTTCTACTACTAT
ACTTTCATTGCTTCTTATTACTACCATTTTTTCGCGATGTATTTTTTCTTGAGATCTTCA
AATTAGTGTAACTGAAGAAGTTGCCTATCTATTTCATCGTTCATTGGCCCCGCCCCTTCT
TAAATTTTCATTCAGTAGTTACAACTTAATGAGTAAAAAGCTGCAGATATTAAGAGCTTT
TTTATTAAATGCTCTTATAGCGTTATCTCTTTGACAACTTCTGTCAATTTCAAGCTATTT
TTTTTTTTCGTGTTTAGTTATGGATTCGAAGTTGATGAAACCATTATCGAAGCAATTGAT
GTTGAAGGATTACCTGTTGGATGATTTGAGTTCATGTTCATCGAACGGTTTCCGATCATT
>T459_00384 СHR_1             :+U  EU:NC; range  -499 to   100.
TAGTACAAGGTCTGCAATGATAGCTGTTTTAACTTTGTTCATGCTATTGTCTTGGTAAAT
TTTCGTAAGTGGTGTTTCTCTTAATATGTTTTTCGACCGAACTGGTAACAGTGTTCATGA
TGTATTAGTCCCTCTATCGGCGCTGTCCTTCTATATGTTTTTTTTTTCATTCCTTTGATA
TTCAGTGTTTTTTTAATGATGTTCAGCTCTTCTATTAATGTTAGGCTTAATTTTGTTCTT
AGTTCTTAATCAAATTCCATGTTGCGATGTAAATGCTTCAATTTTTTTAACTTCTATTTG
CAGGAGTATGTATACAATCGGCTGGGATTCAGGTAGGCTGCTATCATCCTTCACATTGAT
CATTGTTATAGTTATCGACATACAATTTCTTTGTGACTCTTTTTTTCATTCTGGTTTCAG
CTATGGGTGGTATTTTACCTTTGTACAAGGTTTTGTATACCTATTTCTCATACGTGTACA
GGGTTTCACCACAAAGCAAATGGTGAACCCGTGGAAAACTTATGTGAAGCTATCTATTGT
ACTCATGTGTTCTCATGGATTAACAAAGGGCTCCTTGGCTTATCTAAATTATCCAGCACA
>T459_00385 СHR_1             :+U  EU:NC; range  -499 to   100.
GTTGTCAGCTCAGCATTTAGGGGGTAATAAATACATGAAAAAATAGATTAGGAGTGATAG
GACTCTCGTGAAAATTAAACATATAATTGAAATTTGAGGTAAAGCTTGAACGGTCTTTTG
ACTATTTTGTCTTCTTTTTTTAAACAAAACCAATATTAATTTTCGATTTTGAACAGCCAT
ATAATTACAAGTGCTGGGTCCCACCTGCATCTTGATTGCCTGGTCTGTCAAATTAGACTG
CTAAAAAAGACAAATACCACATGTCCACGTGAAAATTACACCACTTTTTTAGTGCCCCGT
TATTATATGATCACCCATAACATCATGGGCCCCAAATCGAACGATCCAAATTGAATATTA
GTGCCCCAGAAACCCAATTACACCGGCCCAATTCACTGTAAACAACAAGAACCAAAAAAA
CCCTAATTTTACAAAAATTTTGAACCAAATTGTTGTTTGTATACTCAAAATTTGAAATTT
TGTTTGTTGGATTATCTCAATGATGAGAGGAACCAAACGATTCGCTCCGTCCGATTCCAA
ATCCTTCACTAACGACTCTGTAAGTTCTTTTTGTTTTTTTACATATTTATACACTAAGTA
>T459_00386 СHR_1             :+U  EU:NC; range  -499 to   100.
GCTTATCCGTTTCTGCTGAAGGTTCCTCTTCCCTCTTTCCTGGATTATGTGGTTTTGCTC
ACATATGCGGTCACTTTTTTTGCTTTCAGATTTTTCCGATATCTACTCTAATTTTCTCAA
GTAAGCTATGATTATATGACGCATGAAGCTAATAATACTCTAATATATGTATAACTATTC
AGTACTATTCTCTCTTGTTAGTTGTGATGTGCCTCTTTTAGCTATCTCTTGACTGAATGC
CGTCCTACTATCTTGGATAATATATTCACGTTCGGTTTCAAACAATTGGTATCCTTGAGC
GTTGTGGATGAACTCATTTGTCTCATGATCTTTCATTTGCTAAGGGTACGATGATAATTT
CCAGCTGAGAAATTGAATCTTAGGGGCGTTCTCCTGTATTGTACTACTAATGAATCTAAA
TTTGATTCAAATCTTGAATTTAGGAATTGGAATTATTCATGCTGTTTGTCCCTAGAAGTC
GTGAAGTTACAAGTGCTCGATGGTTAAACATATTAATGATGGTTTCTTTGAGAACATTGG
CCATGTGTTTCTTGCAATCCCTTGTATTTACTATGTATGTCCTCGGGCTTGTTTTATTCC
>T459_00389 СHR_1             :+U  EU:NC; range  -499 to   100.
ATGGACTTCAAATCCCTCACTTTAGTTGTCATCCAAGGAACTAACTATTCTAGATGTAGA
ACTAACCATATATATTCCAAATCTTTGATATGCTAAATGTCCATGGTTGCTTTGGGAATT
TCAAATTATCAAATCAATTTCTTTGGGAAGAACTGATCCCAAGTTTGACTAGAATTCTTT
TTAATTTATAATGGTTTTGTTCTGTTGTAAATATTAAATAGACCATTTATTTTATTAAAA
AATTCCACAAGGTTATGGGTTTATTTAATCTAGCGAGATATAATTGCTATGTGGGCCGTG
ATCGTACAGATGGTTGTCAAACGATGGACATGTGTTCTTAAACAAAGCTTATTTGGCTTG
TCCTACTGCATAGGGACGGATTTAGTTCGAAGGCATTGCCGAAGTATTTTCTAAATTGTT
ACATGAATTATGTTTACTTTTCTTCTGTTCTTTCTTTGTAGTATACTCTTGAACCACTTT
GTTATTTTCCAGAGTTTAGATGGAGCTTGATCGGAATATTGAGCAGCAAGTGCCAGAAGG
TATTCTGAAGGGCATAAATTTCAGTATCTTAACGGAGACTGATGCGGTAAGTATTTGCCA
>T459_00390 СHR_1             :+U  EU:NC; range  -499 to   100.
TTTTTGTATACTTGAAGAGCTTTATGTTTGGACTTTCCAGATATTACATCAACTGCAAAT
TAATGAAGAAGAAGCTTAAGCTGTAAAGTAACCAAATCAAAGCTAGAGCACTAGATCGTC
CACATGTCTTTAAGGATTTCTCAGGGATTCAAGGCAATCAGGTAAGAATGTGAGAGTTGT
GCACTAGCATCTCTTATGTGCATATAAGCAAAATCAGGTTAGGGTTGGTTTGTTGATCTT
TACTGACAAAGATTTTCCTAACATTTTTTACTGTTAGAGGCTCATGAATACAATTGTTAT
TCTTTAAACAAAAGTGATGATCGTTCTTGAAATATTATAAGTTATTGTTCAGTCTCATCT
GAATAATTAGCCTATCATGCTCCTTACAGGGAAAAACTGTTCTGTCACACTCTGGGATCA
ATAGTTTTACTTAAGCAGGAAAACATGAAAGCATCGTTAATTTTCTTTACTCTAGAAGAT
TGAAAGAATTGTTCTGTTTATGTTGGAACAACAAGGAATGCTGGCAAGCAGGATATCTGA
ACTTAATAAACAGCAAGATTCTCTTCAAGAACAGCCTGATATATCCAAAATAACTGAGTT
>T459_00392 СHR_1             :+U  EU:NC; range  -499 to   100.
TCAAACTCTCGGAAGTTGCTAAAAAGTTTTCAAACTCTTGACTGGTCTGAAATGGCATGA
CGGGTCACCTGATATAATTGTCGTTTTAGTTCTGTATAAATTCTTCAATTGGGGAGTTGA
CCTGTCATGTTTTATTTAGTACGAATTCAGGGGTTGTTCCGAAGAAAATGTGTTATTTGA
TTATTAATTAAAACTATGATAATAAACTATAGTTTGGTGATGCACGTTAATTGTTCATTA
CATAAGATTTCACTCTCCAAACTATAGAAAGAATTTCACAACACTCTAGGTGATCAGCTG
TTTCAGTAAGTATTGTACTATATTCAAATGGGATTGGTTTAATTGGCTTCTCAATTTTCA
TCAGCCAAGCAGTTCTAGCTCTATAGTATTTGAGAAACAGTTTCTCATTGTCTGAAATTC
TGTGCATTTCTTATCCTTTTTAAAAAAAAGAATCTCATGTCTTTGTCTTTCTACTTTTCT
TTTCGTTGTACAGTGAAAAATGGTTGCTTTTGGAAAGAAGTTGAAGGACAGACAGATCCA
AGAATGGCAAGGGTAAGCAGAGTATCCCTTATAAAGATCTAGTTGTTGTAGCTTTCTTTC
>T459_00394 СHR_1             :+U  EU:NC; range  -499 to   100.
TTCCACACTATTGGATGCTAATATTATCATAAGATTGTTTTGATGGTAATTTTGAGGTAT
ATATCCATCAAGATTATGATTAATCGGCAGGACTAAAGACCCTTTCAAGTGTTTAATCAG
AAAATTAATGATTTGTGTATTGGCTATTCACAGAAAGACCAAGTCCTATGAGGAACACAT
GTGAGGACATTGTAAGTTTGAGATATAAATGCTCATATCATATCTATAAAGTATTACTCT
CTCCAGCCCAATTTAATTTATGTGTCTTGCTTTTCTTTTTGGTCGGTCTTGGTGTCTCTT
TTTATATTTAGTAAGTTTTCTAATTTCAACATTCTACGAGACATGTTTAAAATCATAAAA
TTCAAAAGTCAAATTAGGACACTGAAATTGGGCCAGAAGGAGCAACTGTTTTCCCTCTTA
GACTTGTCTAAATAACTCAACTTAGTTCAACATTTCAACTCCTGCAGGCTGCAGCAACCA
AAAAAAGCCTAAATCAAGAATGCAATCACCTTGTTTCAAGTGTGTTTGCTGCCAGAATTC
CCAAGAAAACAAAACTCACACCTCTAAAATCAGCACAATCATCACTTGCCACCGCGAATT
>T459_00399 СHR_1             :+U  EU:NC; range  -499 to   100.
ATTTTATCTGTATTGAAAATTGAAGGTAATAATTTGTGATGCTCAATTCACGCGAGGCAC
CTTGGGTGGTACAGTAGTGCAGTCTAAAAGAATCATTCTTGGTCTAACTTGTTCAACTTC
TTCTTTGTTTTCTCAGTTCCCATCAGTTTCAGCAGCCCTTTACCAAGTCAAAGTTTCTTC
CTTTTTGTTATCTAATTTCAACTTCCTTGTTCTATATATCCTTTCATACAACTTCTGCTC
ATTATTTACCACCTGGGGTTTTCTTCTTTTGGTTTGTCAACCTTTCTTGCTCATCTTTTT
TTCTGCATTTTGCTATTTTCTATTTCCAAGATTTGATTTTTGATTGTGATTTTGTGGTGA
TCTGTGTTGAAGTTGAGATTTTTTACATTGATTGTAACAGATTCTTGAGTCATTAGTTGT
TTGGTGTATGGTGTTTCATTGGTGCAATATATAATCTTGACTTTTGTTTGTGAGTTTTGT
TCTAAAAGAAGGTGTTGTTATGGCTCAGTTGTCTTATTCTGATTCAATGTCTGGAAGTTC
ACAACATGGGGTTCAGGTTGTCCCATTTAAGACATCTACAGGATCACTTAGGGTGTTGTT
>T459_00401 СHR_1             :+U  EU:NC; range  -499 to   100.
ACTTTTTCAGAAATGTAAAACAAAAACATTTCGATCACTATGATTATATATACACCCTTT
TCATGTTAGTTGATGGAAAATTTATCAAAAGAAAAAAGACACATTCTAACAAACTTTTAA
AAAATTAAAATTGCTTAGAAATATATTTATGTGAACCATTTTGAACCTATCTCAATCTTA
AGGGGCCATAGTTGCCATTTCCTCCACTTATACCTATGTAAAAATCCATAATTATCAAAA
CCCCCTTACATTTTAACTAATTAACTTCACCGACCCACGAAGAAAAGGAAAACGTAATAT
AGTAGCAGTAGAAAGTAGAAACTTTTTGTTATTCCGTTACTCGTCAATTCCCATTTCCCC
CTTCGATTCCGTCGATTTCCCATTTCCATTTCCTCATTATATATACATATACACACACAG
AATCTCCTTTTATTACTCTGAAAAATCATAGGGAAAGTGTTAGAATTGGATAGAATTAGT
GTAACTTGGGTAATTGAAGATGGATTGTTTGAAATCGGAAGAAGGGAAGGTGGGGGAGGA
AGGAGAAAGGAAAGAAATGGTGTATAAGACGAAGGTTATTCAGTTCTTGGGAAGAACGAT
>T459_00403 СHR_1             :+U  EU:NC; range  -499 to   100.
CATATTAATTAACAAAGCATAAAATTTTTCTAATATTTAATCCAAAATATTATAATTCAC
AACTCACTTTATTGATTACCACCATGCAAATCTTGTAACCAACCCCCAAAAGAAAAGTAC
ATATCACAACTTAGAAGCTAGTATAAGTAACCTTCACTAACACCTCACATTACACATTAC
ATTTTTTTCTAATTTCAATTCAATACCCAATACGCAACTACTTCTATTGTCTTCTTCTAG
CCTACTATATTTCTACACATCTCTATGGTGACTTTTCCCTTCTCTTTCACACACACACAG
TGATGACACACAAATTAGTATAGTTAGTACACGTACTTAATGCCAATCTTCAAAGTCACA
AAATCCTAAAAAGTAAAGCAAAAGCAACACAACTCCTCTTTAAGTTTCTACTCATTCTCT
TTGCCAACTTTGATCAAAAACACCTTATAATAAATTGATCAAGATTCAAGGAGTTTTGGG
TACCCAATTTCTTGATGAAATGGGGACTTTGACTGCTTCTCTAGTAGCTCCATCTAAGCT
CAACCCTGAAAAGCATAGCTCTCTTTTTGTATACAAAACTAGAAGAAAGTCCCACAAGAA
>T459_00405 СHR_1             :+U  EU:NC; range  -499 to   100.
CGTTTGAGCGGCTTCATTGTTGCAGGATCCAATCAACATAATTTATTTCAAAAGAAGATT
TTAAAAAGTTGCATTGCTTTCAAATTTAGATCATGTTAATTGTTAAATTAACAGCTCATT
TTACCTCAAAAAGTTTGGAAAAAAGAAGATTCTCTAAAGTTGGTCAAGACTTCACCACAA
AGTATACAGTTTTTGAAAATAGAAACTTTGTTTCAAGATTATGGCCCCCTATAGTCTATC
CCCAAGAAAGGGGAAAAAGGAAAAGAAACACACTACAATAGACTTATAATGTCTAAATAA
AACATGTTACCTGACAGAAACTTCACATAGTACTTCCTCTTTTCTCAAATTTCCTCTCTT
TCACTGAGAAATCCCATAATCTCCAACCTATCAATTTCCAATTTTGCAAAAAAAATATCC
TCTTTAATTGCCTTTTGATGATCAATGTTGGAAAGATTTCAAGAATCTACACTCATTATT
TAGGCAATTCTTTCATCAGATGGGCTCACTTCTTTTACTTACTCTGACATTACTTTCACT
GGCATTCACCGCGACCCTTTCAAGTCAAGCACAAGGCATAAAATCAGCGCGACTTCTTGA
>T459_00407 СHR_1             :+U  EU:NC; range  -499 to   100.
TATAGGGAAATTGAGCTGCTAACAGTATTTCTATCTATACGAGATAGAAATAAAATCTGT
GTATATTCTATCCTCGTGGACCCGAGGCCTAGGATTGCATAGGGATGTTGTTGAGCGAAA
TACAAAGAAAAAGAACAAAAAATAGCTGGATGGAACAATCCCACGTGACAGACATATGAA
CAGACCAAGCCTCCACATGTCAAGCACTTGTAGCATCCTAGATTCTGGTGTTCAACCACA
AAAAAACTGACATCATGGCAAATCCTGTAGCATCAACAACTTTAAACCAAACTAACAAAA
TAAGATTTTGTTAGATGATGTTACAACAAATAAAAAACAAAAAAAATTAATTTCCCTCCA
CACAATAACCTTATCTTCAATTTTCTCTCATTTCTCTCATACCATAAGCATCACATTCAA
AAATGTACACACATTTTTGCTTCTTCCTTTTACTTCCTTTAATTTTCTTCACATTTTTTG
TTGCCATCAAGATTCAAGAATGGCTACCAAAGTTGGTTTTAGTATAACAAGTTCTAGGCT
TTTTCATGCACCTTTTAAAAGACCTGTTTTTTCTGCTGCTTTACCTGCTGTTTCTGCTAC
>T459_00408 СHR_1             :+U  EU:NC; range  -499 to   100.
CCACCCTTATCATCCCACGTTTAGTGGAGTATCAATTAAATGAGATGTAACTCGTATGAT
TTAGCCAGTTAAGTATCTTTTTAAAGTAATATAACCAAACTAAAATAAGTATGTTAATGG
AAAACAACATAGGGAGAAAACAGGGAGCTCCAGTTCCCAGCCACCAGTCATTTGTTTCCA
CATATAACATTATAGAATTGTGAGCCAACCACCATTCTAATTTTAGGCAAAACTAAAGAC
TGAAAACCTTCATACAATATACAAAAAAGGTTAGCATAAGTCACGTGCGTGCATGATTGT
TGAATGCTTTAAGCTTTATCTTCCAGTCAAAATAACAGAACTTACCTACTTTGGCATCCA
CAATATAAACCTCAACTAGATGACCAAATAAAGGGTAAGAAAGAAAAAAAGCAAGAGAAG
GAATTAATTTGTAGTCATATTTCTTGGTACTTCTCTTCATTTTTCGAGATTGGGTTGGTG
TTCAATCTACCTTACAGAGATGGTGAGTGAAGAGGTTCCAACTCCTTCAAGAGTTGAAAG
CTTAGCTAAAAGTGGAATGAAGGCCATTCCTAAAGAGTATGTGAGGCCACAAGAAGAGTT
>T459_00411 СHR_1             :+U  EU:NC; range  -499 to   100.
AACGAGTTAGGCGTGTTATATATAATTTCATGGACTTATTTTATCACCTTTAATGCCACA
TCACCTAGTCAATCCTCCCAAAGTAAATATGTACTTTAAAAAAATCAGCTCTTTAATTAC
CATCTTCCAAACTTAGAAAACTTTTCCAGAGCCATAAGAGAAATTTGGCAAATACAATGC
ACAAGTACATTCAACAAAAGAAATAAAATTAAAAAAGGAAATAGGTGTGACAAATATGGA
CATATATATATTGCAAATAAGGAAATACATTCAACACAAAGGAAATAACAACATACATTT
TACAAAATCATTCAATAAAGGAAATAAATCTAATAAAATATGTAAACATATTAGGTAAAT
AGATCCTAGGCATCCCTATAAAGTATAAAGTTGAAGTTCCTTCAACAACATTTTGTTTAT
AACATCACAAAAAATGGAGAAAGTAATAACAATAATATTTTTCTCTCTTGGTTTTCTATT
TCTTTCTCACATATCATCTATGAGGGTATGGGCTTCGAAAGTCCCATACCCTCCGTGCCT
TGCGTGCGATTGTACGGGTAATTTTTGCAAAAAAAACGGAGAAAAAATTCAATATGAGTG
>T459_00412 СHR_1             :+U  EU:NC; range  -499 to   100.
AAAAAAATTGAGCTAATAAATATGTGGGTCAATAATCAATACAAGCTTGAACGAATTTAG
ACGTGTTATGATTTCATGGACTAATTTTATCACCTCTATTTATCATGTTGCAGACTTGGG
AAACTTTTCAAGAGCCATAAGAGCATTTTGGCACAAACTATGCACAAATACATTCAACAA
AAGAAATAAACTTATTGAAGGAGACAAGTGTGACAAGTGTGAACATATATGTAGCAGATA
TGGAAATACATTCAACAAAAAAGAAATATAATTAGCGATAAAATTAATGGTGTGATAGAT
ATGAACAAACAATTTACAAAATGTGAAAATTCACTCAACAAAGGAAATCAAATTAATAAA
AGATGTGAACATATTAGGTAAATTATATCCTATCATCTCTATAAATTTGAAGTTCCTTCA
ACATTTTGAGTAACATTACAAAAAAATGGAGAAAATAATAATTCTTTTTTCTTTTGGTTT
TCTATTTCTTTCTCAAACTATGGTTGCTCTTAAATACCCTCCTTGTCAACTAGGTTGTGA
TTGTGTTGGCAATGCTTGCAAACTACCAGGAGATCCAACTCCGTATGAATGGCCAGAGTT
>T459_00413 СHR_1             :+U  EU:NC; range  -499 to   100.
GATGGACTGAAAAGAACTGAGCTAATAAATGTGTGGGTCAATAATCAATACAAACTTGAA
CGAATTGGACTTATTATGATTTCATGGACTAATTTTATCACTTCTATTTATCATCTTGCA
GACTTGGAAAAATTTTCAAGAGCCATAAGAGCATTTTGGCACAGACTATGCGCAAATTCA
TTCAACTAAAGAAATAAAATTATTGAAGGAGACAAGTGTGACAAATGAGAACATATATAT
TGCAGATCTGGAAATCCATTCAACGATAAAGAAATAGAACTATTGATAAAATGTTGTGAT
AGATATGAACAAATATTTTACAAAATGTGAAAATTCATTCAAGGAAATCAAATTAATAAA
AGATGTGAACATATTAGGTAAATTATATCCTATCATCTCTATAAATTTGAAGTTCCTTCA
ACATTTTGAGTAACATTACAACAAAATGGAGAAAATAATAATTCTTTTTTCTTTTGGTTT
TCTATTTCTTTCTCAAACTATGGTTGCTCTGAAATACCCTCCTTGTGAACTAGGTTGTGA
TTGTGTTGGCAATGCTTGCAAACTAGCAGGAGATACAATTCCATATGAATGGCCAGAGTT
>T459_00415 СHR_1             :+U  EU:NC; range  -499 to   100.
ACTAACATAGATATCCCAAACAAACTAAAAAACTACTAACAACTCCAGGTCTAATTTTAA
GTGCAACAACAATTATCGAATCATGATTCCAGTTTGTTGATATTGCCAATATATATATTT
TGCTTTAATTGTGTTAATGTTCTCACTCAAGTCTGCATAAGTTGAAAGAGATTTTATAAG
CCTTTCGGAACAACCTCTGTCAATGGATTTTGGTCTACCCACTGCTTTTAACACCTCCAA
TGACCATCATGTGACAAATATGGATTAATACATTTGAAGACGTACGTAGGATATGACCCA
ACCATTTCAAACTACTTTCTCTTATTTTGTCCACTTGCACCTTTTGTTGGATGTACATTC
TGATCTTTACTTATCTGGAGTATAAGATCACTGTATATTCTGAAGAATGTTGCAGTTTAC
CAGAGGGATATGGCCTTGTATTTTAACATCTGAAAGAGATAACCTTTGTAGGTTTGAAGT
CTCCAAAATACTATGGAATATGCTTTTGGCAAAGTGTGGAGAGCTAAGACATATGAAGTA
CGAACCACTTGGTTCGCGGAGATGCAGTGGAAGATATTTGCCTTATTCTAACGTTGACTC
>T459_00416 СHR_1             :+U  EU:NC; range  -499 to   100.
CTTGTAAAAGAGATTTAAGTAGGATTGGACGAATTTCTTAGCCCATTTAGAAGTGATGCT
TAAGAACGCAACCTCTCTTGGACTGCTAGTGTTCACTAGTGTATGTAGTTTGAAGGAAAA
AATGAACATACTTAATCGTAAGTACTAAATTATAAAAAATAATAATATTTTTATTAAATT
ATATTTTATAGCATATATATTTATATTTTTGTAATAACAGTTTGTAAAAATATAAATTAT
ATATCAAACAGTAAAAATTATATATATTTATAACAATTTATAAAAATATAAAATACAACT
TGTTATATTATATAATTATGACGTGTTGCTATGCCTATTTATGAAATTTGCCCTAGTTTG
ATTACAAAATTAGAGCAGCTTTCTTAACCTAAATTCGAAAGAAAGGATTGCTTTGTTATT
TTCGGGTGATCGCTCGTCTCTTTCTCTTCAATTTAGGCCAAGCAAAGTAGATCATCAGTT
GCTTGCCCTTGGTTGTGATATGCAGTCAAACAGCAAAGATCTGCTTCGTTTGGAGGCTGA
AGCCTTGTCCTTGGAATCAAAACTTGTCTTTTGCAGTAGAGATGGCGGATCTGAATCCCT
>T459_00418 СHR_1             :+U  EU:NC; range  -499 to   100.
TGTTATTCTAAGTCACCTATATAGGGGTAAACACCAGCACAAATATCCTCCCGCCAGTAC
AAATACTGGGTAACTATTACATTCACCTTATTGACTATTAGGCCATACTATTTGGTTCAA
AATATAGTACTTATTTCTGCTTCAACACTAGGTGTGTGGGTCCGTTTGCGCTAATCTTTA
CAAGCATCGATTATTTTGGTAACATGTACTTGCGAGGTGAACATGTCTCAAGGTTTCCAA
GTTGACTTGAACATTCCTTAAAAAAAATATAGTAGATTGATGATTTCATCTATATCATGT
TGCTATGCCAAGTTCATTATAAAAGAGAAAAATAGAATAAAATTGTTTTAGCGTGTATCT
CTAGGCATGACTACTTCACATATCTCTGATAACTTCTGACTTGCAAATTAAAAAATACTT
ACAATAACTATATATACCCCTCAATTAATATTTCAAAACACACAGCAAATAACAGCTCTA
TCACTAGCACTAAAGTATCATGGCTCAATACAGGCCAATGCTCATTATAATCGGGCTGAT
TTGTGTGCTCTTTACATTTACCACTAATGCAACTGAACAGAACAATTCACAAATCTATAT
>T459_00419 СHR_1             :+U  EU:NC; range  -499 to   100.
CAGCTGTGCTGCTGGAAATGCAGGACCAGTTTTTCAACTGTTATTTTCCTCCTACGGGTA
CTAGAATCTGTATTAATACAACAACAACTTCATAACAAGTTCATGTATGACCAAGAACAG
TTTTGAAGTTCTTTAACACCTTCAACACAAGATTATTACTAATCTATCTAAGAAGTGTGT
TAGATATCAGAAAATAGATGAAACAAAAATTTTAGACCAAGTCCCCCGAGTTCACGGCGT
GTTCTTAAAGAATAATTCCCCTCCCAGGATAAAATGGCCTTCAATTCAATTATAGCGGTA
CCTCAAATAATTGGATTCCACGAAGCACTCAACGGTTTGAATGATCACACAGAATATTTT
TAAGAGAAGAATAGTTTTTTTATTCTGAAAATTTCATTTCCCAAACCTGTGGATTAAAGC
AGGTTTATATAGCCTATCAGATGGCTCTTCGAAAAGGTGGCAGTGGTTCACTTAAATGGT
GTGTCTTTTCTAGAAATTCATGTCCGTTCATCCAAAGACCATGTCCTTTTCCGAACAGGT
ATACCAGTTCATGAAACAGTGCATCATTTCGGAGCATCGGTTCAAAAATAGTGCATCAGT
>T459_00420 СHR_1             :+U  EU:NC; range  -499 to   100.
TCGGATGACTTGGCTATTTTCTGTTTCATCTTAATTTCTGCAAAATAAAATACACCTCTT
GGAAAGGTCATTTTGATCTTGTGTTGAGGGTATTTGATATACTTCATTGTGTTCTTGTTT
ATACTTGAACTCAAGTTGAAGTTGGTGTTGTAATATACAGATTCTGTGTACCCGAAGTAC
AAACGAAATAACAGTCGCCTCATGTTTTGTTCACCTCATGAATTAGCTAAAGGTCGTCAA
GTTGACTAGAACATTCCTTTGGAAAGTATATTGTAGATTGATGACTTCATCTATATGATG
CTAAGCTAAGTTCACTATCAAAGAGAAGTTAAATAGAATAAAATCGTTTTACCATGTATC
TCTAGGAATGACTATCTCACATCTCTAATAGCTTCTGACTTGCAAAAAAAAAAGTATTAC
TTCCAATAACTATATATACCCTCAATCAAATTCCAAAACACTCACCAAATACAGTTCTTT
TACTAGCACAAAATTTATCATGGCTCAACGCAGGTCAATGCTCACTATAATTGGGCTTAT
TTGTGTGTTCTTTCCATTCACCACAAATGCAGCTGAGCATCCAGTTTATCAAAGGCCTAA
>T459_00423 СHR_1             :+U  EU:NC; range  -499 to   100.
ATTTAGACAGAATATTTGCAACTTTCTTTTACCAAGTGATTAACAGTTAAATGTTTGCAT
TATGAAAGAATTTCATTGTATCCAAACATAATTAAACTTGTCCCACAAATTCGGTATGGT
CTTTTGTTGGAAAATAAGAGGAAGTAGAACAAACTGTTTGGAAACTGGTTAGTCACACTT
TAGTGGCCTTTCTGTTTAGACACACTTCAGTGGCCTTACATTCTGTTTAGTCACACTTTA
GTGGCCTTTATTTTCTTTTAGTTTTCTTCTATATAAACAGTTACTTCACAGATAGTTGCT
TCAAAGCAGAGAAATTCATCAAATACATTTTCAAATACATCATTAGTTCGTGTATTTTAC
AGCCATGGAACTCTTTAAAATCCTTCTTATTATTTTCATCTTTTGTTCTTTCCCTTGTCC
TAGCATTCAAAGTGATTCGGAGACATATATAGTCCACGTTGAATCCCCTAAAAACCAAAT
TTCTATTGATCAATTATCAATGACGGATTTAGATAACTATTACCTTTCTTTTTTGCCTAA
AAGTACCACCGCAATTAGCTCAATTGGAAATGAGGTGCCTGCCAGCATGATCTATTCCTA
>T459_00424 СHR_1             :+U  EU:NC; range  -499 to   100.
TAACAACAATTGTCATATAAAGATTCTCTTAGACATACAAAAGAAATGAATTATTTCTTT
CAGGAATGATTTTATAAACCTGCATGTTTTTTGAGAACACCTACTCTCCAAAAACTCCGT
TTCAAATTGATTTACCTGTTTTGGCTTGACGTGAAGTTTAAGAAAATAGAGAAGACTTTG
AGTCTCGTTATTTTATTCTAAATAAAAAATATTTTAAACGTATCAAAATATCCAAAAAAA
ATTAGAATTAAAAAGTTACTAAAAGGAAAATGGTGATTTCTTTTTAAATAAATAACCAAA
GAAAGTTGGTCAAACTGGTTAGTCACACTTTAGTGGCCTTTCTGTTTAGACACACTTCAG
TGGCCTTACTTTCTGTTTAGTCACACTTTAGTGGCCTTTATTTTCTTTTAGTTTTCTTCT
ATATAAACAGTTACTTCAAAGCAGGGAAATTCATCAAATACACTTTCAAATACATCATTA
GTTCTTGTATTTTGCAGCCATGGAACTCTTTAAAATCCTTCTTATTATTTTCATCTTTTG
TTCTTTCCCTTTCCCTAGCATTCAGAGTGATTTAGAGACATATATAGTCCATGTTGAATC
>T459_00426 СHR_1             :+U  EU:NC; range  -499 to   100.
CTTAAGCGCGATTATTTATTCGAAGAAGGTTCTCAAATATATGTTTTTTGAGAACAACTA
CTCTTCAATATCAAGCTAGTTGTCTTTCATTTAGACAGAATACTTGCAACTTTTTTTATT
ACTAAGTGATTTAGCAGGTAAACATTTGTATTAAGAAAGATATTCATGTTCGTCCAATTA
TAATTAAACTTGTCCCAAGACATCATTAGAACTGCTCAAGAACAAATTTCCAGTGGATGG
TCTTCTGAAAAAGCTATCACTTCATAGAATACAGTATATTTAGCTAGTCTCATTCACACT
TAGTGGTCTTGCTTTTCTTATCCTTTAGTACTTTTACTTTTCTTCTCCACGTAGTGCGTT
TTTTCCACAATAATTATTCTGGCAAAAATAAAGTCATGCACTTGGAATAGTTCAAGAACA
AAAGCAACAGTTGCTTCAAAGCACATAAACTCATCAAATACACTTTCCAAATACATCATA
AGTTCTTGTATTTGCAGCCATGGGATTCTTGAAAATCTTTCTTATTTTGATCTTTTGTTC
TTTCCTATGGCCTAGTATTCAGACTGATCTAGAGACTTATATAGTCCATGTTGAATCACC
>T459_00427 СHR_1             :+U  EU:NC; range  -499 to   100.
TTAGAATCCTTTCCGTTTTAGTTTCCAAAAATGCATATTTTTTTATTTTTAGTAAAAAAC
TTTTCTGTTATTAGTTAAAACATTGATTTTTAAGATTAAAATCCCTTTCTGTTTTTAGGT
TCTAAAAATGCCCACTTTTTTATTTTTAGTAAAAACGTTTTTTGTGTTTAGTTATTATAA
CATGCAAAACCTCACTTTTTCTTTCCTTAGGGTTAAAAACTTACATTGGTTCTTCTTCCA
GCATCTAGCGATCAGCTGACTTGCTCGATGTTATTAAAAATTAATTTATTGTTAAGAACC
CGAAAGTTTAAATCCTGATCCGCCTCATTCTAACTGTGAGTTCATCAAATTGATTTTGCA
AGTGGAGCAAAACAAAAATAGATTTAAATAGTTCAAGAATAAAGCAATATATATGTATAG
GCAGTAAAGCTCAAAAGTTGATTAAATTCATTTTCCAATTACAACATTAATAAGCACTAT
TACTATACCATTTGCAGCCATGGGATTCTTGAAAATCCTTCTTATTTTCATTTTTTGTTC
TTTCCCATGGCCTAGTAGTCAAAGCGATTTAGACACTTATATAGTACATGTTGAAGCCCT
>T459_00429 СHR_1             :+U  EU:NC; range  -499 to   100.
CATCCATATTTTTCAAATTGATCCCTAAACACATTTCACTTGTTTGATATTTTTTGCATC
ATGTAAAATAGAGTTCCTGTTGATTTGCTATAGAACTTAGCCTAATTAATTGTGGAATCA
TTGATGTGTTACAAAGAAATTATACCAACTTTACCTTTTCTTATTATGAATTTTATACAA
TATAGTTTAACGTTTAACTAGAATTCTGTTCTACTAGTCTCTTTCATACCAGTGGCCTTT
TTTTCTTCCTGACATATGTTGGTATTGCACAATAATGATACTAACCAAACAAGGGGCCTG
ATTTTCATTAACAATTAATAAGCTTTCAACTATGCGTGCATCAATTTGAGTTTGCTAGTG
GAGCAAAATAAATGTGAATAGTTCGAGAATGAATCACTATATATATAGATAGATAGCTCT
ATATCTCAATAGTTCATCAAATTCATTGTCCAATTACAAAGTTAGACTTCTATCAAGTAC
TATATTCGTCTCAAAAGCCATGGGATTCTTGAAAATTCTGCTTATTTTCATCTTTTGTTC
TTTCCCATGGCCTAGTACTCAGAGTGATTTTGAGACGTATATAGTCCATGTTGAATCCCC
>T459_00430 СHR_1             :+U  EU:NC; range  -499 to   100.
TATATTAGTTAAACAATGCTATTAGCAAGATTTTCATGGTATTCAAACATAATTGAACTT
GCATGGAAGTATATATTTGTCTTGCCAAGACATCATCACATATATTGAAAAGAATTGTGA
CTAGAGTTTTACAAAATTCACTACTAAAAATACGCGAATTTCTGATATGAACTTCAAAGG
AGAGGAAGATTTTCTATGGATATTCCGTAGTAAATCTCATATTCCAAAAGGGCGTCTCTC
AGAAAAATTCGTCAGAAATTCGCGTGGTTTTAGTAGTGCAATGGCAAGTCTCATTCACAA
TAATGAAACTAGTCAAAATAAGGCCGGCCTCCTGTTGATACAACAATTAATAAGCTTCAC
AATGTGAGTTGATCAAATTGATTTTGCAAGTGGAATAAAATAACATGAACTTGAATAGCT
TAAGGACAAACTACTTATAAATAGTAACTCTTAAGATTCAAAAGTTCATCTAATTCACTA
TCTTTACCCATTTGCAGCCATGGGATTCTTGCAAATCCTTCTGGTTTTCATGTTTTGTTC
TTTCCCGTGGCCTAGTATACAGAGTGACTCGGAGATTTATATAGTCCGTGTTGAATCCCT
>T459_00431 СHR_1             :+U  EU:NC; range  -499 to   100.
GAATATCTTTATCAAAATTAAATACACACTTCTTCAACCCTGGTAGGTTTTCCCATTAAT
GTAGTTGACCCATTACATCAAGCGTCAATGTTGTCATTTATTAAGATTGATATTTTCTGC
AACCAGTACATGAGTGATCAACTATAGACTATAGTGCAAGTGTAGAATATGTGGTGTGTT
ACAAAGAAATGATACCAACTTTACCTATGTTATTATAATTTATACAATATAGCTCAACCA
GAATATTATTCTAGTCCCTTTCACTATAATGATACATAGGAAACTAAGGACCTGCTGTTG
ATAAAAGTAATTAATACGCTTCACACACTGAGTTTAACAATTTAATTTTGCAAGTTGAGC
TAAATAAAAAGAATGTGTACAGTTCAAGGATAAAGCACTATATATGTAGATAGCTCCTAA
TCTCAAGAGTTAATCAAATTCATTTTCCGATTACAATATTATTAAGTACTGTTGCTATAA
CTTTAGGTCATTTGCAGCCATGGGATTCTTGAAAATCCTTCTTATTTTCATCTTTTGTTC
TTTCCCATGGCCTAGTATTCAGAGTGATCTCGAGACTTATATAGTCCATGTTGAATCCCC
>T459_00434 СHR_1             :+U  EU:NC; range  -499 to   100.
GAATAAAGTAAAGTACGGCAAATAAATTGAAACAAAAATTAAAATTTATATAGCTCAATC
AATTGAGGACTTTCATCTTGTTATAGTTGGAAGTTCAATCCATTACTTTGTAATCTTTTC
TCAATTTCACACCTTGTAATATTGCAGCTACTGTTTTATTTCTTAATGCAGTCTCGAGAA
ACACTGTTTTTCCTAGAATAGCAAAGACAAATCAATATAAGCTCAAAGTAATGGAATATT
TTCATTACTTTGATGCTTTCAGATGATGCCTCTAGATGAAAGAAGTAGGCTATTTATAGA
TTACATGAATGAAATCGTAATTGATAAAATTTCTACCATGCTCTAAAGACACACCCAATA
CAATATCGATGATACTTTACCTATGTTGCTTTTAAAATTACTCATTTGCTAGTTTTTGTT
ATCTTGGACTATACAAACAGTAAGTACAAAAGTAAAAATACCCAAAATCCAACTATGGTA
GCTGCCAAATTTTCTGACTATGTCAGAAGACTTTGCTGTCTCTGACATTATTTCAATTGT
TTTTATCTGCACATATCAGCAGCAGAGAATATTAAAAGAAACACAAGAAAAAAAAAAAAA
>T459_00440 СHR_1             :+U  EU:NC; range  -499 to   100.
TCCAGCAAAGCCAAGCATTTTCTCCTTGCATTCCACTAGTTTAGTTTTATTAACCCCCTT
CTACTCTATTGTGCATGTCATTGCTAGCCAGACTAATATAAGCTCCAATTTTTCATTTTT
TTAGTTTGGGGTTCTTTCTTTATAGTCCATTTTCTTGAAATCTTCATTTTCTTGAAATTG
TGGAAAAAATTATAGAATTTAGGGTTAGTAAATCTGACACCAACCCAAATATACAAAATA
CCCAGAGTTACTAACTTTATTGTTTCTTGTACTAAATCACTGAATTTTAAGTTATACCCA
TAAATGCATTTTAATTACTTTCTTGTTTTAAGCAGATACTGAGTATTGAAAATGGTCTTG
TTTAGTCAAGATGGGAATGTTGTGTTTTTGATAATTGGACCCCATTTGAGAAAAGGGAAA
AGGGTGTCTGGAGAAGTTGAGATCAAGAAGTTTCAAGATTGGATCAAGAAATGATAATGC
TGGAGTTGTGCTGGGGAATATGAAAATTTTAGGTACATTTGTTCATTGTGTTGTTCTTGT
TTGGTGTTTTTGTTTGTTTGAGTTGGAATTGGTGTGTCCAATTACTGAAAAGGAGATCTT
>T459_00441 СHR_1             :+U  EU:NC; range  -499 to   100.
TACACTATCATGTACAGCAGTTGAACTCATTTTTTCACTAACAAAGTTTAAAAGTGATTA
GAGGAGTAATATTATGACGATTGCAGAATATATTGTGGTAAACTCATTGTATCCTTAATG
TAATTTCTAAGGAAGCAGAAATGGCTTATGCTGCTCTGGCTTCTGCTGTATGCTCGCTCT
ATCTATTCCTGCAATGCGGTCATCCATTACTGAATAATCATCGGAGGAAAGATGAGATCT
TATCACTATGCAAAAGAATTATTGCTTTTCAGGAGTTCTTGGCGGATTATGGAGAGATAA
AGCATTGACACGAAGGGCTGAAATTGTTGGAAGGAAAGATCAACGAGAAAACATATCAAG
TTGAAGATACTGTTGACTCGAAACTGAGAAAATATTTCCTGGCTAAAAATGCAAACTACC
GAAGAAAAAGGCCTACTCAGTACTATGTAGGAGATTGCAAGTAGCAGTTGAAGAAATGGA
ATTTATCAGAAAAGAAGCGATGAAAATTAAGGGTGACAAGATTATCACTTTGAAGTTTAA
TTCTAAGATTTCACCGGCTAGGCTTGTATGTAGTCCAAGTGTGCAACAAAAACCAGTTGG
>T459_00445 СHR_1             :+U  EU:NC; range  -499 to   100.
CTTAATAGTCAATTGTTCTTTAAAGCAAAAGTTAGAACACTTTGTGTTATGATCAAAATT
TACCAAGGAGGTCAAAAGATAAAAATCACCCCTATAAAGGCCTGTTAGCTATTACAGTTC
TTTTTTTTATAATTCAGACAGTCACTGGTCATATTGGTGTTACGTTTTTCTGCAGACGAA
TCATTGGTGATTTTGGTGTATATTTCTGTACAATTGCTGTAAATGCAATGAAATCCAACG
CCCTGAAGCTGTTTGATAAAATTCCTAAGAGACAATTCTTCTTCAAATTCCTTTTTTCAA
TCTCATGGCCTGTAATTGCATTCTAATTCTCCATTTTTGCCTTCTTTCCCCCTAATAAAC
GAACCCCATTATCAATCAAATTAGTATAACTCAAATGGGGTTAGTTAATCTTTCTGTTAC
ACTCACTGTAATATCAGCTTCACTATCATTCGCATTCGACGACAAAGACCGAAGCTTTAA
CACTACAATAGTTGAAAAAATGGCCACAACACAAGTATTGGATTTGAAAAGGGAAGGGAA
ATTTACGCACATAATTAAACCACCTAATGTAGGATTAAAGAAACAGCCTGAGGTAGTTTT
>T459_00447 СHR_1             :+U  EU:NC; range  -499 to   100.
ACCTTGGGAGATGCGTGTGTAGTTAGGAATTAGAGTTTATGATTCCTAGTTGTTGGGTTA
TAAGGATTAGAGTTTATAATTCCTAGTTGTTGAGTTATAGGGATTAGAGTTTATAATTCC
TATTTTGTTGGTTACAAGAGTTTTGCAATCAGCCGTTGTTGAGGCTCAGAGTTATTTAGT
GAAGTTGGGGTTAAATCCTGTAGAGGTGCAGGTCGTGGTTTTTTTACACCTTTTGAGCCG
GGTGTTTTCCATATAAAAATCATTGTGTTCTTTACTTTCTGTTTACTGCTTCCTTGAAAC
ACGTCAGTGGAACACGTCAGGCAACACATTCCATCGATAAGCAAAAGTTAGGCGAAAATA
AGAAAATCAGTAGGGCACGAATTGTTAATACTTACATCCGTATAAAAGCTGAAGTTTCTT
CTCTATTTGAGAAACATCACAAAAGATGGAGAAAATAATAATCCTTTTTTCTTTAGGTTT
TCTATTTCTTTCTCAACCTATGGCTGATGCGAAGTACCCTCCTTGTGATATTTGTGACTG
TTTTTGCAATGCTTGCAAATTACCGGGAGATTCAGCTCAATATGAATGGCTGGAATTGAT
>T459_00449 СHR_1             :+U  EU:NC; range  -499 to   100.
AATATAAACAAGTAAAAATGAACGGTGGAGTGTTACCTATATAGTCTTTTTTTCAAGAAG
ATGAAAAAAACTATCTTCAAGGTTCACTTCTTGTTGTAGCTCATATACAAGAAGAAGATC
ATCATAGTATGATGATGAAGAGGTTTTTTGTGAGATTAGTGAAAATTCTTGGTGGATGAC
ACCCAAAACCCCACTTAAAAAATCCCTTTTCTTTATGATGAAGACTATGAGTACCTTGGT
TCAATAAACAATAGTTACCCCTTTCCTCAAAAAAAAGCCACAAAACAAGAAAGAGAAAAA
AAATAGTACAAAATAAGACCAAACAACTCAAAGTCTACTCCCCTTATTCCTTTTTTAAGC
TTCTCTCTTCTCCCACTATCTATCTTTACAAACCCTTATTCCCCTTTAGCTAATTAGCTT
TGCTTGTGCATCCATTTCTTCTTTGCTTCAACCTAATTTCCATATCAAGAAGAATAGTAA
AATTGAAGTTAAAGAATCTATGGATCAAATGAACCATTCACTTCCTCCACCTTTCCACGC
TAGAGATTTCAACTTACATCAATTTCATCAAACCTCAGAAGATGAACAAAGTGGGACAAG
>T459_00452 СHR_1             :+U  EU:NC; range  -499 to   100.
CGTTGTAGGACTCATTTGAGGTTAGTGTGGGCCCATTTGGGGTAGCGCTGAATGAGTAGC
ACTCCCAACAGAATTTTCTCCCTAGACAAGTCGAGTAACACTTCCAACATAATTTTCTTC
ATAGGCAAGACTCGCAACAAAATTAGGCAAGAATTCGAACAAAACTTTCTCAATAAGTAA
GTCTCAGAATAGAATTTTCTCCATAAGCAAGTCTTCCAATAAAATTTTCTCCACAAGTAA
GTCTCGAATTTGAATAGAATTTTTTTTCAGATCTCGAATTTAAAACCTCTAATTATGGGT
GAAGAAATGTCACGTTTGTTCATTAAATATATCACATAAAAATATCTTTATACAAACGAT
TTTGTAAAAACGAATCCAATACAAACAATTAGTACTATAAAGGAGCCCGTTACTGCTCTA
TCTTCTCTCTGTTTTGTTCCTATTGAACAGAAGATGTTCGACAAAATGCCATAGAAGGAG
GCGCAAATAGCTACTATCAATGGCAATGCTTTCAACAGTTAGAAGAAGCATTGTTTTCTC
AATCCCATTAGCCAAACACTCATTATCCTCTTCTTCTTCCTTTCCATTGTCTTCTTCTCC
>T459_00453 СHR_1             :+U  EU:NC; range  -499 to   100.
TATGATGGGATTGTTATCCCATCAATTGAATGGATAACTTATCTCAAAATTATTTATTAG
TTTCGAAATAAATTATTTCAAATATTATCAACCAAACATGTAATAAAAATTTTTATCCCG
AAATTATTTATTTCAACACCTCAAACCAAACGAGCCCTTAGAGTATTAGCGTCTTTTCAC
CATCACATACCGAAATTTCGATTTCTTTTCCTATTACAACTAGTTCTCCTATTGTGACCA
TTAATAGTACGTGTGATCAAAGGTTATCCCATATCCTTTATTACCAATAATGCCCTTATA
TCATTACCTTAAGTTGACCATGCCACAAGGGTAAAATCGTCATTACATCCAATCCTACCG
TCATAAGGAATGGACCTTTTGCCCCCACAACTGTCTATATATACATTCACCCCTCTTATT
CAATTGCTTATATTTAACTCTTTTTCTCAATTCTATTTTGATATTTGTGATTGTGATTTT
GATTTTGATCAGAAAAAAAATGAGTTGTGAAGGCAACAAGTTGAACGGCGAAACGAGTTT
CCAGCCGTCGGAGCCATCTCCGTGCTCAAACGGCTGTGGATTCTTCGGCACGGCGGCAAC
>T459_00455 СHR_1             :+U  EU:NC; range  -499 to   100.
GCTTATAAGCGAGATTTTAGTGTGGTGCCTTTTTGTAGCAAGCATATTCATGTATCAAAA
CAATGTAAAATGAAGTAATTTATGAATAACACAAGTAGCATTAATTATAGCTTGAATAAG
ACACATGTACACATAAATATTTGACTTCAAATAATAACACTATCAAATAAATTCACAAAT
TAATAATTTCTTGATTTATGACTATCTATACCATCTTCATTTCTTCTTCACATGTTACTC
CAAACAATCAGCTATGGCAAGTTCTACCTTAATCTCTATTCCCAAATTGCCCTTTTCCCC
TCAACCAAAACAAACCCAATTCACCTCACAAACTAGAAATTACAAATTTGCCCTCCTTTC
CAAGCTTGATGCACTAAAGCTTCCTCCATGCGTGGGATTCAAGAATGGATGGAATCACAA
GAATTTATTATACACTGCGTTACCTTTGAAAAGTGCGGCTACTATTTTGTGTGTCGCTGG
AATCGCTTTGGCAACAGTAATGGTGGGAAGTGATGCAGCGTGTGCTTCAGAAATAGGTGT
AATGGGTTCTTCTTTACAATTCAATGAACCATCTAATGCTCTCTCCTTACCTACTTGGGC
>T459_00457 СHR_1             :+U  EU:NC; range  -499 to   100.
GTGATATAAATTTATGTTTTTTCTTCATTGTTTAAGCATGATGTAGTTATATTAAAGTTT
GTTGATGCTTGATTTTCGATAATATATCTTCTATGTTTCTTTGTCTTATTTGAGTGTTTA
TTGTCATCGGATCAAACATGAGTGATTTTACTTTGATTATTCTAAGATGGTACCATGGTG
GAGTGTTAGATTTAAGTAGTGGAGAACCGGTTTACAAAGGTGAAAAAATTACAGAATTCT
TAGATGTTGATGTTGACAAGATGTCATATTTTGAATTGAGAGACTATATAAGAACATTAG
GATATAGCACAACATACACCTTTAGTATTAAACCACCAAATAGTGGCATTTTGGTAGATG
TGGACAATGATACGGATATTTTTGAAATGATGTGTTCCTTGAAAATGGAGATGAAGTAGA
TGTATTTGTCAAGCATTTTGTGGATGAACCAATTGTTGTGGACCTCTCAAAATTCTTAGA
AAATAGAAGTCTTGAGAATATGGAGGAATCTGGTACATTTTTTGATAATAGGCCTAACTT
TATGGTAGGTGAGAACCATATAAATGAGGAGAACCTTTTTACTTCATTTTCAACTTTATC
>T459_00459 СHR_1             :+U  EU:NC; range  -499 to   100.
ATAATAATAAAACTCCGTTATTATTTTTATTTTCATTTTCTTCTGTGTAATTCGTTACTA
CATTATTATTGTTGATTGCTTCTCTCGTCATCTACCATTATTCACTTCTCCTCGTCTTGT
TCATCATCATCATTCACTCATCAGCATCCAATTTATTTCTCTAATATTTGTGTATGTTTT
ACGCAAAATCACTTTAATTTCCCCACCTGTTTTTCTTTATTAGGGGTTAGATTATTTTTT
CCCTACATTTAACGGTGATTTTGGGATTTTCCCGTTTGAGCTTTGTGATTTTGATTGGAA
TTGTAATCAAATTCTTGATTAATTTGGGATTTTTGCTTGGAATTTAGATCAATTTGTTGA
GTAATTAAGGAAAACCCGTCCGGGTTTTGTGATTTTTGAGTGGAATTGTAATCAAATTGT
TGAGTAATTGGAGAAAACCCATCTAGGTTTTGTGATTTTTGATTGGATATTTGGAATTGG
ATTGCTGAGTTTTGTGGTGATGACGTTTGTTGGGAACGATGAGGAAGAAGGGGTAGTGGT
GGTGGTGCCAGCACCCTTATTGGGGTTGGAAAGGGAAGATTCAAAGGGTGGTTATGTGAA
>T459_00460 СHR_1             :+U  EU:NC; range  -499 to   100.
GTCCTAAAAAAATAATAGTTACTTTAGTGGGATATTTACATAAGTTCAATGACAATTTAG
GGAATTAACTCTACAAATTAGCTATTCGAAATAATACACATCACCAAAACACTACGAATA
AGAGGCTACAAGAAACTACAGGTACAAATACAAATAAAACACTCTTCCCTATTATTACGA
GCATACTCCTACCTACTATCCTTCTATCCTAATCAGCATCCTCCACGCCTTCCTATCTGA
GACTCTCAAACCAATGTTAGGGACTCCAACTCACTAAACTTCAACTTTTTCAAATTTAAA
ACATACTCAAACACAACTTCAAACTCCAAATTTCAAGTTTCTAAGAGCTTAGACTTTCAA
GTTTCTTATGGGCTTTTAAGCAAGTCCAGCCCATAAATTATTGGATCTCATATAACGGCG
TCGTTTCTTATCATCATCTCATTGTACCAATCAAAAGGTCCAATTTTTCAACCCATATTC
CCAAATTGGAGCACCTAAAATGGCTGTTCAATCTCCCTCCACAGCTTCTAAGGGCATCAA
CCAGCTAAATTACCAAAAACCCAATTCACCCGTCTTCTCAAAAAACTCGTTGGAACCAAA
>T459_00464 СHR_1             :+U  EU:NC; range  -499 to   100.
AGGTCTGTTACATTGCATGATGTGTGACCAAGTGGCCTTTAGGTGTATGTTTATTTGGTT
CGTAATGGTAATGTTTACATTGTTTCAGCAAAAAAAAAAAATTGAACTAGAAGTATTAGG
CCTAAACTTGTCGACAGCAAAATAGTATTTTGTTTTGCACTTTTGCTATTCCAAAAAAAC
ATTACAAAGTCTCAAAATAAAAAATAACAACAATGACACACCCCTTAGCATATTAAAACC
CGATTCCTATGAGGTGATTTTTAATAGGTCTTCGCTCAAAAAAAATGTAATAAAAGAAGG
ATCAACATCAACAGAATAACAATTCTCAAAATCCAAAAACAATTCTCCCTAGATCAAATC
CAAAAAAAAAATTTTTAGCGGGTCAAATATAATTCCGGGTTTAAACCCGACCCGATGTAC
CTCCCTATCCAAAAACAACAAAGTCCTTCAACAAAACAAATTTCACACACTCTCCTTTGT
ATTTCCACCAAAAGCAACAATGGCAGTAACACTTCCGACAACTTCTTCCTCGTATATACA
CTCGACAACTACGATTCCTCAAACTTCTTTAAGGTAACATAGACCTTGTGGTCCGGTCCT
>T459_00467 СHR_1             :+U  EU:NC; range  -499 to   100.
AATTTAGAATTCAGACAATCATCAAATTGAATCATTGATGAATTAGCAACCTTTATATTA
GGACTAGATGCCCGTGCCCGTGTTCGTGTTATGCACGGATGCATGCTTGATATAACTATG
TGCATCTTGTAGTAAGGTTTGAAATTAGTTTAGGGTGGATGAATGACTTAAATGGAATAA
GATTATATCAGTCTTTTCATGTAGAAGCATATTGAGAATTTGAATTTCATGAGCTCTAGT
ACTAAAAATTACGACCTGAAATTTTACTTGACGAGAGTGAAATTTATTTTTTGTATGTAC
ATGTTAAATGCTTAAAGCCTGCCTCTGCCCTTATTTCCGTATCAGAGTAATAACTAATAT
AGCACAATGAGCAAAGTAAGGCTACATCACTTCCTAAAATAACACTGCTTAGAGAAAAAT
CCTGTATACGCCACTATTAGAATCATTCGTCTTTCATACTTGACCCCCATTTGACTCGAA
CTCAACCTATCGATTGGAAATGAAGAATGTCTTACTACTACTTCTATTGATGTCCAACAT
GTATAAGAATTTTGTGCAGAAGGGGTACAAGAAGGAGGCAAAAGTTGTGATTGATGTGAC
>T459_00470 СHR_1             :+U  EU:NC; range  -499 to   100.
TCACAATACCTAAGACACCCACCACACCCAAACTCTCTTAATCCCTAGCCACAACCCACA
CTAGCCTTCTACCTTAATCCAAGACCTCCACACCTTTCTATTTAAGGTATAAAATTATAT
AAAAAGTGTATAAAATGTAAAAAAAAAGTACAATTATTGTATAAGTGTATCAAAACTGTA
TAATTTTCGTATGAAATATTTATATGTATAAGATATATATAGAAACTATATAAAAGGTGT
GTAGAAATGATATACAACAGACCAACAAATTGAAATGGCTAGAAAGTAAAATTTAAATTT
CATGAAAATAGTTTAATTTGAATTACCTTTTCTGTCATTTTTCCAAAATAAAAAATATGA
CATGAAGATATTGTATTGGGCCCAAAAATTGCCATCCAGCCTAACAAGTTGGGTTTCAAG
AGCCACATAACCAATTCATCCTCATTCCATTTTGACCAATTCTCCATCTCTCCAATCAAA
TACAAAAATCGCTAGAGAGATGAATAATGGAGATGAAGAAAAGGGTTTCCTATGGAAGTT
ACCAGTAATTAAGTCAAAGCAATTAGGGAAAATCGGACCTGGTTTTGGACTTGGGGTTGG
>T459_00471 СHR_1             :+U  EU:NC; range  -499 to   100.
AAATATTTTATTGTATATTATATTGTTAAATTTATTATTTCCTGTTTCATTTTTATGCGA
AAATCTTTAACTTGATACACTATTTAAGAAAAATAGAAAGTTTTTTGAAATTTATGAGCT
AAAACAAAGGAGAAAGGGCGTAAATAACACAAAAATAATCATTGAGTTTTAGTTTTATTT
TTTCGTCATTTGTTGACAACTTTATACAATATTGATACAAGTTTGATACATATCCGTAGT
TATGTATACAATTTATCTATATATATTATACAATAATGATACAAATTTTGTATACATTAT
ATTAAAAATGTATCTCTCATATAACAATGATACATCATAAAACTTTGGGCCGGGTCGGAG
TTTCGTGGCCCAGTTGCCAGATTAGTCCAAAAGCAACTCGAAATTGGACTATACGTATGC
TTCTGGTTATGCTTTCTACTACACAAATTTCCCCAAATCCAAAACCCTAAAAATAATTCT
CTTTCGCCCCATTTTCGCCATGGCAAATTGGTCCCAACTTCCCTACGATTTACTCGCCAC
CATAGCAAAACGTGTTACATTTCTCGAAGATTTCATTATATTTGTTGCAGTTTGTAAGTC
>T459_00472 СHR_1             :+U  EU:NC; range  -499 to   100.
ATGCTATTTAATAAGCCACTTGATCGTTAGGAGAGGAGTCCACGTATTTCATCATGTAGC
TGGAGAATTCAAATATCACTGTACATACTGTATTTGGATTGAGGTAAGAAGTGGGGTGAT
TAGGCCAAAGTGGTTGGATTGAGGTAACACCAATCTCTGTATAATATGGAAATTCATCAA
TCTTAGAGACCGTTTGGATTGACTTGTTTTAAGTGTTTTTAACTCAAAAATATAGCTTTT
AAGCTCATTTTTTATTTGAAGTGTTTTTAAATCAAAATAGTTTTAGAACTCTTTTGTAGT
GTTCGAATAAAAGTAAAAGAGTGCTTGTAAACCGTCCACATTCAATTCTACTTCGATCGG
ACATGTATGGATAAAAACCTGCTAGTATTAGTATACTCTTCTTTTTATTTTCAAATTTTT
GTCCAAACTGGAAGTGTATAACTGCATGGAAGGCAAAACCCAAAAGTAAATCCTTCGTTC
TTTTTTTCCCTTTTTCGCTATGGCGAATTGGTCCCAACTTCCATACGAGCTACTTGTTAC
CATAGCAAAGCGTGTGTTCGTGATGGAGGATTTCATTGTGTTTGGTGCTGTTTGTAAATC
>T459_00473 СHR_1             :+U  EU:NC; range  -499 to   100.
TCACCTTAAGTAGTGGTATGATTTGCGTACACTCTACCCTCCTTATATCCATTATGTGGC
AATACACGAAATATATCGTTGTTGTTATTGTTTATAATTTTAAAATAAAATAAAAATATA
TTTAAAATATTGTAAATAATATTCATGGTGAAACACAAACGGATGGACCAATATTTTTTT
TTTCAACCCCTTATTGTTTTCCAATTTGTCCTATTTATCCTGCCAGATGTGATTCCCATA
AACTCATTCAATCAAACAATATACAGCTCTAACCAAAAAAATAAAAAAAAGAATATAAAG
CTAGCCAGCCACCTTAACTCAGAACCCAACAAAAACCTCACAAAAATTATGAACTACTTG
TCTTGTTTCAGTATCTTTGTACACTTTGTTCTCTTCCATCTCTAAAATCTCCATTTTTCT
ACCAAAATAAAAATAAAAATCAAGATTCACTAGCATTTCCATTCTCAAAATCCATTTTTT
TTCCCTGCCCTTTTCATCAATGTTACCCTTTTCATCAATCCAAGAGGCAGAAATTGCCAT
TGGAAGATCTCTTACTTATGCTGAAACAATATGGTTTAATTACTCTGCTAATAAATCTGA
>T459_00474 СHR_1             :+U  EU:NC; range  -499 to   100.
TAGAAAAACTCCGGCGATCAGTGAAAACTATTTCTACGAATTCCTTGCTATAGCATTTTA
CAAGACGCAAAGACTCATGCATCACGCGACATATAAAACTATACTAAAAATATAATGTTA
TTATATATCTTTTGGCCGATTGTAGTAAAACACAAATACTTCTCCTCCTAGAAACAATTA
ACCAATTATAAAAGAAATCTTTTCCAACAAGGAAACTTTTTCACCAGGAAAATCCTCTAG
TAACGTCGTAATAGGAAACCTTAGTTGTGAAGGATTTGATATTTGGTAACTTTTTTTAAT
CCGTGTCTAAATAGGACTAATTTTTCCTAATTCATATTGGAATAGGCTTACTACTCTTTA
GTCTAATTTGGTTTTGTAGTATTATAAATAAGTGTTGTATGTTACATATTTTCATGTAGC
AAAATCAAGAGCTTTTGAGTTATTGAATAAAGCCCCTCCTAGGATCTTCTTCTCTCTAGT
TTCGCTTTGTGCTTTTCTCATGGCTTCTCAAGAAGAGTCGTTGGAGTACCTGGAGTTGAG
ATGTCGACTTAAAGAAGATATCAGGAAGAAGATGAAGAAGAACAAATTAAGTTCTTCAAT
>T459_00478 СHR_1             :+U  EU:NC; range  -499 to   100.
CGAAGTTGATTTCTAACTAATCACTAATTATTTCAGAAAGTTACTTTCTTTATGGAAGAA
AAATTGAATCAAGAAAAACAACCGAAAGGCTCGACGATGGGAAGATAGTGTGGCGAAAGA
AAAATGCTTTTTGAGATTTATATTTTTGTAACGACTCAATCCGCTAGTGATATTGTCCGC
TCTGGGCCTAGACTCGCTCGGGGACTTCTTACAGTCGTGGTATGATTGTCGGACCCTCTC
CTCATTTCGTCTTTCCTATTACGGTAGCTGCCTTTGGTAAGACTTGATAATTGGGTAATA
AATTTTGAGTCGATGTAAATTTTGTGTAATTTTAACAAAAGAATTATTGAAAGTCCTAAT
GAACCCCCAATTCCATGATTCCTTCAAAATACAACTAGTTCCGAATTCTAGTTCTAATCA
AACTAGGAAAATACTATCTGCCTATAAATATCCCATAAATCAAAGTCAAAAAACATAAAC
AAATTATAGTTACTTTAGAATGGCGAAGTGGGCAGAACTTCCCAACGATCTGATTGCTCT
GATTGCAAACTGTGTTAATGTGCTAGAAGATTTCGTGACTTTTGGTAATGTTTGTAAATC
>T459_00479 СHR_1             :+U  EU:NC; range  -499 to   100.
AGCTGATGAATCAAAATCTATATCTGTTGCAACTGACGAAACAGTTGTTGGAAGAAATCA
AAATATTTCCTCCAATATATGGTCCCTGTCACAACAGATAATTCATATGTTGCAACAGAT
GGTAAATCTGATGCGACAAACCAGACAGTGTTTATTTATCTGCACGCATGTGATTACTTC
TTGCTAAAAATGTTTGTTTCAATTTAGTTGTCCTATTTATAAAATCAAGAGATTTTTATT
ATATTCTTCCAAGATTACCCTTATTATTAAATGACTACATAAATTATATAATTCATATTT
ATACTTTTAAAGCATAATTAATAAGGCCAATTTGGAAAAATAATCACCTAATTAATATTT
TTTTTAATTGGTGTGACAAGTCCATAGGGCCCAACTAATACGAAATGGAGGGACTATTAA
AAAGAGGTAAAGAGCCGTGACTTTTTATCTAACACATTCAAAACAACTAATGAACCGAAT
ACTCCATTTGTTGAAACTGATGAATCAGGTGTTAGAAGAAATCAAAACATCTCCTCCAAC
ATATGGTCCATCTGTTGCAACAGATAATACATATGTTGCATCAGATGTCTCATCTATTGC
>T459_00482 СHR_1             :+U  EU:NC; range  -499 to   100.
TGACAGTTAACGAGAGGTAACTTCTCCTGGTTTCACTTCAGCACTTTATCTTTTTCCTTT
TTTAATTTTATCTTTCATTTTTTTTTCTTGAATAGTTCTTATTTTTCAGATTTTCATTCC
ATTTTCTCACGTTTTTCTCACCTTGTAGATAAAGATTGTGCTCCACTAATTAAGGTAACT
ATTAATTTGCAATTATTGCATGCTATCTCTTCCACAAATATTTAAAAATACTTAAGAGAT
TATATTACCTAATATCCCTTATTTTTTTTTAAATTTTCATAAAATCCCATTTTTTTAACT
TTACTCTTGATACATAATAAGAAAATCCACATCCTATTTTTACTCCGCCATTAATCCCTA
AAATATCTCCCTCATTATCAACAAGTAATACAAGGTTTTACACAGATTACCCATATTTCG
GGAGTGTCTTTAATTTTTATCCATCAAATTGGTGAAAAATTTTGGATCAAAATTTCAGAG
AACTTTTGCCTTGTCGGACATGAGTCATGTAGTACCTATAAGTTCTGAAAGCGTAGTTCG
GTAGGAATTAAGTTATGCCTCATGAGACAAAACTTGTAGGTTACAAACTTCTTACGGCAT
>T459_00483 СHR_1             :+U  EU:NC; range  -499 to   100.
AGATGTTAGTTAGTATCAATATTATTTATTGCACTATTTATATCATAATGATAAAAATAA
ATTAGTCTATACATAATGAGATAATTAAACTTTAAAATAACTAATCTCAAAATTAATTAT
TCCGAAATAATTCTTGGCTAACCAAATAAAGAAATTAAGGAGTATAGCATATTGATCCAC
TAATTTTTGAAATGAAATTATAATTTCGGTAAGTTTTGGGTCCGGATGTTTGGACGGCTG
CCCCATACCCGTTTGAGCGAACCCGGAAAATGATCATATCCATCGCGTCGGAGACAATTC
AACTTTGGGCCTTCTCTTTCAACAGTCAACGTGCGAATATTACTACGACTCCTTCTCTCC
CTCTCTCTCTCTGTGGATTGTTAAACCACTGAGAATTTCCAATTGCGATCACAACGATCT
CTCTCTGTGATCATCAATTATTTAAGCGCCACAGAGAGAGAAGAAATTCAATTTGAAATA
TACTTTTTTTTTGTTAAAGATGTCGATGTCTGATTCGGATACGTCTTCGCAGGGCAGCGA
TTACAAGAACTTCCGGCAAGTTGTACGCGACAGTGAGTATTTTACAATTGTATTTTTGCT
>T459_00485 СHR_1             :+U  EU:NC; range  -499 to   100.
GCTTTTTATCCTGGAGTGTCTCTAAGTCCTATCTGTCGCCAACTTGGATTACACCATCAT
TCTGATAATTAATTTGAATACGGCCTCTTTCTAGTTTTGTGATTTTTTTCCCTAAATACT
ATATTTGTATAAGTTAAGCTGATCTATTTATTCTCTTCACTGTAATCCAGACTGATGGAT
GTGTGAATGTAGTCGTATTTGATCAATTCTAATTATTCTTTCTCTTGACAATTGTGGTTT
ACAATATTCAATTCGCAAATTCCTCGATATCCTCCTTCCAGCATACCATTTTAATTGAAT
AGCAAGAACTACAGAATAACCAGAAATACACGGCCCAGGTGCCAAGTGTTAGTAACTTAG
AATTGGAGAATGAAACCAGAATGTGAACCACAGCTACTAGTGAACACACTTATATCCCAC
TTGAAGAATGAACATTATCTAACAAATACCTGTAAATATTTTTCACATGTTGTATTCTCT
GGCATAACCCGCAAGCAACATGGTACTAGTGAGTGACTATTCTCTGGCATATGAGACTTC
AAAGGACAATATATTCAATGTTTCTCAGTTTACAGAGGTTTACTCATTCATAGCTGGCAT
>T459_00486 СHR_1             :+U  EU:NC; range  -499 to   100.
ATTACTAATATAACTATGTGGTTGACCACTTTCATATAAAATAATACTGTATATGAATCT
GACATAACATTTAACATTTCTGTCCCACATTGTGAAACATTAGTTGACTCAAAATAACAT
TCATGATTTGAAAGTATATTTCACAGATGAAATCACAACAATGAGCCTGATTTCCATTGG
TTAATGAGACTCACCTGTAGCGTAAGAGCCTAGCTAGTAACAATGTGTAAGTAGGTATGT
GTTACTGTCCACAATTTAAAGTATAAACAACAAAAAGAATAACAATAGATTAATAAAGTT
TCAAGTACACATTTAATTATGCTTCGTTAAAAAATTCAATCTCATCACAATTGTTTAATA
TTGGATTAATTCCTCCAAAAATAAAACGAAATACTATTTTGCAATACTGACAGTCGAAAT
TGTAAAACTTCAACAAACTCATGAATAAAAACAATGCCATTTTGTACTTATATGGCATAG
CTTAGTGCCTATCGGATTTATGCCAAGCGAGACAAAACTATTCGAAACTTATGGAAAGTG
AGTTAGGTCTTGATAGATAAGGATACTTCCGTCCGTGAATTTTCATTAAATAAGCCGCAT
>T459_00487 СHR_1             :+U  EU:NC; range  -499 to   100.
TTGTGTTTTGCTCATTGATTCTTGTTCAGTGATGTTTAAGTGAAAAAAGAATGAAACTGT
TCACACATTTTTAAGATTTTCACTTTAATACAAACAATCTTTTTACAGATAACACTTGAT
ACCCTTTTCCTTCTTATTCAATTTCCATGGGTAATTCTTCTTCCTCCATTTCTCCTTGTC
ATCTCTCTCTTTTTACCCATGTAAGTCCACCCCTCACTCTTTTACCCCTTTTTCTCTTTT
GGCTATCAAGCAAATTCTGCTTAATGATCTTTCTTTTCTTTTTTGTCCTTACATATATGC
TCTCTACTGCTTTCCTATAAGTTGTCATGTTTTTTTCCCTTTTCATTACTACTTAGATTT
GCGTCACTTGAGCCGAGGGCCTTTTGGAAACGGCCGAAACGGCCTCTCTAACCTCGCCAG
GCCCCACTTTGTGGGAATTTCACTGTGTATGTTGTTGCTGTTTTCTGAAAAGATTTATTT
ATTTTTGGTTTGTGTTTTGATGCAGATTGAAGAAGTTAATGAAGAAGAAGAATATTCACA
AGGGAGAAGCAGTTCTAGAGCTGAAACAACTCCTAGTGAAGTTGAGTACAGACACCATCC
>T459_00488 СHR_1             :+U  EU:NC; range  -499 to   100.
CGACTTTAGCCAAATGTTTAATATCTTTTGGTTTGAAAAGAAGGGAAATCAGTTGGAAGA
TTGTATCCACTTGGATTTTATAGTCTACTATTGTTGTGATAGAACTGAAACACTATTTTA
AAGATTTGCATGCATAGTGCAATATATAGAATGCAGTTTATATGCAAATAGGTGTGCTTA
TATTTAGCAGCATTCACTCTGTTACAAAAGTCAAAAAGTTGACTTACGTTTGAGCTTCAA
TGTACAAAGTAGCAAGGGACAGATGACATCACTATATGGAGGGGAAGACTTGTATAGCTT
TCACTTTCTTAGTGTTTCATAGTGGATTACAGAATAACTTTGTTGCTTCTTTACAGTCTA
AATGTTTGCTCGAGTTGTTTGGGCTTTAGGTCATATCACCTTGTTTGTTTCCATCACTGT
GCATGAAGATATTGTTGTTTATAGTACATTTTACTGAGTGAAACGACCTTTTGGTAAATT
TTCAGGCCAAAAGTTGAAAATGCAGGGAGGCAGAGACCCTTTTTCCAATTTTGGTAATTC
TTTTGGTAGTTTCGGTGGTTTTGGCGGATTTGGAGATCAGAGGCGTTTATTATCTGGTTT
>T459_00489 СHR_1             :+U  EU:NC; range  -499 to   100.
TCATGGTCCTCTCCAAGTAGCTTGATGTCTTTTAACAAGATTGGATAATAAAACAAAATG
AAAGTGAATGTTTTGCTCCAAAATGGGCCACAAAAAATAAATTTATTGGCAAATAACATG
CACAATTGCATGATTTGCCTTTCGAATGACTGGTCTTTATGCCTAGCATGACATAAAGTT
GTGCAAGGGTATGAGACATAATCTGTAGACAAAAAAAGAAAAGAAACAGCTCAGTGCATT
ACCTTTCTATGCGTGAGATGCGAGGGTCGGACATTAAAAATTTATTATATACAATTCTAT
TCTGTATATTATCTATAATTTTATAACATCTTAGTAACAACTTCATCAATTATGTTAGAA
TTATCCTATAAATATATAAACCTATATTAAGTTACATTAATTAAGTGGTAGAAGTGCAAA
TGATCCACTAATATGATTAGATAGTGGCCTAGAAAATAACCATAATTGGGGCCAGGCTTC
AATTTCCACTCCCAAAAAAATGGCATCACTCAGAACAACCACAAGCTTTCTCGTCCGGGG
TATTTTCCGTCCGTCAATGCACTTGCCAACTGTTATTCGCTTCATCCATATCTCACCACC
>T459_00493 СHR_1             :+U  EU:NC; range  -499 to   100.
CCTCTATGTGGATAAAAATAACACAATAATCGTGAGATAACTAATTTTGGGATAAGTTAT
TTCGGGATTTTATTTCAGTTAAATATGTGGGATAGACGCCTATTAAATTTGGTCTCGAGA
TTAGTTATTCCTCAACTGAAGGGGAGTTTTGGAGTAATTGGTAAATTTGTCGTTCTTTAG
CAGAAATGTAAGGTAAGTTTGCATATAATAAATTCTTGTGGTCAGTCCTTTTTTGAATTT
TGGTCGTAGTGAGATCTTTAGTGCATCGGTCTATTCTTTTTAATTTGGTACTTACACCAA
ACGAGCATTATGTAGAGTCAAATGATGAGGTTATATTACAAATAACTAATGTTATGTACA
CCTTCCAAGAATCCTTTTCTTTTTACTCTTAAAAAGATTAGATGTTTTATTCATTTGTTC
AAAACTACTGTAGAAACACTTGAATACAGCAAAATCCAAACACATAGCAAAACACGACAC
GGTTGTTGTCTTGGCTGAAATGCACAGAGCCTATAAATTCTCCATCTGTTGTTTCAGTAA
CCGAAGAAGTTATGGAGCATTTCTCACTACGCAATCACAACCAGTATTAAGCAGTCCTGT
>T459_00494 СHR_1             :+U  EU:NC; range  -499 to   100.
ATGTTTTAGTATCTTGTGTGGATTATTTGGGTGCCAATGAATTAGTATGGTTATTTTTTG
TATTGTTTGCTAAATGTGGTCCTCGATGATGTCCTTGCAGTATGGTGGTTACATACATTG
CATAAAATTTCTTATCATCTTGTTACAGTTCCTAATTGCTGTTATTGTTGGAGATATGAT
AGCTGCATTTATAGTTCTTAACTGGTGTTGCTTATTCTTTAGAGATATGGAAGCTGCGTA
TATAGTTCTTAACTAGTGTTGCTTACTCTTTAGAGATATGGTAGCTGCATATAGTTCCTA
AAACTTCTTATCTTCTTTTTTCTTCTTATAATCCTTTTTTTCTTTGCTGCTCTGCATCTA
TTATCAATAATTCAAAAGTTATGGGTCCAACAATAAGAATCCTATCAAATTTAAACTATG
GATGCGCTTCTGACCATGTTCTCTGTTGTTTGGTTATTTTAGTTTGGTGAGCTTCAAGCT
GCTTTCTCCTTGGGTTGCCATGAACACGTCTACTGGAGCCAATTTGGAACTATCGAGGTG
CATTGCTGCATCCCCTGTTTGTCACTTAAAATCGTCCATCTTTGAGCCAAGATCATGTGT
>T459_00497 СHR_1             :+U  EU:NC; range  -499 to   100.
GCTTGTGGTACAACAATTTGATGCTGTGATGGGCCTCACTTGTTAGGCTTATAAATAAGA
GAAAGTAACACTTCCTCCGTTTCAAATTATTCATCTTAAATTTTTTAATTTAATTTTTCA
TTTTACTTGTACTTTTTCATTAATCAAGAGGAGAATTTTTAGTTTTTTATGTTTTACCTT
TTATATTAATTATTTTTTAAAAAAAATAAAATGTAAACAACATATATTATGGTAAATTAG
ATATATTATTAATTATTTTTTTTAATTAATGTGTTATCTCAATTTGAGACGGGATTAAAT
GGCGAAGAGTAGTGTTATCACAAACACTTGCCAAATGGCAAAACTTAAACCATGTATAGG
GGAGTTATATGTTTATTCGTGTGACTTGTGGATATAATCAGTTCTGGAATATCCATACTC
AAGAGACGGTCCATATTCCATACCCAAAGAACAACAAAGTTACTATAGTTGATAGCATCA
AGTTTAGTTTTCTTAATCCATGGCTATTCAATGCAATTTTGTTCCACACTTCACCTGCAG
ATCACCTAGCAAAGAGATGCCCTCATCATTGGTCCGTTTATCTGCAACACAAAAAGTTCC
>T459_00501 СHR_1             :+U  EU:NC; range  -499 to   100.
CTCCGTTTCAATTTGACTTGGCACGGTAGCTTTTGAATCCTGTAGTTTTAAACTAAAAAT
AGGTACAATGTACCAAAACGTCATTTAATCTTGTGTTCTTAAACCTATCATATGAAAAGT
TAGAATTAATGAGTTGCCAAGAAAGGAAAGAGGCATTCTTCTGAAATGGGCTAAAAAGGA
AAGTAAGACGAATAAATTGAAATAGAGGGAGTACATTTTTTGAGGATCCAACATAGTGCG
ACAACATTGTGAAGAGTCCTAACAACATAGTTCTTATCTATATGGACGCAAAAATTGACT
TATGTATTTATTGATCATGATGTCTGATCTTAGTTAGTTACAAATGAGAGGTTTATATAT
AATGACGGAGAAATATGGGATTATAAATTGCACTAAAGATTGAGCTAAAGATTTAGAGCG
ATTTCATTGCGAGGTTAAAATAATTGGTGTCCTTCCAGAGATTAGAATTAGAAGTGCTGA
AACTGTCTTTACTCTAAATATGGCTTTCACAACTTTAAACGATCTTCGTCTACCAGCTCT
CACCCTTTCAATTGTGTTCCTGACTATTCTATGGTACAAATTTACCTCATACAAAAAACA
>T459_00502 СHR_1             :+U  EU:NC; range  -499 to   100.
CGCTAAGCCCGTGGACCTTTATGTTTTTTGGGCCTAGGACTTCTTTGTATGCACATATTA
TATAAATTTATTTAGTGGATTGTTTTGGGGTATTCAAAAAATAGCATTTTCCACATTGTA
CTCCTCTCCTTTCATTATAGTGAAACATTCTCTGCCTCTACCTGTGATTTTTCCCGCAAG
AATTTCCACGTAAATCTGTGTGTTCTTGTTTTTCTTTCTGCTTGTGGTTTGCTTTCTTTC
TGCCCGATTCCTAACAATTGGAAAAAGGGTCATATTTGTTTTCTACCATTGAAAAAGATT
TAATAATATCTCATACTATCGGTCTGTATATATTTTTAATGTTATGCTCCGGATACATAT
ATGTCATTTATGTTATAAACTTTCACATTTTCATCCAAAATATCTCGTTCATTTAGGAAA
TTCAATTCTCTTTTAAGTGGTGCAATAGCTTCCAGCTTCCCACCACATTGGTTATACCAT
TTTCCATTTCCATCAGATAATGTCTCTCAAAATCTTCGAACCACTGTTTGATTCTTTCCC
ATGGCCCCTGCAAGAACTCAATATTGAGCAAAAGGGTGTAATTTTCTCCTATTTTCTTGG
>T459_00503 СHR_1             :+U  EU:NC; range  -499 to   100.
AACCAAAATTGTTTAGGATTTGGTATTTCCTTTATTTAATTCATGGCTAAACAAGATTGT
AGTCAAAACTATATATGAATAGGTTCTCCAGTTTCTAGTTAAAGTAGATTTTGCATTATT
ATAAATAGAGGCTGTTCTACCTATTTTCATGTTGTTGGAGAATTTGAGTAAATTATATTC
CTTCAGTTATAAGTAACTATAAGCCAATTCTGACGAGACATACAATTTTCATTATTAGAT
GAAACATAATACTTAAAACCACACCTGGAGCAAGTAAACAAAAAGGGACTGAAAAGAGCA
TATTTGTTCTGGCATTGAAGTCGATATATACTTAATTCAATATTATTTCCTAATCTGTCT
TGTGAAAAGGACGGCTAAGGTATCAGAAACTGAACATTCATTTGTGCTACCCAACAAGCA
TCCATTGACATAAGAAGTGGAAAATGTCTTCCCAGTGTATTGGTTCTGCCATTTCTCATT
TTCCTCTTAGGCTCAAATAATGTCACACAAATTCGTCAAACGTCTGTTTGATTCTTCCCC
ATGGCCCTGGCAAGAACCAAATATTAAGCAAAATGGTGTAGTTTTCTCCTATGTTCTTGG
>T459_00505 СHR_1             :+U  EU:NC; range  -499 to   100.
GTGAACAAGGAGAAGCACCAATTCTTTCTGAAAGGTATCAAAATCTGAAGATACTTTTGA
GCTACCCAACAAAGGTCATTGACTTTTTCATTTATTTAAAACCCAAAGATACAAGATACA
AATGTTGAGCTTGGTATCTTTCCATATTAAATAAAACAAGATATAAAAGTTAAGTTTGGC
ATCTTGCAATATGAAGTAAAAAGTTTAACTCAGTTAAAACTTCTGAGTTCAAATAGTTAG
CGTTGATATATAGTGACCTAAGCAAAAAAATAAAAAGTAAACAATTTAATACATTGTTTA
TGCCGAATTATATTTACTTATTGCTGTATAAAGAACAATTTATTGATTGAATTATAGGTC
TGCAGAATACCTTCTGTCTTGATCCAAGATCTCTCATTCCTTCAGCAAAAAACATTTTGT
TTTAAATTGTGTTAAAGCATTGAGCTTCCCACCAAATTGGCTCTGCCACTTTTCATATTC
CTCTTAGGCTCCTCAAATAATGTCTCTCGAGTTCTTCAAACCTCTATTTGATTCTTTCTC
ATGGCCAGGGCAAGAATCAAATATTGAGCAAAAGGGTGTATTTTTCTCCTATTCTCTTGG
>T459_00506 СHR_1             :+U  EU:NC; range  -499 to   100.
CAGTAATTATTATGCTTCACAATAAATCTTTATATTTTAATTCGTGTGTAAGTTATCCCT
TAAGAGTATGGTTTAATGAGCATAGATGCTTGTAACTATTCTCATTGGTGTTTGCTATCT
CCTGCTTCCTTCTTAGATGAGTACTGAAATGCTTTTGTAGTAATTATGCTTATGTCTTTT
GCACAATGAACTATATATTGAGATGTGTTCCTTGTAACTCGGATCCATTTTAAATTAGTT
CAACGGTTTCTATACAGTTGGTACACTTCAAGAATATGAAGCCTGCAATTCGGTGTGCAC
AGTATGCCACCCAATTCTAGCAGTTGTTCCAGATATAAGATTTGGGCACACAGGTTAATC
TTAGCATGATTTTCCACCTGCCAATAGACGGGCAATCAGAAAGGACCATTCAAGGATATG
GGAAATAGTTTGGAACACCGTTCTACAAATAAAAAGTTGTTGTACATGATAACAACTTCA
CAAATACCATGGACAGGATATGGTTATTGGTGGAACTGACACAACGTCCAAGACAGTAGA
GTTTTCCATGGCTGAAATTATGAACAAACCAGGCATCCTGAGGAAATTACAAGAAGAACT
>T459_00508 СHR_1             :+U  EU:NC; range  -499 to   100.
TTTTTTTCTTCATGTTTTGTCTTTTGCATTAATTACTTTTTCTTCAAATTAAAATATAAA
AATCATTTAATAGGATATTATGATAAATTAGTTATATTATTAATTATCTTTTTTAATTAA
TTTGAAATGAGTAATTTGAGACGGAAGGAGTATATTCGATGGGTCAGCCGACCAACTTTT
GTGTGCATCGAGAAATATCTCATTCCTTCACTAAAGTTAAATTTCCAACCAATAAGAATA
AAGTATAGTGGTACCAAATCTTTCATTTTTAATACGTAAGTTTTTATGAATATAGAGTTG
TCTTCGTTAGAAAGAGATTTATCCTCTGACAGTTTGAGGTGAGACTTTGCAACTGGGTTC
GAATTTAATCAAACTTGAACACACGTACTTAACACCAGGCGAAGAATCAAAAAGGAAAAT
TCAATTTTCTATATAATGATGGCAAAAGGTTCAACTTTCCCACCACATTGCTTCTCCCAC
TTTCCATTGACCTCAATTGATGTCTCTCAAATTCTTCATACCACTCTTTGATTCTTTCCC
ATGGCCCCTTCAAGAACTCAATATTGAGCAAAAGGGTGTCTTATTTTCCTATTTTCTTGG
>T459_00510 СHR_1             :+U  EU:NC; range  -499 to   100.
GCTGGTAAATCTTTTCTTTTTTATAATAAAAGGATCAAATGAAATAGATAGAGGGATTGC
CAATTTATAGAATAATTATTGTGGCATATGGGAATTAAATTTCAGAAGAAGCAGATTCGT
AAATTCATGGGCTGAATTGTTGGTTATGTTTTTCTGCTAGGAAATTCACTTTCATTAGAT
GTGGTGCTATTCAAAGTTTACATTTTACTTCAAATAATCTTATTTCATTACAGATGAAAA
ATTGGCTTATAGTGATATTAGTCATAATGAGAGGATCAAATGCTAATGTAAGTAAGAAAT
AGGATCATATGTGATTGTGAATTATTGCGGCAGATGAGTCATAAATATTAGATGAATCAG
ATTCATATATTCATGTCCTGAACTATTAGATGCTACCTTGTTATTGGACTGCATTAAGGA
AAGAGTCGGCGCATTTTGCATCAGATAATGTGTGAAGACTTAATTGTGATAATAACTTCA
CAGTTACTAAGGACAGGATATGGTTACAGGTGGAACTGACACAACCTCCAACGCGGTTGA
GTTTGCCATGGCTGAAATTACGAACAAACCAGACGTCATGAGGAAATTACAACAAGAGCT
>T459_00512 СHR_1             :+U  EU:NC; range  -499 to   100.
GAAAAAAGAAGAATGGAGAATTCTTGAATTTTAGCTTGGTGATAGGGTCATCCATCATTC
ACTATCACACACTCTTAGGTGGAGTCGATAACACCATATAAGGAATTGTAGTTCATGAGT
AGCTTTCATAAACCATTTGTGGGCCATGGAATCTTACATTCTCTCTCACTATATATAGCG
CACATAACATTTTCACAAAAATGAATTATATACATGTCTAAACAAGATTTCAAGAAAAGT
TGAAGTTGGTGGATATAATCATCATATATATAAAGGTGGGTAGAAGGACATATTTTTTAG
CAAAGCAAAACTTTTTTTCTTCTTTTCCTTCTTCTTTATATCTGATTTGCTGAACTTGAG
CCGACAGCCTTTTAGAAACAACTTCTCTACCTTCACGAGATACTGGTAAGGTCTACGTAC
ATTCTATCCTTTTCAGACCTCACTCAGTGCATTATTGTTGTTGTAATCATATCTATTTTT
TGCTTGTTTGGTAATAGGGATGGGAAGGCAACCTTGTTGTGACAAACTAGGTGTGAAGAA
AGGTCCATGGACAACAGAGGAAGACAAGAAACTCATCAATTTTATTCTTACAAATGGCCA
>T459_00513 СHR_1             :+U  EU:NC; range  -499 to   100.
CCAGTACATTCCCAATCATACTCAAAGTTGTTATGATAAAACTGAGTTTTACAAAATCTT
ATTATGTCTAAATTCATATTTTTAAAATTTTTATTCTTTTTTTTTTACTGATGTCATTGT
CAAATAATAGAATTATTTTATATTGATTTAATAATTATGTCAACATAAAAAGAATATAAA
AATTATATCCGCATAAAAAAATACAAAAATACTAAACAAATTAGTTTATGAGGGAAATTA
AATCTCCCATGCCTCTTCAATTTTTGGTATAATTAAATTTTTTATTTTTTTTTCAAAAAA
AGAAAAGACCATTTTTATTTATGAAAAGAAAAACGAAAATAGAAGGGAGGAAGAGTCTAT
GTTTATCCAGTAATAAATAAAGGAAGCTACTAGAAGCAGCTAGTCCTGTTGAGTCTCTTC
ATTCTCCTCGCCTCACTCGCACCGAAAACACACATTAATAAACGAGGGTTTACAGTTTGT
GTTTGCATCGAAGAAAGCAATGGACCCGGTGAAGTTGAATCAACTGAAGCAATTCGTTGA
ACAGTGCAAATCTAATCCTTCTATTCTCTCCGATCCTTCTCTTTCCTTCTTCCGTGACTA
>T459_00514 СHR_1             :+U  EU:NC; range  -499 to   100.
TTGTAGCTCATGTATGTAGAAAAGCTTTGGCAAAATGTGCTTCGTTCTATCTCCATTTAT
GAATCCTCCCTTAAGATGTGCTATGTATGCTGAATTATCTCTGTATATAATTATGGGTAG
ATTGCCATATTTCACACCACATTTTTCTCGAATGAGATGTATCATGGATCTCAACCATAC
ACATTCTCGGCTTGCTTCATGAATAGCTATTATCTCAGCATGATTCGATGAAGTGGCTAC
GATAGACTGCTTTGTATATCTCCAAGATATGACAGTATCCCCACATGTGAACACATTGTA
TATTTGAGATCAAGATTTATGCGGGTTAGATGAGTACCCAACATCAGTATGACCAGTAAG
ATCGGGACTGCAATCTTTAGAATAAAATAAACTCATGTATCTTATCTCATTTCGATGTCT
CCTAGTAAGAGTAGAAATATACCTTGCTAACAAATTGAGCGAAAGGCTATATTGGGTCTT
GTAGTTTTTTACAATATACATGAGTGCACCAATTGTACTAAGATATGGTACTTCATAACC
AATCCAAATTGGTATATTTCTGATTTCAGCAAATAATCTTATTGCTTTTGAAAAATCTCC
>T459_00515 СHR_1             :+U  EU:NC; range  -499 to   100.
TTACTTAAATCCCAACATTTCATACTTTTTGGTAAAGTTGAGATACAAGTTAAAACCTAC
AACTAAGAAGTCGATTCTTTACCAAAAATAATCCATTTTTCCTCTCTGTACGCCGCAATT
TCTGGTGCGGTTTCTATCCAATTTCTCCATCTAATTCAAAACTTTGAAGTAAGGTAATTT
CCCTCCCTAAAATTATCTTCAATTTGTTCTAATCTTTTTTACGTTTTTTTTTTTAAAAAA
TAAAATTTTGCGTCTGTGTTTACAAAGTGAAAGTTCAGTGTTTTGGTTGAGAAATTTCTT
CGATTATTCATTTTTTAGGCTTTATTGTTTGAATTACCATTATGATTAGAGATTTGGGAC
CTTCTTCTAGTCTTGGATTTTCTCAATTAGAAAGTATCAAAAAATCTCAAGAAATTGTAA
ACTTCATTCCCGAAAGTTTTGACTACGAATTTACGGCTTTGATGAAAATAGATCAAAGCA
TAGAAATGATCCCCAAAATATGAAGAAGTTGCGGCAAAAGCATACTAAGAAGGAAAATAA
AAAAGAAAGTGGTTCTAAGAAAAGGGAATCCAACAATCCTGCAAGTAAAGCTCCCGCCAA
>T459_00516 СHR_1             :+U  EU:NC; range  -499 to   100.
ATACAAACCATTTTGAAGTAAATTAATCTTTAAGTAATTTGAGACGTAAAAAGTAATAAA
TAATACTCCCTTCACCCTATTTTATGTGTCATCATTTCCTTTTTTTCCGTTCCAAAAAGA
ATATCACATTTTTTTATTTGATAACTATTTAAAGACACAATTACACTTTCACTCTTATTT
GTCCCACTTATAAGAGTCCATTTAATTAAAAATAATAATAGTACATTATTTTAATGAAAG
ACAATTTGATAAAAAGTATCAAGTCTTTACTTATTTCTTAAACTTCATGTCCGATCAAAT
AGTCACACGTAAATAAAAAATGAGACGGAGGGAGTAATACCAAATAAATGGAAGGAAAAA
AAGCAAAGTTTCTTCTATATATAAAAAGAAGTAACTCTAGATAAGAGTCAAGAGTGTGTG
CCCTGTAACGGATAAAGCACCGGGAAACTAACCAACTTCAACAACCAGACATTTGAAAGC
TCTGAATTAACGGCCAACGATGGCCACAGCAGCAGCATTCGGCATCGGCTTTACTAGTTC
CGCCATTGGAGCTCAATTCAACAGGCCCAAATTCGTAAAACCCAAGACTTTCGTAAATCC
>T459_00517 СHR_1             :+U  EU:NC; range  -499 to   100.
TAAATTTTAACAGCATATAATTTAATTATCCTCTACATCTGCCTCGATTGATAGATAGTA
TGTTCTCTACGTTTTACCTCTCAAAGTACATATAAATCTGACGTTGGAATCACCATTTGA
GCGATTTATGTAGTGCATAAATTCCAAATCTGCCATTTTGGAACAACTACCTAAGACTGA
AATTTAATAAATTTGCCTTGATTTCAGGCAGAAATGCCTCAACTCTAACCATTTGTGATT
TTAGTATTTTTTCTTGAACCTCAAACCTCACATACAAATTCAATAGCATTATCCAAATTA
AAGTACCTCAGTGATATTTTTCACCACTAAACTTTTTTAGTGGACCCAGCCCAAACGAAT
CCTTTTACTTTGGAATAAAATAACTAGTGACCCTTTTAAATTCTATATAAAGCTTCACCA
TACTCACATTATAACACTACACTAAAAAGTAGATCCACTACAAGATTTTCATCCCTAAAA
AAGAGAGGAAAAAAAAACCATGGGTAACCATAGTCTTCACTTGCTAATAATATTCATGTC
CTTCCAATGTTTTCTTGCTTATCATACCATGGCTAAACCATCCATGACCTCAAATCCAGC
>T459_00518 СHR_1             :+U  EU:NC; range  -499 to   100.
AAAGAATAATTGGGGATTAGGTTCGTTAGTGGGGTTTTTTTTTTTCTTTTTACGGGTGAG
GGCACGTGGTAAGACAGAGATAAAAATGTGTAACTTGGGTCTTCGGGAGGAACAAAATTA
GGTGTCTACAAGAATAACTTGTCCCTTGCTTTCATTATTTAAACTGGACAAATAAAAGTT
GATATTTATTTTTAGTATATCCGACAAGTTAAAGTGATCAGACGGAGTAGTAAATTTGTG
AATACTCATTACCAAAGTGATCAAGAGTTTGCCTTTCAGTCAATTGAAAGTTTAATGTGT
TTAATCAAATATCACAAGGACCAAAATTATAATTTTTTAATAATGGAAGGACCAAAAATG
CTATTAATCCAAAAAAATAGTAACTAATAATCAGAATTTCCATCTATAAATAGCCACTCA
TTTCATCATCTCAAGCACCAAGCAAACAACATTTTTACTACTAATTAGCCAAGTTAAGAG
TGCTAATTAAGTTTGAAAAATGGCTAAGTTTGGTGCGTCTTCGATTGCCCTTGTTCTTCT
TACATTGAACATTCTTTTCTTCACTATGGTTAGTTCCACTAATGTCCCATGCCCACCACC
>T459_00524 СHR_1             :+U  EU:NC; range  -499 to   100.
CTCAATTCTGTACTTTGGCTGTTATTTCTTAAAAAAACTTAAAAATAGTATATCCATCCG
AAGTTTTTCCCTTTCTGCTATTGTGTACTAGACAATCTATTGTAGACGTTTCATTCCTAT
TTTTTCATTTCCATTAAGAAACTACTTATCAAAACACTTAACACTTCTCAATTTTCTGCA
ATGGGTTTCAGTTGTTTGGTTACGCATATCAAATCTCAATTTAAGGATACATCATATTTT
GTTATCTATGTGAATAAAATGTTCATAACCCCTTAGAGAACTTGGCTCCTTGACAAGTAC
CATAAAGTATATTGTTTATTTTATATATTGATGCATTGCAACTTATTATTCTTTACATGC
AGCATGTTGGTCCTACACCTTAAGAGAAATCCCAATCCCTTCAAAACGCACCCACATTTC
AAATCTTAGTGACACTTTCAGAAAGATAAAATTTTCAAATTTCAATTAATTCCTTTGTTC
CTGTAGATCCAAATCAAGAATGGAAAGAGGAAGGGGAAGGTGGGTTTCTTCAGTTTCACG
TGGGATGCTACCTTTATTAGGGCTGCATACAGTGATTGAATATAGCAGGCTGGAGAGAAA
>T459_00526 СHR_1             :+U  EU:NC; range  -499 to   100.
TCTTTAATAAAGACAACTTCATATCATATTTGAGGAAATTCGATAGTGATTAAAGCTTAA
TTAAAGTTTACTTAATATGTATAATGAAATTTCAGATACCTTATATCCCAATGATAAGTA
ATTTGTATCAAAATTATGATTAGTTCAATACAAATTATTGCTCAGCCGATTTTGTTTAAA
ATTCAATTAAAGCTTAATTTTTCGTTCTTCCCAATTTAACTTGAAAAAGGAAATTTAGTT
TTTTAAGAAAAAAAAACTTTACCAAGCCTTTGCCCACTCCACTTCTACTTAACCCTAGAA
AACTCCAATTCCAATAATAATTAACCCCGCAATCCTCATCGAACTTTCCAGAACCTCAAC
CAAACACCTAGAAGAACCCTCTAGTCTCCACCATCACCACCCAAACCCTCTTTTATAAAA
TCCCAAAATCTCCTTTCTTCCTTCCACTTTTACCCTTCCAGAGAATTCCTTCCCGTAAAA
CTCAACAACAACAGCAACTATGGCCGATGAAGCTAAGGCCAAAGGCAACGCCGCTTTCTC
CGCCGGCAATTTCACCGAAGCTATAACTCACTTCTCCGAAGCCATTAGTCTTGCTCCGTC
>T459_00527 СHR_1             :+U  EU:NC; range  -499 to   100.
AAAATTAATTTTTATATATATAGTTGGTGGTCACGGTTTGAGTTTTGATAACAGTCTATG
ACATAAATACAAAATAAATTTATCGATTCTTAAAAGTCGAACTCTTTATTTAATTTTACA
CGTAGCAAAAGCTTCAATACACTACACTGTATTGCTATTTTTATATAAAAAAACTATTTT
TCTCATTCATGTGAGGGCGTCAGCTCCGATGTGAAAATTACTACCACCAAGCTAAGCATT
TTCAACTCTTCCTCGAGAGTCGTACAAAGACAACATAAACAGCCACCTGGTACAAAACAC
AACCTTTTGGACCCACAGCACTTGATAGGTGTCACTCTCTCCTTCTGCATGTCTACAGTC
TCTCCACACACAGAGCCAACTACATATTATAACAAACATAATACCACTCAAAAATTCAAT
CTCACAGCACAAATTCTCAGCTCCTCTTGTTATTTTCACTCATTTTTCAATCAAAGATTT
GAGTTTCTTGTTATATATCATGGGTGGGTTTAATTTTGCAGTATGTGTTATGTTGATGTT
GTTGGTTATAGTGGGGGCTATTTCTTTTGAACCAAAAATTGGTACAAGGATAGGTAGGGC
>T459_00528 СHR_1             :+U  EU:NC; range  -499 to   100.
TTAGTTGAAAAATTTATAATTATTTTGTAAGGGTGGAGATTTGTGTAAATATTATAAGTT
AAAGGTGTATATTTATGTTATTTTTTAAAAAATAAACTGTATTTTTATATTATTTCAAGT
TTGGAGTATAACAAAACAAGTTCATTTTTAAGAAAAAAGACACTTTTTTTATTTTCAAAA
AAGATCTTTGTGCAAACAGGCCCTTATATAGTGGCCCCTGAAAGTCCATACAGCCACGAA
GCATCATAACGACTATTCAGCTGACCACTCTTCTTCCTTGTCCCTCTTTCTCCTTAACTA
TTTATTTCTCTCAATCTATATATATAGTCACAGTAATACAATTGTTCCACCATGTTTCAC
TTGCCACCGCTTTCTTGAAACTAGTTTTTCCTGTGTGTGAATCTCCAAGCTCGTCACACC
ACATACTCATCCCACCAAAGGCTCTGATACCAGTTGTTGGACTCAGCCAGCTCAATAAAA
AAAAAAAAAGCATTAAGCTATGAGGAAAAACAGAGGATTTAAAATTGGTCGGAAGCTGGT
GAGAGTATTCAGTTGGTTAATTCACCGCAGAAAAAATGGTAGTATGAGAAACAAGCGGTT
>T459_00529 СHR_1             :+U  EU:NC; range  -499 to   100.
AATTTAAGACATTTTGAAATATTCTACTTATCATTAATTTAAGACCATTAGATCAACATA
CACTCTTTTAAATCTCGTATCAAGTCAAAATCAGAAAAAAAAAATAAAAACGGATAAAGT
AATGTTACTCCTGAATCTCCAATAAAGCCATGAAGCATCATAGCGTCTATTAAGCTGATC
GCCCTTCTTCTTTGTCCCTCAATATATTTCTCAAACAAATTCTGAACATTTCTATCCTAT
GTGCCGACCATTTCCCTCATTCTGTGTGTACATATAATACATACCAACTATATATTCTTT
CACATTCCATATATATATCTCATCACTTGCCACATCACTCATAAAAACACCTTGCCACTA
GCCACTTCATTGTTCACCTCTTTCTTCATTACCAATTCCAAAATACCTCTCTTCAAATTA
ATGCCAACCCATTACTGAAATATAAAAAGAAACTAGTATAGTAGGAGTATTTGTTTTGTG
AGAATTCTTTTTTTGAGCTATGAAGAAAGTGAGAGGTTCCAAGGTGCGCAAATGTCTACA
ATTCTTGAAGCATGGAGCAAAAAAAATACTCAATTTTGGGAAAACGAATTCGGGTTATTT
>T459_00530 СHR_1             :+U  EU:NC; range  -499 to   100.
CTAAGTTGAATTTAATTTGAAAATTTAATAAGGAAGCATGGGTTAGTGTCATGATTTGAA
CTACATTCTACTGCATATTTTTATGATCAAAATTTAATTTCTTTGCTCCATCCTGTTATG
ATCGATGTGTAACTCGATACATTTGTGGCTGATTTAGCTTGTCTCTACTTTTCATGCGAA
GTTTGTGTTTACTATATTTTTATTTATAGTAATTAATATTTTAAGTCTTGTGTATGCCTT
ATATAAATCACTTGTTCTTAAACATCATAGTTTTTTATTACAGCATATCGATGTGGTTTT
TTACTATCTTAGAAAAAAGGAAAAACTGGATACAACTAGTGAATATAGATATACCACTGT
GAATTGCGTGTTCATAAACTACATCCATGATACATACACTCATTATCACCAAAGTCATTC
TGAGATTGATCTTAGCTCGCATGTCAAAAACGCTCGCTCAATGAAAGTGACTTCGGTGGA
GAAATCAATTTGTGAGATTATGCAAGGACTATGCATTATAGCTGGTATTCTATGGAATTT
GATTGATAAGGTGTATGTGCCAGTAAATTGTAAAGGATCGTTTCACTGGGTGTTGGCAAT
>T459_00534 СHR_1             :+U  EU:NC; range  -499 to   100.
TTTGGCAATGTAATCATTTCCCATACGTAAGTTTTTGCCTGTCACGTCCCTTTTCTTTCT
GTTTGTCTGTTTGTATACTGTCCAAAGTATCTCCTGTAGCTACCATCGAAGTTTGTGAAT
GTTATGTAACAGATGAAATTGTTTTTTTTCTTCATCATAGATTTCTATTTTGAATATTAT
AAAAATTGTGATAGGAAGTATTTTTTCTCAAATGAACTCTATTTGATTCAAACTCTAATA
GAATGTGGGAGAAGGGAGCTAGACTAACCGATAAAATAGTTGTTATGTAACAAGAAAATC
ACTTGGTCAAGTCATAGAAACACTCGTTTCAAGTATTTAAGGTAAAACTAGATTCTATAT
AATAGACTCTTATGATTTAATCAATTAAAAATGAGAAAAAAAAAACTTCCCTAGCTAGCT
AGCTCTCTACACAAGTATTTAAACACTACACTTCCCAATATCACAGGACCATAGAAATTA
AACTTAACCATCAATAGCCATGGAAGGAAAAAACTTCCTTAGATATATCTTCTTCCTCAT
GAGCATAATTTTGCTCTTAATTTTCACTTTTTTAAACTTACCATCTCCACTTCCCAACAC
>T459_00536 СHR_1             :+U  EU:NC; range  -499 to   100.
TGAAACCAAGAGTACCAAGGAATTCACAATTTTATATAGGCATAATACATAAATGTGACC
GGCCACTAACTTAGCCTCAGTTGACATCTATGCCATTCAACTCTGGGTCTATACAAGTAA
ACACTTAAATCATATACTTAAACGAAGTAGACACATGTTCTAATGGCAAATCTCACGTCA
CTGGACATATAGGGCGTGTGCATTTCTGGCGATTTTCTGTAAGTGTCAAAAACTATAACT
TATCCATCTAAAAAACTTGTTGCGGCGGCAGCAAGCACGTGCTATATGATCTGCGCCTGA
TTTCCAAATCTATCATCACAAAGACCCTTAATTTGGCCCGACTGACTAGAAAAATGTCTT
CATCAAATCAAACTTTAACCAAAACTAGATATGCATATAACGTCACATACTGAGGGAAGA
GATTTTCGAGATTAAAGATGTAAAACCAAGTACTTCATTTTATGATCTTAGAACAGCTCG
AACAATATTCCTAGCAAACATGATTTCACCACTGCTAAACGAGCTCGATCTTGTAGCTCT
AGCAATATTATTCCTATCTCTAACAATACTATGGCACAAATTGACATCAAATGTATCTCA
>T459_00539 СHR_1             :+U  EU:NC; range  -499 to   100.
TACACAATAAATTATTTTGAAATAAATAAATTATTTGTCCTACAAGTTTTTCTTGGCATA
AGTGGCCCTTAGGTATGTTATGTGACGTGTGTTTTCCATTATATAGGACAAGTCACTTTT
TTTTATGTGATGTGATATTGGTTGGTCCCTAAAAACTTTCAAGGTTTTCAAATATGACCA
AAGCAACCTTTCATTTTCCCCAGTTCACACCAGTTATTGGTTACTACTGCATTATTGTTG
AGTAGATGAGGTTGCATTTGCCTTCAACCGTTCTTGTCATATCCTATGTTGCTTTGACTT
TTCAAATGCTGCTTGCTGCATGTTGGATGCTCTTAAGAGTAATGCATTTTTAAAGAATTC
GAGTTGGGTGCCGCAATATTTTGGAGAGTTCGAACAACTTAGATCTTATATATATGGATA
GAAAAATGGGCTTAGATACTGATCAAGATGTGTGATCTAAATTACTTATAATGAGAGATC
TAAATCTAATTGCACCCAAATGTGGGGCCTAGTGGTCAATGAAGTGGTAGAGAACTATGA
GCATGAGGTCTCAGGTCCATATCTGGCAAAGGCATCAAGAGTTGTCTGGTTCAAATACAA
>T459_00542 СHR_1             :+U  EU:NC; range  -499 to   100.
TGCAAACGTCCTTTTCTAGCTCCTCTCCCCCACATCTGCCGAGTTCTGCCTTTCAATTCA
TACACATATAACATTGGGAATGCCAACCACACATATGTTTGATCTTTTCTTTCTTATTCA
TAAATATAAAAAAAGTATATCAATTCCATAAATATATACATAACATATACATTATCATCC
ATGCATGTGCATTGTCCACTATGCATAAATAACTTATAACATAACATCCATGAGTATACC
AATCTATTATAAACATGACCAACAAATTAATAAGTAGAGTACTGCTATAAGTGTAAGCTT
ATCTAGTGAGTGAGGAAAACAAGGATTTTGCTCTCTCTAACTCTCTTTTTTCCTCAAAAT
CCTATTATTATCAAGAAGAAGAAAAAAAAGATCCAAGGAACTGTCAAGCCATCAATCAAT
CAAATCAAATCAATCACAAAAGCAGGAACCAATCAGTTTGGAAGAAATAGGAAAGAATTT
AGAGAGTAATAATATAATTATGTCCTCTTCAAATAGCTTGTCATTGGACCACCTCCCTCC
TCCTCCTCCTTCAGAGCAGCTCTGCTATGTCCATTGCAACAACTGTGACACTGTCCTCGC
>T459_00543 СHR_1             :+U  EU:NC; range  -499 to   100.
TGGTAAAGTTGAGGTTCAAACCTTAGAAACAGCCTCTGGCAGATAGCCTTAGTGCACCGG
ACTGTTCTTTTTTTATATTATATATTTGTGGAGTATTTTTAATTTAATACTGCTATGCTA
TAAGCCATTTGGACCGACAAAAAAGCTTTCAGCTAAGCTCCTCTAAATTCCAAGCTAGCA
CCACCATTGCTTTTCTTTATCTCTCACCTAGCTATTGACCAACAAGACCATACCCCATAA
GAAAAGCAAATTGAACCGTTGTGCACTTTCCTATTGTACATTACATTACACTATTAATAT
CTAGAAAGAAACTACTACTACTTCTACTACTTGCACTTTCTTAGCTACTTTCTTTGTTTC
TTGCTCTCTTTCTACTCATTTTTTTTCTTTGTTCTAGTCCTTATAATGTAACTGCACAAA
AAAAAAGTGAACATTTTCTTGAATCTTTATTGTAAAAAACACATTGAAAAGTATTGATAT
TTACTTACTTTGAGCTCCAATGGCTTCTTTTTCTTGTTCTACTTGGTGTTCCCAAATGAC
CCTTATCTGCATTTTCTTGTTTATGAGGTTAAGTTCTGCCGGAGATCCATTTAAGTTTTT
>T459_00544 СHR_1             :+U  EU:NC; range  -499 to   100.
GAACAAAAAGAAAATGTACATCCTTGGGGTGGGTACCGTAAATGTCGAGAGTTTGTTATT
CAAAAGTTTTTGTCAAAAATTATAAGCTATTCCTATATTTTATGGATCAATTAGATTAAT
TTATCTTATTGATTTATAACATATTTCATAACTAAATATTCTATGATAATTTATAGTTAC
ATTTCGTAATTTTAACCACCAAATCAAATCAGATTTTTTTAAAAAAACAAGTTGGGAGAA
TGGAAAATAGGAAAGGAATTAAAAAATGTGAAATCAAAACCTTGTGAGATGAAATTCAAG
TAACAACCTAAAACTAACATAACATTTTTCAATTCTAGTTTTATTATAATATGTTCATTA
TTATTCAATTGGCCACTTCATAAAACTAAATTCTGGAACTATACTCTATGCATGAACAGT
TGTACATCCACCATTCCAAATTATATATTGAGATTTCCAATTCATTTCAATCATTACTCA
CACACTGTCTGAATCGAAAATGTCATCTTCTTTGCAGTCTCCGCTATACTCCTCTCTCTC
TTCTTCCTCATCTCTTCAGGTACATCTCTCTTCAGCGCGTTATGCGGTAGCTAATAATTG
>T459_00545 СHR_1             :+U  EU:NC; range  -499 to   100.
ATGAGATGAAGGTAACTGTTCACCCACACCGTCACACCGACTTATCACCATATAACCGTC
TAGCCAAATGGACACCTTTCTACTCACAACTGTATTCACTGATTTTTTGCAAAGCATCAT
CGAGATCAATATACTTGGAGAGGTACTTGAAAGATGAGTCCTGGTTGATTTAGGTCGCAC
CCTTTACTGCAAAAAACTATTAATCTTAGTGTTCAACAGCTATTGTCCATGGATCTTTAT
ACTATAGTAGAATAAGGTATCATCTCGGTGAGTCTTCTGTTTTCTTCAAATGAAAATGCA
TGTAGTAAGGATTCAAGTCTATTCTTCGCCTGTTAGCATGATATGTTTTTAATTTTCTTT
GTTTTTTATGTGATGGTAAACTTTTGTAGAAGAGGTCATATAATGTTGTTTTGACACATA
GCTAACTTGTTTTTCCAGGTAGGAAGGCACGTTAGACTCAATTAAATTGCGAGCCAAAAT
GTTCTGTTTCGTAGTGTAAATGCAGTGTGGTTCAGGAGATGAGGTACTGCACAATAAATT
TCTGTCTGTCTTATATCGCACAATTAATTTCAGAATCACATCGCCTAACGTTTCCGACTT
>T459_00546 СHR_1             :+U  EU:NC; range  -499 to   100.
AAAATATAACTAATAAAGAAAAAAAAAGGAAGAGAGTGAAGACTAAAAATTACACAAATA
CACAACTTATGTTTTCAATATTACAAAAAATCTCACCTCCCTAAATATATTACAAAAATC
CCAACATATACACAGAATGTTATGTATATGTTGGCTATGTTATGTATATTAATAGGGAAA
GAGTAAAGTAATTAAAAAAAGTGGGAGAGAGTGTAATTACTTCCAAAAGCGGTGATATTT
ATGTTATTTATACAAAAAAAAAAAATGAAGAAAATTGTATTCAATACATTGGGCTTAACG
TAACGTAATTGGCCCAATGATACCCTTTTCTATAAAAAAAATCTACGAACCGCCAAAGCC
AGAAGCCCAGCCCATACACAACCAGCACAAATAAATAGACCAATAACAATACTTCCCGCT
AATTTTGCACTCTCCTTACTTCTTCTTCTTCGCTTCATCGTCAGCGAAAAACCAGGGGCC
AATTCTCCTCTTTGCAAAAATGTTCAAAGCCATTGGTAAGTACCATTTACTCCTCCTCCA
TTTACACACACAAACACACAGTAACACATTCAATTTCACACTTTTCTTTTCAAGAATATT
>T459_00548 СHR_1             :+U  EU:NC; range  -499 to   100.
ATCCAAATATCTTTAGAAAAACTAACTGGTTTAAAGGAGGTCTACTCAAATGAATAAAAA
GAAAGCATGAGTTTTAGGCCATACTTAAAAGGGAATCATTAGTAACATTCTGATAAATCT
ATGTTATTGCAAACTGAATCTCTTGTACCACTGCTCATTAGTCTCAATTGGATGGGATAA
TTTGCCTCACTTCTAGGAGTTCCAATGTAATCACCACCAAACTTGCCCTCAAAAGCTCAA
CGAAAATCACCATATGAAGACTATTAACTCATGGTAGAAGTTGGGCCAAATAACAATTGG
GCTTAAAGGAATCACTGTAAAAGACTCAAATCGAAAGGCTTGGAAGTTTCTTAACAAAGC
ATCAAGTAGGTCCAGAAAGTGGAGATTTTTAAGTCATTTCCAAAACAAGAATGTGCGGAC
TGCACTGAACATTATAGGTTGACTCATCCATCCACCGACGGATAAAAATAGCTTCTATTG
GCCTTTTTCTTTCAAGAAAATGCAACCATTAATGACCAAAAATTTCATCACCCTTCTCTT
CTATTTTGTGTTTTGCCTCTTTACCTTGTCTGTCACTTGCCGAGATTCTGATCTTGAAAC
>T459_00552 СHR_1             :+U  EU:NC; range  -499 to   100.
ACCCTAGAAAAAAGTTCATACTTTGTATCAAATCTTTCTCAATCTCAGAACTCATTCATG
AATTCTTGTTTTCTCCATTTATGAATTTTGTTCTTTCTCTTCTGTATGCCATTATGAAAT
ATAATTACATACAGACACAAACATAAAAGGGTAGTCACGTGAGTAATTACCATTTTTTCA
GAAGGGCATTTACGTCCTTTCACTTCTCATTACTCTCTCCTCTCTCATTTTTATATCGCG
CCATGTCCCTTCCATTTTCATTTTCCTCCTCCTCACTCAAACAAACAAAAAGAAAAACTA
TAGTATAAATTTGTACGTAAACTTACTATGTATTTTTATTTTATTTTTACGTTCATTTAT
AATATAGTTTCGTTTCAAGTTTGAATATAGAGGAAGTTGAGAACAGAGAAGTGAAGGCTC
TTTTATTTTATTTTATTTTTTATTTCTGCAAGAGTGTTAGTGCACTGACCTGTTAGTTTC
TGTTTGTTTGTCGTCGTAAATGGCGACTGGTTGGGTGAAATCATGGCAATGCAAGTCAAG
AGCATTAGACGACGTCGTTAACAATCACCACCACCATCAATATCACCTCTTACCCAACTC
>T459_00553 СHR_1             :+U  EU:NC; range  -499 to   100.
TTTTTTTTTGTATACTTGAATTTTGTTTACAAATAAAGAAGTGGTAGTTTTACTTTGTAT
AGGTTATGCGGGACGAAATATTCATAGTTAGAAAACTTTCAAGATTTGCACCACACATGT
GCTCATACAGTGACAAAGATATTTATGAAAGCATACGCGTAGTTTTAAATAAGGAACAGT
TTAAAAACTTTTGCAATAATAATATTTTTGGTTATTTTATGAAGAAGCAGCAATGTGTAG
TGCAAGCACAGATGTGCAGATGCGTTATGACGCTTGAGGTGAAGGGTAGTTCTTCTTCTG
GTATTCTGATTTGTGCTACTAACACCTTTCTTAATTTTACTTCCAGGGAATTTGCTATCA
TAGCTGGATTGAATTGTGTGTCAAATAGATATGACTTTATTTTTGACGAGGGTGTACCAA
ATAGGATGGTTGAGAAGTATTTCAATGGGGCAGAAATTATACAGAAAAGGCAACTATTTC
TAACATTCACGGAGAAAGTATGGGGGAGAACAATGATGAGGATGCTGAGAAATTTGCAAT
CCTGTATTTCCTGCATTCATTTGTGTTATCTAATGTTGAAATTATGATTATACCTCATCT
>T459_00554 СHR_1             :+U  EU:NC; range  -499 to   100.
AGGAGTAGAGTCATGCTGATAACGTTTTGTAGATAAATATTCTGAAATAAACTAAAATAA
AAGAGGAGGGGAGAGAGACCTATAGATATAAGAAAAGATTTTATTTTCTTCTTTCTTTTT
TGGTGTGTTTCTATAATGTAGTAAATAATGTCTTTCATAGGCAATAATATGTGTAATATG
TGAAAATACATTGACAAACTTTACATACTACAATAGTATGTATAGTATGTGTAGCACAAT
AGTAACTTTACATACTACAATAGTATGTGTAGCACAATAGTATGTGTAGTATGTGAACAT
CCACCAAATAATTTTTTTTTACAATAAATGTGTATTTTTATTTTATTTTTTCCTTAATTT
TAACGGAATTTCAAACATTTCCATAAACTGTTGGAACTTATGTGTTGTTTGGCCCTCAAT
TTTAACCGAATTTTGACATTTCCACAAATCAGTTAGTTGAATTAGTTTCTAGTACTTTCT
ACTCCACAGAGCTGTAACAATGGTATCCAAATCACCACCACCTCCGCCACCGTCGCCGTC
GTTGCTCCGCCGCATCGTAGATTTCGACACCGCCATCTCCCACCGTCTCTACACTCTAAC
>T459_00557 СHR_1             :+U  EU:NC; range  -499 to   100.
GTTCACATGTCTGCATGCATGCCAAAATTCTATGGTTCATTTCTCAATCATTGCGCTCCT
CGGCTCAATTTATATGACACCTTTTAAATTTTGAAAGCTAAATAATTTTTTCTTAACCAC
AATTTCTTCATACATCTTATCAATATTTTGAATTGTTAATTTTTTGACTTATAGTATTTT
TTCTATATATATAGTTTTCAAAATCAAGATTTCATCTCAAAATCTGAACGATACCACATA
AATTGAGACAGAGTATACCTTTAGCATAAAAAAAAATATTATACTATCATGTTATCCAAA
GAATATCTAAAGAGTAAACTTCCAATCTGAAAAATAAAATAAATTATCTGCTAGAAGATA
TAAAAATGACTTGATAATGTAAAAATTTCTTACACGGACTTTGACACAATTTGCCTATAA
ATACACACCTCAATTTCTCTACCCATGCACTAAATTAACCTCACAAATACAGTAAAACAC
AAGTGTGTTCTTCTTTATCATGGATTCAAAGAGATACTTACCAACCCTCTTTTTATGCTT
CAACATTCTTTTCTTTACCCTTGTATGTGGTTGCTGGAGTGGTTGCAAAAATCCACCAAT
>T459_00558 СHR_1             :+U  EU:NC; range  -499 to   100.
CACAACTTGAGCTGGGGATCTTGGCCACATTCATGAGAAGAATATTCTTAATCTTATTAA
AATTCTGCTCAAGTCCACTTGCTAGTTTCTAGTGAAGCCCGTGACTAGATTATTAAACTA
TATTCCATGATACCAAGATCGCACAATCTACGGTCTACAAGTTTGAATCGTGAAATTAGA
CATTAATATTTGTATCCCTCTATATATCAATGTTATTCTATCTTGGCATATTAACGCAGG
GTTGGGGGAAAAGTTGTACTCCATTTACACTGTCAGTATATAGATATATAGAATAACATT
GATAGAGGGATCAAATAAAACAATGAGAATATTAGGTTAGGACTAAATTAAACGAGGAAC
ATGGCGACTAGTATTAATTTTATTTTCAGATATACTTCCAAGATCTACTAGATTAATATA
CTTCTTGACAGCTAAAATTCCTTGCTTACACACATGGGGTTAAGAATGTTTTCTTATTAT
TCTTCTATTCTCCCTCCTTATGCATGCAGCCTATAAAAACCCAACAATCCTTTTAACTCA
TCATCACAAATTTCAATATATTTCTCTATTACTAAGTTTAAGACTCCACAAGATGGCTAA
>T459_00559 СHR_1             :+U  EU:NC; range  -499 to   100.
TTGACAGAAATGCAAGGAAAGACTGTGTATGATACATCCTTGTGGTGGGGCCCTTCACCG
GACACCACGCATAGCTATAACTTTAGTGCACTGGAGTGCCCGTTTTTTTACTACATTAAC
TTTCAAACTATGGATTATCCTGTCCAGGTCTTGGCACATATTCAAGAACAATGTTCAAAT
AATTGGAGAGAATAACGTAAGTTCCATGTGAAAATAATGGTGTGCAATTTATCTTTGAGG
AAAAAGATATCGTAGTGACAACTAATAAAATCCACAAAAATACAAGTTGATAACTGGATA
GCTGCTTGCCTAAACAATATTCTCTCTATCCACATGTGCCCCTCTCAATTTTCAAAAAAG
GAAATAGAAAAAAAATCAAAATTTTTACCTATAAATAGACACTCTTTTCATCATTTCAAT
CATCAAGCAAACAGCATTTTCGCTACTTATTAATTAGCCACATTCAATTGTTTGAAGTGC
TAATTAGTAACTTTGAACAATGGCTAAGCTTGGTGCATCATCAGTTGCCCTTGTTCTTAC
ATTGAACATTCTTTTCTTCACTATGGTTAGTTCCACTAATGTCCCATGCCCACCACCCCC
>T459_00563 СHR_1             :+U  EU:NC; range  -499 to   100.
GAAGTACCAAATAATTATTTTCAGAACGATAGAAAAGAAGATCAGATTTAATTTCCCTTT
CAAGCTTAGCATTCTAGTAGGAGGATTCAATATCCAAACAAATTAGGAGAAACTCCAGAA
TACAATATGTAATGCACAGTACATGAAGTGCCTTAAAATCTGTGCAAAATGAACACTTTG
TGAAATACAGTACTAAAAGCAACTATTCACGGACTATTTAATCAGTATTCACGGATTGGA
TGTTGAAGGTTGCAACTTGCAATGAAAGAACATAGATCCAAAGTTTTCATTTCAATTGCA
ACACCTATCACTTTGGAATTCCTCCACCTACGTGTTGCTCTCTCACTTCAATTTCAAGTA
ATAACCCTTCACGGGTTACACATATATTCACCTATATAAACTATAGTGTACAAGAAAAAT
CAAGAACATAAAAGTTTTTTTTTATAATGCATCCACACTTTTAGAACCCCAAAAGAAGAA
GAAAATTGGAGGAGGCATTATGGGTTCATCAAAGATTTCAGCAATGTTCTACATGTGTAT
GATTTTCATGTCAATATGTTTGTTACCACCAGCTTATGCTTCATCTGGTCAATGCCCATG
>T459_00564 СHR_1             :+U  EU:NC; range  -499 to   100.
TTTCTGTGGTTAAGTTTGCTGCTGTTCCCACTTTAGTAGTTACTATATTTTTTAAGTGTA
CTTTCTTAACTTATCAAATCCAAGAAAGTAAGAAATATCCTCTTTCTCTTTCTCGTTGAG
CCTATCCCTTTTGAAAGACCAATTTTCCTAGAGAAGACATGCATGCATGACATTCATTGT
TGACGTATTAGCAGAGCGAGAAATTCTAATAAGAGAATTCAAAAAGCTGGAAGAATATGT
ACCTATGACCTAAAGTACGAGGAACTCAAACAAGAGAATTCAAAAAGCTACAAGAATATC
ATACGTGTGATTTGTACCAATGACCTAAAGTACGAGGAATTCTAACAAGAGAATTCAAAA
AGCTGCAAGAAAATCATCATACGCGTAATTAATTTATAGATGTAACCTAAAGTAGGTAAT
TTTTGAGTCACATTTGATCAGAATGTCGGACGATATAATAATATCGAACTCCGAAACGAT
AGTATGTTATGCACCAACGATGATAACCACAACTGGGATATGGCAAGGTGATAATCCTCT
TGATTATTCATTGCCACTTTTCATAGTGCAATTGACCTTGGTGGTGGTTGTCACTAGACT
>T459_00566 СHR_1             :+U  EU:NC; range  -499 to   100.
TTTAAAATTCATATGTATATTTGTATTACAACCCAATTAAATTTAAATTTGCATATTGTA
GATTTCATCACTTGAGACGGCACTCCCAATAAGTTTTTTTTTAATTATTTTCAAAACTCA
AATTCGAGATCTTTGATTAAAAGCGGAATCCCAATCATCCCCACCATTTCTATAATAGTC
TTATCTTAAGTTGTGTTGCCTTGATATTCTCTTACAATTGTAGTGCAAATGTGCGATAGC
CCACACGGGCCACTCAATTTTCTTCATTGTTTTCAAAAAATTGACAAAAAATAGCCAAAA
AAATCGATCATTTTTATCTATAAATACCCTCTCATTTCATCATTTCAAACACCAAAACAC
ACACCATTTTCACTACTAATAGCCACATTCATTTGTTGAGAGTGCTAGTTTTTAAAAAAA
TGGCTAAGTTTGCCTCCATTGCTCTTCTCCTCACATTGAACATTCTCTTTTTCACTATGG
TTAGTTCCACTTATGTCCCATGCCCACCACCCTCCAACCCTACTTTTTCCCCTCTTCCCC
ATCCAACCCATCATCAAAGGGAAAGTGCCCAAAGAATACACTTAAGCTAAAAGCTTGTGC
>T459_00567 СHR_1             :+U  EU:NC; range  -499 to   100.
ATTATTTTTATCACAATATGAAAATATGATATAATAGAATAAAAATAAATAATAGTGGTC
ATTCAATATTTTTTACCACAATATGAAAATAGATATGAAAATTTAAAAATCTATATATAA
AATAAATAATTAATCAGTTAAATAAATTTTGTTACCAAGAAAACAGATTTTTGTTGCCAA
AATATCAAGTGACTAGTTCTCAATATGCCACTTGACATAATTTTATGCAAACTTCTTTAC
TCTATTATATATATGGAGGTACATTTCTTTTCCAACATTTCCATCTTTAGAGGGACGTAT
TTGTAAACTAGTAAACTTTGGTTCCGTTTCTGCAACTCACACTAAAACAAGGATCAAAAC
ATAAAATAGATAACGTTTGAGTTCATTACCCGAATCACAAATCTCTACTAGGGAAAAAAC
AAAAAGTGAGCTGAATCACAAATCGTTGAATTACGAAAAAACCATCGGCGATAAGCGAAC
AATTTCCGATCATCGAAAAATGGCCGGAAGATTAAGCAATGCAGCTACACGCATCATGGG
AGGTAACGGCGTCGTTTCACGCGCCGTCGCATCTTCTCTTCGAACACGCGCCGGCATGGG
>T459_00569 СHR_1             :+U  EU:NC; range  -499 to   100.
CGATTCCTATACACATATAATCAAACTATACACTTGAAACCATCTCAAAATAATCAATAC
TCATACTTAAACTCATATATACCTAACTTAGGATCAATACATATACTCCAACACATATAA
CAATGGCTAATGCACGTAATTAAGTACGGGGTGTTACATGTTGTATCATAGTTTCGGTTT
TGCCTCCAAAGAGAAAAGAGGACTTGTGTTTTCCAATGTCTTAATACTTACAACATCATC
AATAAACTAAGTCTAAAATCCCTACAATGTTCTATTTATACTAGGTTACAAATAAAATAC
AAAAAGACCAAAAGGCTCCTTAGAGACTTAGGTGCCCATTAAGTGTAATATGTTGGCTGA
TTTTTAGTGAACTTAGGTTCCCTTTTGCACTTCAATTGCACACACCAAGTCTCAGATCCA
AAATGCACTCCCATAAGTCCATATCCGTAATTATTTCCATATCACTATGGGTGGTAGATA
AGGTCTGATTGATACTGCTATGAAAATTTCTGAGACCGAGTACATCCAGAGGCTGTTAGT
GAAGTCCATGGAGGATATCATGGTCAAGTATGATGGTACTATTAGGAATTCACTGGGTAA
>T459_00572 СHR_1             :+U  EU:NC; range  -499 to   100.
ATTGAGCAATATCTCAAACAACCCTAGTTACCAATTTGCAACAAGAAAATAATACCCTAT
TATAGATCATCATAAGCTTGCCCAAAAAGAAAAAGAAATGAAAATGTTCAATATGTCTAA
GTTTCTTGTTTGTCTTTTGGTTTGTATTTCTCTCCATGCATGTAGTGCAAGACCACTAGC
AAGTATTAATGACAAAGAAAACAACATACTACTCTCTAGCAAGGTTTGTATTATTTATGT
TATCTTGTTTTTCTTTTTGATGGAGAAATTAGAAAATTGATCTGATTTATAATCGCTCAC
CAAAATAATAGCCAGCAGATGTATAATTTTTCGTATATTATTGTGTGATATACATAAATG
ATCAAAATAGTGTATGTTTGACTAGCGAATGTAATTATTCTAATCGATCGGCTAAATATA
CATGTAACTTGCCCTTATTTATTTGCAGGATGTTACATATTTGACTAGTGACAGATCAAA
AACAGAAGGAAGAATAATCATGTCTGAAGATATTGGAGGAGATCATGATAGAAAACTTAT
GTGGAAAAAGAGTTCAATTGTTTCACAAAAGGCATTAGTTGATGAAGAGAATAAAGGTAT
>T459_00573 СHR_1             :+U  EU:NC; range  -499 to   100.
TTGTTTTAGAAGCAGAAAAAATTAAAGATTCTTTGTGGGTTTGTTTAGTTTTGTGTTAGT
TTAGGTTGAAAAATGCTTAATTTGAAGTTTTTGTATTGGAAGAAGTAGCTGATTGTTTTG
TAAAGCAATTGGATTATTATTATTATTATTATTAAGTACTCCCTCCGTTTCAAAAAGAAT
TACTAAATAGTTTTGACTTGATACAAAGTTTAAGAGAATAAAGAAAACTTTTGAATTTGT
GGTTCTAAATTAAAGTACGTTAAATGTACTAAAATGTTCTTTGATTTTTTGTGATAACGG
TGGTGTCCGGACCAACTTTCGTGCAGCTCGACTAATTATACGTGGTACCTGCCACCATTG
GGAATAGGGGTACCATATAAGTCTATCTACTAAGACTAGGACAAATGGGAAGAAATTACT
CTTTGTTTTTTTTCTCTGCTGGGATAATATGTTAATTAAGTTAATAATGTTGCTTCTTTT
GACTGTTTGATTCAGGAAAATGGCTAAGAATTCATTCAAGCAAGAACATGATCTTGGTTT
GTTTTAGATTTTTGTTTTTAGCGTTCCGTAATTTTTGCTATGTTATGACTTTACTTTATG
>T459_00574 СHR_1             :+U  EU:NC; range  -499 to   100.
TCTATAGGGTTATTTGTGCTCTAATGGAACTTAAATGGGGACCAAGTTTGTGTCTTTTGG
ACAAATGAATGTGTTTTTTCTGTTTGTGGGGTTGTATTTTTTTGTGGTAAAGAAGTTACT
AGTCCTCAAATCTTGGTAGTGAAATAAAGATCTGTAAGGTAAGAAAATGAAAATATCTTC
TTGATTTTGGTGTCTGGGCTACCTTTCGCCCACCTAAACTAATTTTATTGTTTTGTTTTT
GTGGGTTTTTTGATTTTTTTGTATCTTTTTTCAGATGAAATGGAGACCAAGCTTGTATGT
TTGAACCAATGGCTGTGTTCTCTGTGAAGGGAAAGCTAGTGAAGAGATTACTATTGTTAA
AATCTTGGTAAAATATAAGATCTAGCAAATAGCAAAAGGCAAGAAAAGAATTGCTTTCCC
TCTTCTGGTTATTTTTTCGCTGTGGTTGTGGTGGTTTTTGCTGATTTTTTTTTGCTGTTT
GTTTGATTATTTTGTTCAGATGATTGTAATACCTCAAGGAAATAGCATACCAGCAAAAGG
GGTTCTTTGTGTTTCTAATTTTGTGCCTTCCATTACTTCATCTTCTTCTTCTTCACAAGA
>T459_00579 СHR_1             :+U  EU:NC; range  -499 to   100.
CGGAGAGTGTCTTTGATGAAATTTTTTAGTAGTAAAGAGTAGTAATAATGTTCTAAGTGT
TAGTTGAAGCAAGTAATATGAAATTAAAAGCTAAGATAGTTGGAAAAAAATTACTTTTGC
CAATAAGTAAAGAAAGTTATTTTCCCTCTGTTGATGCTTAAAAACATTTTCTGGTAACCG
AACACAGGAAATTAACGATTTTTTCCCAATGAATGTCACATCAGATGTTGAAATGTTTAG
TCTTTAATTTTCATGTAGTTTAAATTATCAGAAGAAAACCATAGAGAATACACTGAATAT
ACCCCTTGTTGGAAAAGTCTATTGTCACTTTGTAGCAAATTGTCAGTCATTCAATTCAAC
TGAAAGATGAGTCACCCTTCCATCATGGTTTCACAGGGCTAAAAGAATCAAGATAACCTT
TTGTTATAGCTTTTCATCTTACTCCTGAATTTTGGTACTCATTCCATAATTCATAAGTGA
AATTGGAGTCGTGGTGAACATGAATGTGGCGTCGTGTGATAATCATTTTTGCCATATGAT
CACTGATGCATGCAACAAAAGATGCTACAGCGAATCATTTAGTAAGCCAATGCCAACAAT
>T459_00582 СHR_1             :+U  EU:NC; range  -499 to   100.
TCTCTGTCTTTGTCTTGCACTGATGTTCAGTGTGCAAAGGGCCACAGAAGAGCAACATGA
GCTGAAGAAGGTGAATATACATCATCTGTTCCAAAAAATAAATAGGCACATATCTATTTC
AACAAATAATACATCTGATAAAAATTATCAAACAGATATATACATCTGTTGCAACTGTTG
TCTAACCTGTTGCATTAGATTCGTTATCTGTTTCAATAGATGAGTCTTATGTTGCAACAG
ATAGGTCATCTGTTCGAAATTATTGTACTGCTCTGATTTACCTGTTCGAATTTGTTCCAA
TAGATAATCCATTTGATGCAACATAAGACTCATCTGTTGCAACAGATGAAAAATCTGTTG
TATATCTCTACTTAGCATTGACAATTCTGGCTTTCCAGGTGGATGTCACAGCTACTACCG
AAGAACATAATATGACAGTTGATAATCCATCAGCTACTTTCAAAGATGAAGAAAAAGTGG
AGCCTGTCAGTTTGGGAGAATGGAAGAGTTACCCGTTGAAGGGTCCAACATCTCAGATGA
GGCTCCAAAAAAACTAACACAGTTGATTAATGACTATTCAGAATGGATTGCCGATGGGCT
>T459_00586 СHR_1             :+U  EU:NC; range  -499 to   100.
AAAAAATCTATTAAACCCTATCCTTTATATTATTACTCCGTAGTATATTGTCATTTTTTA
AGCTATTGATAGTTAAGTCGTCTTAGAACGTCTGATTTCGTAATTTTGAAAATAGATATA
GATATTACATAAAGTTTCTTAAATTTAAAGTTACTCCACTTATACACAATGACAATATAA
TTTTTTTTAACATGATAAGTGTAACACAACTTGTAACAATAAAATAGTTCTAGCTTATTT
TTCAGGTAATTAATTCTATTTATTGTGGTTACATTTTAGGTGACTGATAATGCATTCATA
CAATAGTATTAAAGTTGTCACAAAATTAAAATCTCTTTTGGCTATGCTACTCTTTCCTTT
CACCATGGACCCGCGCACCCCCTACCCCACCCAGTGCATCAACCAAATTGCCCTTTAATT
TCATATAGATCGTCGTAGCATGAACTAATTTCTTCATATTTTTTGTACGTAGAACACAGC
ACCAGCACCATTACCAGGGATGCAAGGATGGCAAGCAGTGGCATTTCGGATCTCCGGCGA
CAAGGCCTATTTCTCCGGGTGTGGATTCTACGGTGCACAAGACACTCTCTGTGACGACGC
>T459_00587 СHR_1             :+U  EU:NC; range  -499 to   100.
TTAGAACGGAGAGAGTATCATATAATATAATTAGGAGCACTTTGTACTTTAATTTAAAAA
TTTATTTTTCTAAAATTGGTATCCAGGTCATTTCATCTTCTATATATATATATAGTCCAC
TTTCCTTCAATACTCTCTGCATAAACCCTCGAATCTCTTTCTCCCTTTTCCGAATAAACA
CCATAAGATATACAGATATAAACACCCAAAGGTGGAATCTTGATTTTCCGGCAGCTGAGT
TTGATAGGAAATTTGCTCTGTTAACGCTGATTAATTTAGCAATTTTTGCCGGTGAACTTT
TTAACACCCTTTAAAGGATTCAGAACCAATGCCTTATAAATGAGATTTATTTAACGAAGA
TTTCTTAGCTTTTTTTGAGTTTCTTCAAGTTTTTTGCCAGACTAAAAAAACCTCGAGGTT
GTGAGTTCAAAGTCATCATCAAGGAGGAAAAAAGATGGGTTAAAAAAAGAAAGAAAAGAC
CCAAAAAGTAAAAATAAAAATGGGGAAGATGATGATAAAATGGAGTTTTTCGATTTTGAT
TATAATTTTAACTACGGTGGTTGCCGGAGCTCCGGCGATGGTAAAGGGAAAAGGGGTGCA
>T459_00588 СHR_1             :+U  EU:NC; range  -499 to   100.
TCACAAAATATCCTCCTCCATCCTATATCAAAATCAATCACATTATCACAATCAACAAAA
AAATAAAAAAATTGTTTCTAATAAAGGTATAAATCAGATCCCATTATTATTCAATATAAT
TACCAATTCAAAAGAAGGATTATATATGAAATTGAATAATTTGTGTAAATGATTTGATTT
AAAATTGGTGTTTGAGGATTTGTGATTTAAAAAAGAGAGATTTGGGAAGGGGATGTAAAT
AAAAGAAAATGAAATTGACGTGCAAGAGGAACGGTGAACTTTCAGCGTCCACCGTCACCG
TCTTTCTTATATATATTTTTTGTGTGTGTGTTTTGGCATGAAACGACGTATAAACTGGAA
CTCTTTACTTGTGTTCAGTTAAAAAAAAAAAGACTGAAAACTTTGAAACCCCTAAATCAC
ATAAGCTTGATTTTAGGCGTATAATAAGGAGTACAATAATGGAGCAAAAGGCGGACAGAT
ATGAAGCCGGTGTTTTGGAATGTATGATGAACCATCAATGATTGGTGAACCGGCAGATCC
ATTTGCAACCCCTTTGGAAATCTTACCTGAATGGTATTTCTTTCCTGTATTTCAAATACT
>T459_00590 СHR_1             :+U  EU:NC; range  -499 to   100.
ATAAATTCTCTCATAACTATTCATATATTATCAATACATACATAACTCCACCTAGCTCCC
AAACTATCTCAAACTAAAAGTAACTTAATAAATCATAACTTATAATAGTAGTATTTATTA
TCAAGATGACGAAAATTAAAAAATCGAATTACTGATAAAATTACCACTATTCCTAATCAT
GAATTCAAGTAATGATAAAATTTAGATAAAATAAACTTTTCTTATTCCACCAACCCACAA
AGGAGTAGTATCCTCATAAACCTCCCCTAAATCCTCACCAAACCACAGCCGCTTCGTCCT
CTTCTTCTCTGCCATCCCTTTATATACCTCTTTTTCCTTCCACTCGTTTATACACAAAAT
ATACTACCAACAAACAAAAATCCAATTAATCTCCCCTCCTCTCTCTTTGTACAACAAAAG
ATAAGGTTTGGTACGTTATTTTCACCTCTATATTCATCCAAAAAAAAAACTACTCTGTTT
TCCTCTGTTTTTTCCAACAATGTCGTCTTCTTCTTCTGCTTTCTTCATTCTTTTCACTTT
CTTCTCCCTCTTTGTTCTCCCTTCTTCTTCCTCTTTAGTTTTCCCTTTAACTCATTCTTT
>T459_00592 СHR_1             :+U  EU:NC; range  -499 to   100.
GTTTTAAAAAATATATTATATTTTTAATTAGAGGGTCACACTCTCATGTAAAGTTAAAAT
TTAGGTAAAAAAAAATACATTTTCTATTCATCAATCAAACACCATAAAATATTTTTCACT
CAACAATCAAACACAAGAAAATAAGTAAAACACCAACTTATTTTCTATGAAAACATTTTC
CATCGTACCAAATACACCCTAAATCGTTTCAATTATCATATGATGTTCTACCCAAAAAAA
AAATAAAACAATGTTTAATAACGAAAAAAAATCCGGAATACGTGTATTTTTCTACTAGCC
TCGAGAACGTTCTTCAAAAAATGTGCACACCACAACTCTGGAACCTTCTACAATATGCTT
TCTATGCGTTTCTAGAATCCCTTTTCCCCTTCTCCAAGTCACTCTAAATGCTATAAAACC
AACACATTATACGTACACACATTAATCATTATCATCTTAGTCGTCAAAAATCAACTCCAT
AGCAGCTCATTATTTCTCAATGGCAACTTCAATGGCTCTTAGGAGGGTTACCATCTCACC
CCTCTACAACAGGCTTGTTAACCCTGTCCGTTCTGCATCAGTTGCTCCTTCTGTTTTCAG
>T459_00593 СHR_1             :+U  EU:NC; range  -499 to   100.
TTTAAAAGTTACATTTTATATCCCAATATAATTTAATCATAAAATAAAAAAAGTTAACTT
AAATTAATCAAACTTATCACTAAATTTAATTTGAAGATTTATTTATGACCCTACACTTAA
TTTTCTCGTGTATGTTGGACCCTTTCCCAAAAATCGTAATGGAGTCCGACCATAACGAAT
TGATCAGCCGAGGAGACAATAATTTGAACAATCCGGAAGCGTCGTCCACTCGCTTCTAGA
AACGTCTTCATAAATCCTCACTCACCACAACTCTGGAACTTTCTACAAGATGCTTCTATG
AGTTTCTCGAATCCTTTTTACCTTATCCAACTCACTATTACAGCATATAAAAATGAAACA
CTCTATTCACATAAAGTGGTCATCCTTATTCAGCAAAGTATAACGTGAAGCTAAGTCGGC
GAAAATCTCCATTAAAGCAGCTCCTTCTTTCTCTTGAGAAGTTTGTAAGCAAGCAAGCAA
TCTTTGATTGGTAGCAGAAATGGCAACTTCACTTGCTCTTAGGAGGGCTACCACCTCACC
TCTCTTCAACAGACTCGTTAACCCTGTCCGCTCTGCCTCTGTTTTCCGATCCTTCAATAC
>T459_00594 СHR_1             :+U  EU:NC; range  -499 to   100.
TATAGGGTTTGAGAATTTTGGTGTTGCCAGGCTCATGAGGCACAAGGAGACAAAAGTGCT
TGTGGCTATGAAATACATTGAGAGATGAGACAAGGTTTGCATAATTACTGTCTTTTGTCA
CTAATCTGACATCTTCTAATTGTTTTAAATATTTGATGCTCATTGTTTTGTATTGTTTAT
TGTGTTTTTCCCTAATTATTGGTTAAACATTCTTTAATTAACTAGGTTCCTTGTTTTTTT
TTTCATATGCAATATTATATAAGGTTTCCATAGATTTGAGATATGCCACTTTTGTTGAGA
TTGATGAGAATGTAGCAAGGGAGATCATTTATCATAAATCGCTTCGACAGTCGAACATAA
TTTGTTTCAAGGAGGCAAGTGTGTTCATATGATTCACTATTTTGCAATGTCCTTTTGTTT
TCATGTTGCTTTCTTTTGAAAATGGAAAGGATAAGTTAAGGAATAACTGGCCTAATCTGT
TGAACATTTATTTTATGAGATGTGGGTGGTATCGACTCTAACTCATCTTGCTATTGTCAT
GGAATATGCAGTTAGTGGAGAACTGTTTGAGCACATCTGCAATGCAGGAAGGTTCAGTGA
>T459_00596 СHR_1             :+U  EU:NC; range  -499 to   100.
GCTTAAACTGGATTTTAAGATCTGGCTGAAAATTTCACTAGCATGCCATATCACTAGAGT
CAACATAAAATGTACTATGCAAAGAAAACAAACAAACAAACAACACATATTTAAATCACA
AAGAAAAATGAGATACTTCATTTAGTTGAAACAAAAGACAGAAAGGTTTGGACATAAACA
ACAAAAGGACAAAACAAGATAGATCCCAAACTACAACCTTGGAATAATTCGGACAATAGA
AAATAAAACAAAGCAAGATACCAGACCTCTTCCTAGTAAGGAGGGAGGTGACTTCTTAAT
TGCTCAGCCTGACTTCTTAGCCACTAGTTTGCATATCAGCATGACTAGAGCTTTCCTCAC
TGTCAATGTTCTACACCATGATTGATTTATCTTGAATCATCTATTCAATTTGTCTTTTCA
AAGTACGACAATCTTCAATAATGTGACCCTGAACATCATAATGATATGCACATCGCACAT
TAGGATCAAAACTTCTTGAATGCGGGTCAGGAGTATACCCAAGGAGAGGAGTGATCATGC
CCTGCTGTCTCATTCTCTGGAACAAACTAGCATAGGACTCCCCAATAGGAGTGAAATTAT
>T459_00597 СHR_1             :+U  EU:NC; range  -499 to   100.
GGTGAAGGTGTGGGGAGCTCGCCAATTGAGATGCACCCACTAAACTTGACATGTTTAAAT
CATAAGATTCAAAAGTTATTTTAACATACATCAACTTAAAAACCAATGATAAAAATCTTA
TTTACTTTTTTTAATATGTAATATACTACAAGACCAAACCTCCCCAGCCAAGTTGTTTAT
ATTAACGCTATATTATACTCCACAAATGTTGAACTGAATGCATGGCATGGTTTACGTGAA
TGGTGAACAACTTAGACCTTAATCAATCACCAAATTAAAAGTCAGCCACCAAATTCTTTG
ACATTAATTCTCGTCTGCCGGCATTCATTAAGGAAGTAACCTTCTTTATAAAGCTTAACC
ATGTTTCTGCTTTTTAATTGTACCTTTACTTCATTAGCTCATATAACATATTTCTTAATT
AATTTACTACTATTAACTTTATTCTCTCTTGCACCCCCATCGAGACCGGTGTTTAATTAG
TTTGAAGAATTAATTGCACATGGATACTGCTTCATTGATAATCCATTTTCATGTTATATT
AGTTCTCCTCATTTGTTGTAATATTTCATATAATAATTTAACCATGGCTGCCAATGACTC
>T459_00600 СHR_1             :+U  EU:NC; range  -499 to   100.
AATATCTTAAATAAGTTCATCACTTAACCCTGCCTAATTTGGAAGGATTTCGAATCGAAA
TTTTTGATGATATGGTATTTGAGATTGCAAACTTCTTTTCTTTCTAGCCTTATTTTCAGG
TATCATTGAAATTATGATTTCTGTGGGTTCTGTTTTAGCCTGTCACTTTGCCAGCAATTT
AGGCTGCTCTAGTTGATTTTTTGAAGGTCTGATAGTTGTGTGCTTGGTAATGAATTCTTG
GAGGGAGTTGTAACTTTCTAGTAACAAGAAGGTGGTATTTTCATTCATCTGTCAGTGATT
AATATTATGGTGGGTGGTCTGAACAATCAGTTTTCACTAGTGTTAATTTCCTACTGATCT
GAGAATTAGTCTAATTTAGAGTCCTAATTCTTCTATTTCTTAACTTGAGCAAATAGTGCA
CTCAGTTGGCAATGTCTTTCTTGTGTTGATTTTATTGCACTGATATGTGGTACTTGTAGG
ATTGTGAAGTTGAGTTTCTATGGAGGGTGTTGGAGGTGACGGTGCCTCAGCGGCTGCAGC
ATTGAACCAGCAGAGGCTTGAACTTTCAAAACTTTTCCAATACTATTTAGATAAAACTAC
>T459_00602 СHR_1             :+U  EU:NC; range  -499 to   100.
ATTTGGCCAAAATTTCTTCATACTTTTCATGATTCTTGATTCTACAACACTGTGGGGTAC
TAGGAATTTTCATTTGTTTTGAGTGATTGATTTGGTTACTTTTATGATCTGGGATTCTTT
GACATTCTTGTATTAACCCTTCGGAGATCCAAGATCATCAGTTTCCAGGTTAATCTTGTT
TTTTTTTTGTTTTTTTTTCATTTAATGCTATATATTATGGGTCTTAATGGAGGATATTGT
AAAGATTTATGTTATGGTAATGTTATGAGGTACTAAGCATATATCTATATTGAGTTTTGG
GTTACTGATCATTTTTTTAATTAGTGGTATTTTCTTTATGTATTTTATACTTTTCTTGGT
TGCTTAGAGATTACCTAAATAGTTTCCCACTTTATTGGGATTAGTATTAGGATACTTCTA
TTTGATTTGGATCCATTGATAGTCATAATCTTATGTGCTTGTTGTTTTCTTGATTTTATG
CAGAAGTGTATTAGCTGATATGGATACTTGCTGTGTTGCTGTGAAATCCACTGCCCATTT
GGGGAGAGTGAGCAAAGGTGGCTTTAACAATGGAGAGAAGGAGTTTTTTGGGGAGCAGAT
>T459_00603 СHR_1             :+U  EU:NC; range  -499 to   100.
GAAAACATAAAAAGAATCTATTTCAACTATTAATCTAAACTGTCTAGAAATGAAGAATTT
CGTACCGCAAACTCAAATTATTTAGGCCGCCCAAGCCCAAATTCCTACATCAACAATATA
TTACATCAGAAGTGTCTCGTCCATTAGGCCACTGAGACAATCGCCTAGGCCTCCCTAATT
ATGGAGGTCCCATATTTACTCACCTTAGCTCGGCACAAGTTCAGATTAATTTAAGCTACT
AAGTTTGTAATATGCCTAAAGCAAAAGGGGGTGGGGTATACAAAGCAAAGAAATAATAAA
GAATACATACTTCAAACAGCCTATATATACTCCAGCATTGCCTCTAAATTATCCCCACAA
TCTAAAAACAAACATAACATGCATAATTAATAAGAACAAAGGAGGACTTACTCCTCACTA
CCACACTTTCCTCTTAACAAACATCATATCTTAGAAAACACCAAACTCTCTTCTCTTAGT
AGGAAAAGTTAAAGAAAAAATGGAATCCTTAAATATCCACAACATCAAAGTGGAGAAAGC
AAACGCTAAGCTAAGGTACAAAAAGCGTCAAAGAGTTACAACGTTGTTCCGATTCATCGA
>T459_00607 СHR_1             :+U  EU:NC; range  -499 to   100.
GTTTAATTATTATTATTATTTTTTCTTGTTAATCTGATTAGAAAAGTAGAAAGAAAAATT
ATCGGTTGTCCATTAGGTAAGTTATTGGGACAGCAACACTTTCGGAGACACATATAATTC
GGTTATATAAGACAACTCCCTCCCTTTTTTCTCAATTGTCCCTGCCACTTATGTCACTGG
TAATTAATCATCACAATTAACATTGACAATCTCTCCTTAATTTTCATTTTGTCTTCATTC
TTTTCTTGTTACATATTCTTCTACATGAGATATTGAATTGTCCCGTGTCATTGCTTATGT
GTTTTAGCTAGGTTCAACGTTCATTTTTTTATAATATGTAATCAAAGAATTTGTAGGAAT
TAATGACTATTTTTTATACACAGATGAGATGAATTTACGTGTTTTGTTCTCTGACTTTGC
AGGTGTAGGGATTCAGCAAGAAATTAAGCCCCTCTAATTTTATCAGCAATATATCCAGAA
GCTAACAGATAATTCAATCATGAGTGACTACAAGTCAGGACCTCTTGAAAGACCCGTCAG
GCCAAGTAAGTTTTGCTGCATTTAGTTTCTGCCCTGAATCTTGACGTAGAATTGGTGTTT
>T459_00608 СHR_1             :+U  EU:NC; range  -499 to   100.
CGGTACCAGATACGATGTAAAATAAAAAAAAAATACCTACTCCGACACACTCTCTTTTTC
CCTCGGCCACGTGGCATTTTCTTGGGTCCCACACTTTCCTTTTCCTCTTCTAAAAATCCA
ATTAAACAGCTCATAAATTAACCTCCCAATCTCTCTCTCTCTCTCTCTCTCTCTCTATAT
ATATATATATATATAAAGCAAAATTAAAAGCACCAGAAGAAGCCAAGTGACAAGTCTACT
CCAATTTTTCGGTTACACTTAATAATTTTCTTGTTTTCAAGTATTGTATTGCCCTCCTTT
CAACCTAGACAACACTCGAAAAAAGGTAGATAGATGCACCAGAAATTCAACAATCAATAT
TAATTCCCTTCTCTATTCTATTTTATTTTTTCCACTTGTATCTGAAATTGTTGGAGGGTA
TTATTACAGGGAATTTGTGGAGCTTTTTCTGATCTCTTGGAGAGTTGAAAATTCTTGATT
TCGGTAGTCGCCGGCAGCCATGTCCGGTCCATTAGATCGCTTTGCTAGACCTTGTGAGTT
TATTTTCCCTTTTTCTTTCTTTATGCTTTTTAATTTATGATTTTGAAGTGCATTACTGGG
>T459_00611 СHR_1             :+U  EU:NC; range  -499 to   100.
AAACTTATAATATGAAAATATCAATAAACTTGTTAATACTCGTGATAAACCGACTCATAA
TGTGAACACAAAAGTATACATGATAAGATGCGTGATTATTAAACTTATAATATGAAAATA
TTACATGACAAGACACATGATGATTAAACTGATAATAAGAAAATATTAAATAAACATGTT
AATACTCGTAACAACAGACTTATAATGTAAACACAAAGCATGCATGACAAAACACGTGAC
GATTAAATTTATAATATATAAATATCAAATAAACCTATCAATACTCGTGGCAAATCAGCT
CATAATGTGAACACAATAAGTATACATGATAAGGCACGTGACCATTAAACTTACAATATG
AAAATATTCAATAAACCTGTCAATACTCGTGATGAACCAACTCGTATAGCTACTATAAAT
CACAGAAGCATTCTTCTCAAAATTACTTAGACTTATTCAACCGACGCATCTTTTTTCTTC
TCTAATTATTTATTTCGCAATGGATAAGAGGGGTGGAAAGGGTAGACAAAAGATCGAAAT
GAAGTTGATTGAGTCTAAAGAAGCTCGCACAGTTGCTTTTTCAAAAAGAAAAAAAGGCTT
>T459_00612 СHR_1             :+U  EU:NC; range  -499 to   100.
TTTAATTCTTACATAAATCCAAATGGAAGATGTTGTTGTGCTTACACAAGCTGCTCTGAA
AATTAACATTTATTGGAATTAATCAATCCATTATATTTCGTGATATTCTAAATAATGCAT
GTGTACATTAAGAGCAAATAAAACTGTGACAAAGCATCGTCTCTGAAAATTCTGCTGCTA
ACCATTGTCGTCGGGATTGTTCTTCTTTTGAACTTCAGAAGTTGAACATAGTGTACTTAT
TAGAGCATACGTGCCTTCGATAAATCCTCCTAAGTTAGAAACTCGCTTCCTCAACCTTAA
GTTTTGCTCGCTACTTTCATTTTGATAGAAGTAAATGCTTGAAGCAACCTTAAACTTAAA
AAAACCTTTTCTGCATGTCCTACTATTTTTGGTGTTTCTATTTCAATAATTTTTGGGGTT
TGGTAATTTTCATTTTACACGAATGATCAATTGTTCCGTGATTTTCAGGCAAATGAGGCG
TAGTCTTGAGGACTGAAAGATGAGCACTGTCAATTACCTGGAGGCACTGAAGCTGGAAGA
GAAGCTGGCATCTGATAGAAAAGCTCTTAAAATTACTGATACCCTATTATCTCTACAACA
>T459_00613 СHR_1             :+U  EU:NC; range  -499 to   100.
TGACAAGACACGTGATGATTAAACTTATAATATGAAAATATCAATAAACTTGTTAATACT
CGTGATAAACCGACTCATAATGTGAACACAAAAGTATACATGATAAGATGCGTGATTATT
AAACTTATAATATGAAAATATTACATGACAAGACACATGATGATTAAACTGATAATAAGA
AAATATTAAATAAACATGTCAATACTCGTAACAACAGACTTATAATGTAAACACAAAGCA
TGCATCACAAAACACGTGACGATTAAATTTATAATATATACATGATAAGGCACGTGACCA
TTAAACTTACAATATGAAAATATTCAATAAACCTGTCAATACTCGTGATGAACCAACTCG
TATAGCTACTATAAATCACAGAAGCATTCTTCTCAAAATTACTTAGACTTATTCAACCGA
CGCATCTTTTGTTTATCTAATTATTTATTTCGCAATGGATAAGAGGGGTGGAAAGGGTAG
ACAAAAGATCGAAATAAAGTTGATTGAGTCTAAAGAAGCTTGCACTGTTGCTTTTTCAAA
AAGAAAAAAAGGCTTGGACGAGAAAGCAAAAGAGTATTCAAATCTAACCGGAGCAGATGT
>T459_00614 СHR_1             :+U  EU:NC; range  -499 to   100.
AGATGATATACTGTACTGTCTTAATTTAATTCTTACATAAATCCAAATGGAAGATGTTGT
TGTGCTTACACAAGATGCTCTGAAAATTAATATTTATTGGAATTAATCAATCCATTATAT
TTCATGATATTGTAAATAATGCATGTGTACTTTAAGAACAAATAAAACTGTGACAAAGCA
TCATCTCTGAAAATTCTGCTGATAACCGTTGTCGTCGGGATTGTTCTTCTTTTGAACTTC
AGAAGTTGAACATAGTGTACTTATTAGAGCATATGTGCCTTCGATAAATCCTCCTAAGTT
AGAAACTCGCTTCCTCATCCTTTAAGTTTTGCTCGCTACTTCCATTTTGATAGAAGTAAA
TGCTTGAAGCTACCTTAAACTTAAAAAAACCTTTTCTGCACAAGTCTTACTATTTTTGGT
GTTGCTATTTCAATAATTTTTGGGGTTTGGTAATTTTCATTTTACACGAATGATGAATTG
TTCCGTGATTTTCAGGTAAATGAGGCGTAGTCTTGAGGTCTGGAAGATGGGCACTGTCAA
TTACCTGGAGGCACTGAAGCTGCAAGAGAAGCTGGCATCTGATAGAAAAGCTCTTAAAAT
>T459_00617 СHR_1             :+U  EU:NC; range  -499 to   100.
ACTTATAATATGAAAATATCAATAAATTTGTTAATACTTGTGACAAACAGACTCATAATA
TGAACACAAAAAGTATACATGATAAGACGCGTGATGATTTAACTTATAATATGAAAATAT
TACATGATAAGACACGTGATGATTAAACTTATGATATCAAAATATTAAATAAATCTATCA
ATACTCTGACAACAGACTCAAAATGTGAACACAATAAGCATACATGACAGAACACATGAC
GATTAAATTTATAATATAAAAATATCAAATAAACCTGTCAATACTCGTGACAAATCAACT
CATAATGTGAACACAATAAGTATACATGAGAAGGCACGTGACGATTAAACTTATAATATG
AAAATATTCAATAAACCTGTCAATACTCATGACGAACCAACTCGTATAGCTACTATAAAT
CACACAAGCATTCTTCTCAAAATTGCTCAGAATTATTCAACCAACACATCTTTTCTCTTC
TCTAATTATTTATTTCGCAATGGATAAGAGGGGTGGAAAGGGTAGCCAAAAGATCGAACT
GAAGTTGATTGAATCTAAAGAAGCTCGCACAGTTGCTTTTTCAAAAAGAAAACATGGTTT
>T459_00621 СHR_1             :+U  EU:NC; range  -499 to   100.
AGGTGGTAGATGAGTGTCGGATGACTTTGAGAAAATTTTTGTGTGTAAAAATTATATTTA
ATTGTATTATTTTGATGTCTCTATCATTATATTCTCTTGTTGGAATATACAGATGGTAGA
TGAATGTCGATCGATTTTTAAAAAATATTTTTGGTAAAGATTAGATTTAATAAATAAATT
CTCTATTTTACATATTTAAAAGATATTAAATTTAATTATTCTATTAATCTTTATTATTTA
AACAAATCTCTTATTTAATGTAATGTTTGAATTCATTAAATACGGTATACGGGCAATGCG
CCCGCACCTAAACTAGTTTTACCAAAAATGGCCAAAGATGGATGGGGTAGGATAGGGTAT
ATATTGTTGGCCTAAGCAATTATATTCCCTCCCATATCCTAATCCTACTCAACAAAGGCA
AAATCTCTATAAATACCCTCTCTCATATCAATTTTTTTCGCAACAAAATTAATTTCCTTG
AAGAATTCCACACCATATAATGGCTACTTTACTCTCTTCTCATCAAGATATCACCTACCC
AACGCACACGTTCTTCTCCACTGTTCCATTCTACGACTTCAAAATCGAAGCAACAGTCAC
>T459_00624 СHR_1             :+U  EU:NC; range  -499 to   100.
GTAAACGCACTGTAAATTATGACTCGTCTCATATCAACATGTTTAAAGAACATATTTTAA
ACTATTGAAATTTACACAATGTGAATTTCTAAAAAACTACGACATCGATAAATTTGGTGA
AATTCTACTAGTGCCACAAATGAAATGTGATGAGAATAGAATATACGTAACTCTTACAAT
TAAAGATGGAGTGCCTGTTTCCGAAACATCAAGTAATAAGTAAATTCAAAATCCATACAA
TTTTATCATAGCAATTTTGGATCAAGAGTGTGTACTACCCCTCTCTCCATTTGGTTGAGG
AATGCTTGTCACCTACTCATCTTAAAACCCTCTAAAAGGTTCCCATCCCACTCTACTTCT
CTTCCTCATCTCTCTCCCTTTTACTCTCCATTTTGTAAAAGGGTCAGCTTATTGGTACAC
TAAAACTCTCCCTATTTTAATGGCTAATCTTTGATTTGCTCTATTTGTTTTTATTTTTGT
CTTTTTCTTTGAATCTTGAATGAGTTTGAGTATGGAGAAGCATAAATGCAAGCTATGTTC
AAAGAAGTTTTTAAGTGGAAAAGCTTTAGGTGGTCACGTGAGGTCTCATTTAATACCTCT
>T459_00628 СHR_1             :+U  EU:NC; range  -499 to   100.
CAAAAGTTTTTATTTGAAGCCTTCAAACTATATGATATACTCATCTAGGCTAGTTAATTA
TATAATTACCTTAAAATGACACTTTTTTTCTTCCTTTTTAGTGCACATGTACATACAATG
TACAATATGTAATCTTATGTAAGTAAAAATTGACTGAAAAAACACTAACCCTACAACCAA
GAGATTTAGAAATAGTCTTCCAACCACACATAACCAAAACCTTCCACTTGTAACAAACTC
ATTTTTCTCTCTCACTCACTTAACTCTCATCCACATCCAACTAACTCCAACTATAAACTA
GGAAAACTTAGTTACTGTCACTAACTAATAATTCTTTATTTATACCAATAGTACTAAGAG
TGCAAACACATTACTCCCAAACACTTATATTCATTAAATGAGTGAAAATAATGGCCAAAA
AAGTGAACCATCAAGTGTTATACTCTATTGTAGAGTATGTAAGAGGGGATTTAATAGTGC
TGGAGCACTAGGTGGGCACATGAGATCTCATGGAGCTGCTGGGGAAAACAATAATAGAAA
CTATGGGGAACAAGTTAGTGAACCAAAATATACGATCAATAATTTTAGAAGGGATAAATC
>T459_00629 СHR_1             :+U  EU:NC; range  -499 to   100.
TATAGACAGCCTTCTAGTCTCGTAAAAAAGTATTAAAGTTTTTTGTTGCAGTTTGATGTT
GTTTTTTGTGCAGCTAGCTTATTGACGTTTTTAATGCATTTTTTTAATGTAGTTTGGTAT
AATTTTTGGTGCAGTTTGGTGATAGTTCGATCTAATTTTTCTATGTAGTTTGGTGACTTT
TTGAGTATTTTAGTGCTGTAATTTGATCAAGTTTGATGCAAACTGCTGTTTTTTTGTACT
TTTAAGCTATTTTCTTACGAGAAAAATTTAAGAATAAGATGTCCAAAAGAGAAATAATTG
AGAAATTAGTGATAGAGAAAATGTAATGGAAGTATATGAATTTCCGTTAGTATACACGGT
TGTTTGTATAAGAATATCCAAAGATCAATATTAATAAACTTTTAGATAATATCCTATAGA
TAAGGGATTATTTATGCCCTTTTCTCTGTGCTACAATAAGACTCCCTTTCTTTCAAAATG
AAAATTTTAGCAAAGGCTAATGTCAATAAACACAAGAAGATGCCTTTTCCTACTAGAGAA
ATGCAGGAATATGAAGCAACTTAAGCAAGCACATGGACAAGTAATCACATGTGGACTTGG
>T459_00630 СHR_1             :+U  EU:NC; range  -499 to   100.
GAAAAAGAAGGATAAATTAAGCCAGAGCGATATCAGAATTTCTGCGCGAATAAAGATAAA
GAAGAACAAATTAAGCCAGAGGGATATCGAAATTTCTGTTGAACAAAGACAAGAAGGACA
GATTAAGCCAGAAGAATCGAAATTTCTTCTTTGTAAACAAAGAAAAAACATGATAATGGG
ATCTTCAAGTAGAAAAAGGGAAATTATTGAAGATTTTGCAATAATAGGAGGATTAGTAGG
GGTACAATTCATGTATGCAGGAAATTCAGTGGTTTCTAGTTATCTTATGTTGTTAGGCTT
CAAGCCTTCTTCTCTCATAATCTTGTCTTCATTGGCTACATTTCTAATTCTTTGTCCCTT
TTGCGTCATGTTTGAAAGGTACTAATTAATTATCTTTATTTTCTCTTTCTATTTCATTAA
TTAATATATTAATCTGTTGGCAAGTTTTCCTAATTAGCTTGCTTATTATCTTCGCATATT
GATGTTGCATGCATGCAGGAGTCAATGGCCCAGGCAAATGAGTATAAAGTTATTGATTCA
ACTATTTCTAATTTCTTTTGGAGGGTATGCCATTTTTCTGCTTTTCACCTTCTCATTCTT
>T459_00631 СHR_1             :+U  EU:NC; range  -499 to   100.
TTGTCTGGGTGTAGGGCCTGAAGCCCGGACATGTTTTAAGCCGAAAATCGACCTACAGCC
CCAAGCGGGCTGTGGAGCCTGTGGAGCGGGTGAGGTTTAATTTCTTATTTCATTTAATTC
TTTTATAGCCAAATCACCTGACCTTATCATCTCCTAATAGCACGTGTATATAATGGTGAA
ATCACTCTAGTTGTTTTTTGCAATTTTGCTGCATGAATCCTAGTCCTTATGTATAACATA
ATGTATTGACCGGCAGTTAAAGGTTATTCGGACTCTCCAAAAATATTGTCATACTCATGT
TGTCGTACCCTTATCAAATCCTCAAAAAATGTTGTACTTTTTGATGTTGTCATACCCTTA
TCAAATCCTCAAAAAATGTTGTACTTTTTGAAGAATTTGACGTGCACCGATAATATTTTT
AAAGAGTATATGCATATTTAGAAAGAGCTCAAAGTATATGCATATTTAGAAAGAGCTCAA
AGTTTCTTTACATTATTACATGTCAAGAGTTTATATACAAAATGTTATGCATGCAAAGCT
ACACCAAAAACTCATCGACTTTGAACTATTCAAGAAATACGCTATCCAACTTCACACCAA
>T459_00632 СHR_1             :+U  EU:NC; range  -499 to   100.
ATTTTTTTGAAAAAAAAGTAGAGAACTAGAATCGGTGAATTTGTTCTGTAGTGTGCAGAG
CTATCATCCTTTGGAAAATGTTGGAACCATTTACGTTGGGTCTTTTATTAGTTGGAGAAG
ACAACATTATTTAATAATTAAAAATAATGAAATGAATTATACATGTGGCACTTAAAAATA
TTAATTTTTAATGATTGAAGTCTCAGCTGACGGGCACCTATTGGGGTGTTCGCACCTCCC
ATGATAGCTTAGCAATTGGAGGGGTACTAAATACAATAAAAAAAAAATGTTTAGAGAGGT
AATGAAACTTTTATAAAGGTTAGTGTGTAATTGAAATTTCGATTAAAGGTTGGGAGGTAA
TACACTATTTTCTCTGTTATATAAAATAAAATATATTGAGCTAAAACTAAAACCCTAAAC
CCTATCAACACTGTATCTATATCCTCCCATAGCTCCCAGATCTCTCCTTTTTCTCCTTTT
CTACAATTCTACAATAATAATGGCTTCAAGGTGTAGCAGAATTATCAATATGACTTCCAT
TTCTACTATCAGATCCGCCATTAAACTCAATTCCAAATCAGCTTCTTCTACGACGTCGTT
>T459_00635 СHR_1             :+U  EU:NC; range  -499 to   100.
TCGCCTAAAGTGTGCTTAAGCCCTGAAATTTGGTGAACCGTGGGTTGTGAACTTTCCTTT
GCTTAATTGGGGCGCTCTAGTGTAGGCTTCAAGGTGCTAAAACATGTGCACCTACACCTA
TGGATTCGTCTTTGAGGGAACAACATATATGTATAATATGGTTTTTATTATTTTGTCCAA
ATAAGTATTAATTGTGTTTATAGTGATTTTCTTGCATTGCATTTATATATATTTTTTCTT
CATTAGCACTTTTATTGGCTAAAGCCCAAGTTCTAGTTGTGCTTGAAGTTCCACCAGAAG
TTCTCGCATTTTTTGAGCTTTTTGGCTACTCTGATGCCAATTTATAAGTACTTTACTTAT
AAAATAGAAGTACAACCACAAACATCTGGATTTTCTTGGGAAGATTGGGATGGCTTTAGG
AGGAAAACATTTTAAAATATATGAATTCCTTTTTTATCTTTATACTAACTTATTCTTTTT
GCTATCCAGGGATATACAGATGGATTACAATGACAATGATTATCAAAGTCATTTAAGTGG
TGAAGACAGCTCCAAAGTTTCCTCTGTTTTGCATCCCTATGCTCTTCCCAAGTTCGATTT
>T459_00636 СHR_1             :+U  EU:NC; range  -499 to   100.
CAAAGAGTGACAGGTGAAATTAAATACCATCTCATTAAATATTCTCAACTACACTAAAGT
TGAGCAATTCAATTCTTTGCAGCTAACTTGGTCCCATCTCTTTGTGGTAAATTGCTACGT
ACTATATCTTTTCTACATGTTCAGTGTGTGTGTATGTGTTCTTTTCAAACTTCTCCAATT
TTTTCCCTTCAACTTCTTGTCTACATTGTCACTGCATTCAATTTATTCAAGATTGTTAAT
TTAGTATAGTCCAATTAACTTATTTGCAAACTCCATTAAATAAATCATTCGTCCTGCTCT
TGTTCCTTCATTTATTCTTCTTGTAGCACATTTATCATAATCTTTCTCAGTCCCTATTCA
TTTGTTGCTTTATTAAGACATGATAAAAGAATTTGCCTTTTTCTTTTTGCTAGATTTTCT
TAAGTTTGTATTTTTTACATGTTATGAGTTTGTAGTGTATTCAAGAATATAAAATTATGT
GAGATATCATAGTGTTACAATGAATGGTTTAGTAAAAGATGAAAATCAGAGAAGAGTTGG
AAAGAAACAAAATGGCAGTTCTTGGAAATGTGCATATGGTTATTCTCAGCACAGGCGATG
>T459_00638 СHR_1             :+U  EU:NC; range  -499 to   100.
TATTAATCTTCATATTATGTGAGGTAGGAACTCATGCTCATGTTGTATTACCATGTCACC
TGCTTCTCCTATTCATGGAAGTATCAGAATTTTAGGAGCTAAAGTGATACCTTTCAAACT
GTCACAAGCTTTGCACAAAGGAATAAGCTGTCGGCTCGCCTTGAAGAACAGATGCTAGCT
CACTTGTGTTTAAGGTTCAAAACAGATTCGGAAGGTCTACAGCAGCAACAAGCTCACGCT
ACCAAAAGTTATTCGATTTGGCATTACACATTATCTGAGGTTTCGATCAGATTTGTAACT
GAGCTAATTAATTTGGAATGATTGATATGCAGTTTCGTTAGTAAAACTAAGGAAAAATAT
TTGCTTTGTCGAGTTGTAGATCAGAAGATTTGAAACTTTAAAGTTGCTTGTGTGCACTGG
CTCTTGCTGATGCTTTACAGTATTATCTTTGTTTATGCTTTATTAATGTTTAATTGGTTC
AGTAAACAGATTTACGAGGATGTACACGTCAAGGCAAAAGATTCACAAAGATAAAGATGC
TGAACCTACTGAGTTTGAGGAGTCTGTTGCACAGGTTGTGCTTTGTTCTTACTTGATGAC
>T459_00639 СHR_1             :+U  EU:NC; range  -499 to   100.
AATCGCATTGAAAGAACATAGTTTCATCAAAGGAACGGATAAATTGAAATAAATAGTTTA
AGAAAAATGGGTGACTAAAGGGAAACGGAGGAAGTACTCGTCGGAGAAACAGTCGCCGGA
ATCTTTTGATCGGCCACGTGGGACCGGCTTAGGAATTGTGTCTCAATCATTAGATATGGA
CGTTGCTTGAAAAAATTGGTCATTGACAAGTGACATTTTAGAAAATTGCTTTGGAATCCA
ATTTAATAATCCTACTAGTGAATAGAATAAAGTGACTCAATTATTTCACTCCATTTTGTT
ATAGTATTATATTATTTTCTTCAGTGGAATCGTCTCTTTATAATAATAATTGCAACCCAA
ACCATGGGCTATCCAACAACTCCATCATAATACAAAAACCATTTTATATAAAGAGCCTTG
CAAAGACACAAACTTTTAGGCAATAAAAAGCTTCATTTCTCATAAAATCCCAAATTCTTG
AATTGAAAAACAGTACATCATGATAGGCAAAAGATCCATACCGGTGATCGAAAAATTCAC
CGGTGCATCTTTTCCCGGTAGCCGGACGATGGATGGTGCTACTAGCCCAAGAAGTCCACT
>T459_00640 СHR_1             :+U  EU:NC; range  -499 to   100.
GCTTCGCCAGAGAGAGAGAAAGACGTTAGCCAGAGTAAGAGAGAAAGACGTTAGGTAGAG
AGAGACGTTATCCTAACAAGACGGTGATAATTCAGGTGACACAATATAAATTAAAAATAT
AATATCATTGATATAATTTGGCCAACTGGCCTATACATGGAAACTAATATCAAAGAAAAC
ATAAAATTATTGAGAGAAAATCTCCCTTAAACAAAACTCGTAAATGACTACATTGTTGAT
GGTAAGGAGAAAAATGTGTGTAATATATATGAAAGAAAGCCGGTGGGCCGGCGCCAACCA
TTCATTCATATAATGCCGCATATGGTCAGTGACACCTAACTCATACTTAGTATACTTTTT
TGTTCCTTTCTAATTATATTGTAAAGTCTCAATTATATAAAAAGCTATAGCTTTTGTGTA
AAACCTGAAAAGCATCAAGTTTTAGATAATCCCATAGAGTTGGTTAATTAGAATCTTTTA
ATTGAAAGCAAAAAAAACAATGGTTGAGATTGCATTTGGTTACTATAATGACTCTGTTAC
TGCAACTTTACTCAAGGCTTATCTAGCTGAGTTCATTGCCACTCTTGTCTTTGTTTTTGC
>T459_00641 СHR_1             :+U  EU:NC; range  -499 to   100.
ATAAATTGGAGCTGTCTAATTTTCATAGTAAGATGGTTGCCCGTTCACGACCTAGCTGTA
TATTTTTATATATAGTATGATGGTTGCAAAGTGTGTTTGTTCTTAACTTTACATTCTTCA
TTCTGTCAGTGATCTTCTTTATTTTTTTCTGGTATGTTGCTCCGTCAGCAAGGAGCGAAA
GAATCAAGTGAATGGTCATTTACCAAAAATTTTCACGAAAAATGACTTCTGTCATACTAA
ACGCGGCTGAAGTGAATGGTTTTTTTGCTCACTTGTATGAGTGATTTGAGTCAAAAGTAG
TGTGTTCAGTTGAATCCGCTCTAAATCCGCCTTTGATTAGAAAATATACAATACATGTAT
ACGCTTCATTTCTGCTGCAGTAACTCTCTCCACTAGTGTTGTCTTACACTTTTCGTTTTG
TTTGAACTCAAAAATATACAGGCAAAGTTATCAAAAGAGTGGAATTTAAGAGCAGAAGAA
TATTGAATTGAGAAGTGTTATGGAGGAAAGCTATCTTTTAGGGTGGAAGAAGAACAATGA
TTCAGATAGTTGGCTTTCAAGTGTTGAAGAAGATGAAGAGATGAAAGTAGATTTACCATC
>T459_00644 СHR_1             :+U  EU:NC; range  -499 to   100.
GTAGCTAAGTATTTATCAAAATTAACATTTTTTGCTTTGATAATAACTTAAACTCACAAT
CTTAAAATCATAGGTGATGGATCTTTTCTAAAATTATACTACTACATTATTAGTGAGTTT
TAAAAGGATAATTAATTGTCGTTAAAACAAAGGCAAAAAGATGCTCTTTTTTTAGATCCG
TATACTATTAAGATAGCGAGCCATGTTTGGTGAACTTTTTTCTTCATAAAGAGGTTAGAT
TTGGATGTCAAAAGAAGAAAGAATCATAAGTATCAATTTCATTTTGTTTTCTTCAAATGA
AAAGGAATATGTGGTGGACCTTCAATGCAAAAGATCTCCATAGAAAAAAGACAATGCTTT
GTTTACTAGTATTGCCAAAGTAGTGTTTTCAAACTGTTTGTGAATATGCCTCAACGGAAG
TTGATTCAGTATTTGACTTTGCTCCTTATGATTTTGTCTGATTGCAGTTAAGGTTTTTTG
TTGGAGCAGTTGAATAGTGATGTTTCTTCAGCGAGTTATATCAACAACATTACCTTCATC
AACAAGGTTATTTAGTAGTATTGGTAGCCATGATTTGTCTAAAGCTATTTCCGAGCTCAA
>T459_00646 СHR_1             :+U  EU:NC; range  -499 to   100.
AACAATCTCTCTATTTTGTAGACATATATCACGGACCAAAATAGCCCAACCCCCAAGACA
TTAAGGACCACTTTGATCATTTTCTCTTCTTCTTTCCTTCAATAAAACAATACTCACCTG
TTTCATAATAAATGAATTGTTGAACTTTGACACATATATTAAGAAAAAAATATTAAAGAT
ATAAATTTAACACAATTTTTTATTTTTATCCTAAAAAAGAAAAATTAACCTTATAATACC
TTTTTAAATCATAAGGAAAATTTTAAAAAAAAATTCAATAATTCATTTATTTTGAAACAC
TAATAAATATCCCCAACAATTCACTTGAAACGGAGAGAGTATAGTAACAACCTAAAACAT
GCAAAATTCCTTCCAATTTTCTATTCCTCATTCATTTTCACCCCCAAAATTTCATTTCCC
TCTAACATACAATTTGAATTCGTTCACTTCTTCGACTCACCATCAACCTGTCCCCGCCCA
CACACCCCTAGCTCAAAAAATGGAAGAACAAGAAGGTTCATTACTCCACCTAACAATGGA
GAAAGGGCCTAATTCGGGTCAAAATCTGAGCTACAAACCCGGTTCAAAGATCCAAATTGG
>T459_00650 СHR_1             :+U  EU:NC; range  -499 to   100.
CTAGTTTTAGTTGTTAGAGACGAGATTACTATTATTTATATATATTAGGTCTTGTTCAAG
TCTCATCGTCTCCTGTAATATAGCCAGTAATATAAAAATATTTTTATGTGTTTGGCTCTG
GAGAAAAGGGACTAGGCTGGCACAAGAAAGAGTTTGTTAAGACATTATTCAAGAGGATAA
CTTGAACTCAACACCTTTGTTTGCTCTGAGTTTGTAATACCACATCTAACAAGTAAAAAC
TAAAATTGTTAAGAGTGTAATACTTTATTTTCTTGATTATGTTGTAACAACTTGTTAGTA
GTAGTGATGCTCATAAGTAAATCTATGTTCCCACTCCCAAATGTATGTATGGTGTTAGAG
AAAATTTCATTCTCCATTTTGCTCCCTGCATTCTATGTATGTATGAATTATACTGATTGT
ACCGTTGGCACGCCTTCTGTTTCTTAGGTGTATTTCCTTACGCACTTAATGTCATTATTT
AATAAATTTTACCTGGTTGCAGGCAACTCTTGCTGATTCTTTCCTGGCAGATCTGGACGA
ATTGTCCGATAATGAAGCTGATGTTATTGTGAGTATATCTTTTTCTCTTTTTTCCACTCA
>T459_00651 СHR_1             :+U  EU:NC; range  -499 to   100.
ATTCATATAATAACATATTAACAGATTAACTGGTTACTTGGTGATTCATATTTTTTTGGG
TGATTCATGCGGGTGATTCATATGGGTGAATTAATAAAATGATATTTTAATTGGTGATAC
ATATATTGTGCTGGTGATTCATTGATAGTGATTCATTTGACTGATTCTTTTAACTGGTGA
TTCATATGGGTGATTCATATAATTGCATATTAACAGATTAAGTGGTGATTCATATTTTTT
GGTGATTCATACGGGTGATTCATATGTGTGAAACACTACAATGATATTTTAATTGGTGAT
ACACATATGGTACTGGTGATTCATAAATATTGATTCATATAATTGGTTCTTTTAACAGGT
GATTCATAGGGGTGATTCATTTATTTGCAGATTAACTGATTAATTGGTGATTCATATTTT
TTTGGTGATTCATATAGGTGTTACAAAAAGGTTATCTAAACAGTTGCTAAATTTGTTCCT
TTTTTGCGACATTGATATCATGCATCGAGGAACCAAACAATTGCTAAATATGATCTTTCT
TTTCGACATTGATATCATGCATCGAGGAACTAGCAAGGTGATTTCCGTTGCTACCACAAA
>T459_00652 СHR_1             :+U  EU:NC; range  -499 to   100.
TGGAGGCAAATCCTTGAAAATTCTATCAGATCAAGGATTGTTAAAGGACGTTAAATCTGA
AAAATTGGAATTTTGTGAACATTGTGTGAAGGGAAACCAAACAAGGGTTAAATTTGGTAT
AGCTATCCATAATACTGAAGGCATTTTGGATTATGGACATTCTGATGTTTGGGGTGTTTC
CAAAACACCTTCATTAGTTGGGAAACACTATTTTGTAACCTTAGTTGATGAATTTTCTCG
AATAATATGGGTGTATACCATGGAAACAAAAGACGAAGTGTTAGAAATTTTTGTCAAATG
GAAGACGATGATAGAAAATCAAACAGGCAGATAGATCAAGAGTCTTCGCACAGATAATGG
AGGTGAATATAAGAATGGTCTTTTCAACAAGGTCTATGAAGATAATGACATCGTCAAACA
CTTCACTATCAGACATACACCGCAATAAAATAGAGTGGTAGAACGCATAAACTGAACTTT
GCTGGAGAAGGTACGGTGTATGTTATCCAATACTGGCTTGGGCAAAGAATTCTTGGTTGA
GGAAATAATATATGTGTGCCACATTATTAATCGGCTACCATCTGCTGCAATTGGTGGGAA
>T459_00654 СHR_1             :+U  EU:NC; range  -499 to   100.
CTAGATAATGTTTCCAAGCTGCAAAAATCACGTCGCTACATTGACATAATGTAGGTTTAT
ACAGACCGTATCTTTAATATACTCACATTATGTTTTTGTCAAAAAAAAATAAAAAAATCC
TCATATCATGTCCCCGGTTATACTTGGAAAAAGGTTTCCCCAATTAAAAGTTAAAACAAT
GTGGACTGACCACAAGTATTTTTACATTATATTTTGTTGTCTAACTATTCTAGAGTGGCG
TATTTTTTATTCCTGTTACCTTCTCTCTTTCGTTTTGTGTCATTTCTGCTTATATCATGT
CAACATGGACGGGCGAGTGAAATAATCTTTGTAGCTTCTTTTTTTCCTTTCTGGGTTGAA
ATTAGACGTTAAATATCACTCTGTGTTAGTTTGGAATTTAGATCTTCTTATTGTTTTGTT
TTCCTCTTATTCTTATCGTCCAAATATCCCGCTTTTCTTATGGTGGTAGGAGTAATTTTC
AAATGGTGACATACTGTTAATGCCGCAGAAAGTGGAAGATGCACTTGAGAGAGAGTCTGA
TGTCATGGATAAAGGTGTTGTTCTCGAAGATGATCCAGAGTATCAGTTGATAGTAGACTG
>T459_00655 СHR_1             :+U  EU:NC; range  -499 to   100.
TTCGACCACACATATTGACGTCTAAAGCTTTAAGGTTATGCCAGAAAACTAAATTAAAGT
ACCTAGTTATTTTTTTTATTTACTGAATGTTTTTCTAAATCTTATATCAGATTTTATACA
CTCTTAATATATTTATACCTAATCTGAGTCGAATTTAATAAACATCAGAGTACCAAAAAT
TTGGTTATAGATCCGCCCGCGTTCATGATAAAGACAAATCAAAAGACAAAGAAAAAGCTA
TTTAAAAAAGTTTATATGTCAATTAACCTATATATATATATATATATGTATATATGATAA
TAGTGAAATTCTAAAGCTATTAAAACGATTATGTCGTAAATATTGTTAGCGTTATTATAA
CTTCTTGTCCAATTCCTATCTTCATAATTTGTACTAAAGTGCCAATGAGACAATGAGCCC
AAGAAGAACCAAAATAGTATAAGAAGCTAACTCTGTAGTCCCATTCCTCACTAACTCAAG
AAAAACTCCCTATCACCCCATGGAACAAGAACATCAATCTCCCATTAGTCTCAACAACCT
TAATAACAATAAAACAACCTCTTCTTCAGCTCTCACAAAAAGACCAATAACCTTAATATC
>T459_00656 СHR_1             :+U  EU:NC; range  -499 to   100.
GCAACATACATGTAAAATCACACATTCAACTGTTCTTCTCGACCATAAAGCTATGCTATC
ATCAACGTATTTTAAAGAAAACATCACATTTCTTTTCCCACTTTCTCTCTGTCTCTCTTA
TAATTAAAAATTAATATATATACAAGAGAATTATACATGACAAGTCTCACTTAAATAAAA
GAGTCTCAATTAATTCAACTTTGTTTTTCTTTTGTTGATGCAGCTAGCTAGCTTATTAAA
ATTGACATACACAAGAAAGAAGAAGAGCTTACTTGTCCTTCTCAAGCTCCAGTCCCACTA
TATAGCCACCTTCTTATCAAGCTTTTTTAAGATGCAACCTTCTGACAATTACAACCCCAA
TATTACCAGTTTCTCTTCTTACTTCCACATAGATATTCCATCTCCTTAAATGCAATACTA
ACCCGAAATTGTCCAATATTTCCATGACCTTCATTTCTCCCAACCCCCTCATGATCAGTA
TAATCTCGATACCAGTATTATGGTAGAAGAAGATTCCAAAAAATTAGACAAACAGGAAGA
AGAAGATCATGAAGAATTAGTACTAAAAAGCAGCAAGAACAAGAAGGATGAGATGAGCAG
>T459_00657 СHR_1             :+U  EU:NC; range  -499 to   100.
CTAGACCTTACTTTACCCTAGAACCTGAGACCCGAGCCTCGATCCTATCTTGGGACCTGA
TACTCCTACTTGGGATTGCATTCTCAAGACCTAAACCCTGTCACATAGAAAAAATTATAA
TAAATCTCAAATAGTACGTTAAATTAGAGCAGATCTTAAAATGGGCTAGAATTGAGCTAA
TATTGAACTAAATCGAAGATCACTTTCAAAATGAGTTATGTTAGATTGAGCTAAAATCAG
CCCAAGATGAAATTATCTTGCGTCGATTGTACATGCCACCACTTTTTGGGGCCATATTTG
ACACCCTACCTAGAAGCTAGCAAGTTAGAAGTACTAGTGTACTATTTGCTTTCACTTTTT
ATCTTTTTCTTTGGGATTATTCCATCTTAGTGTGAAAAAAGATAGAAAGTGTCAATGAGC
CCAAGAACCAAACTACTATAAGAACCATCCCTCTCCTCATTTTTTCCACTTATCTCAAAA
CAAAACTCCCTATCACCCCATGGAACAACATCAATCTCCTACTACTTTCAACAACAACAA
GCAAACATCTTCTTCATCTCTCACAAAAAGACCAATAACCTTAACATCATCAAAACAAGA
>T459_00658 СHR_1             :+U  EU:NC; range  -499 to   100.
ATTCTTGATGCGAGTTTGAAATTAGATTCATTATATCTGTTTGATTGACAATATCAATCT
CAAAATAAATTATATTGTCAATCAGACAAAATCTAAATCCAACTTAATTAATTAGCTGTA
ATATATTTTATCTTATTCCGCATAATAAAGTAGTATAAAATTAATCTCAATTTAATTTTA
AAATCCTTATCCTATCCAGCATATCAAAATATTCCAAATATAAAAAACAAATTAAAGTGC
AAAAACATTTTTTGAGTCAAAATGTGATTAATTGCAGGATTGCGAGTATAAAGCATCAGC
ACACAGGAGACGAGGACAAGTAGTACTATAAATAGGCACACGTCTAAAACGTTCTTGGGA
TACTCAATCGTGTTCAATCTCCCTTATCCTGTCCTTTCTTGAATTTGGGTATTTGTATTA
CAGCCCACCCAAGATTGGTTCTTTCACTTTGTGTTGAGAATTTTGCTTTTGGTTTTGATC
TGATAGAGTGAGTGAGATAATGGAGGGTGTAGATTACTTAGCTGATGAAAGGAAGAAAGC
TGAATTTGATGTGGATGAGATGAAGATTATTTGGGCTGGTTCTCGTCATCATTTTCAACT
>T459_00659 СHR_1             :+U  EU:NC; range  -499 to   100.
TTGAGCCAAAAATAAAGAAAAAATAATAGGGAAGAATCATTTAAAGGTCATATTTGTGCA
GTTTTAAATAGTTAAAGGTCATATTTGTGCACTGTCAAAGTTTAAGGTCATATTTATATA
TTATGCTCTTAAATTTTAAGTTGGACGCTCCCAATTTTGCGTGTCGAACACGTGTTTTGC
CACATAGGATTGGAGGTCATATTTGTGCAGTTTTAAATAGTTAAAGTCATATTTGTGCAC
TGTCAAAGTTTAAGATTATAATTATAATTTGATATCAAGGATCATTTTTATATATTAACT
ATTTAATGGACATGTAAAGTTTAAAGGGGACAAATAAACGCAAGAACTTTCTGAAAACGC
CCTTATAGTTTTGCATAACTCACTTACCACCCAAATCTTAAAGAAAAAGACCAAATGGGG
TAAAATTATTTGCAAGAACACCCATTTCTCCAAATCCAGCATCTCTGATCCAACAATTTC
ATCAACTTCCATTACATCAATGGAAACCTCAACCTTAATTAGACCAAACAACAACAACAA
CATCAAATCAAAGAACAAAAAGCAAACATCTCCACTTCTTACTTTCCTTTTTCTCTTCAC
>T459_00664 СHR_1             :+U  EU:NC; range  -499 to   100.
ACATAATACACTTATTCGGAAAGTATGCATTTCTTGCTTTATTAAGTCCGCTGGATTGGA
TCGAACTAGTATACCAAACTTACTTAGGAATGTTTCACCTTATCCCGCATATCAAACGAC
CCATAGTTTAGTGTCACCAGGAAGTGTTAGAATTTTTTGCTCTGATTTTCTTATCAAGAT
TAAGTTATATTTTTCTTGAAATGAAATTAAAAGTAAACCATAATTACTTTTACCTTTTCA
GGAAAAAAATATAATTTTTTTTCATATTTGATTAACTTCTTCCTTAGATGAGAAGTTTTG
GAACTTTATAAATAAAAAACTCCCCTTCTCGTATATGGTTTACACACTTTAAACTTCCGA
ATGACGTTCTCTCGATTTCGAATCCAACAGCAAGGGGTCACTATAAATCATTATAGTGCT
GATGGAAGTTTCAGGCATTATAGTCTGTAGTGTTAGTAACTTTTTGTAAGTGATTACACA
TTTTTTCAAAACCAAATAAATGGAGGGAGCTTTGCAACTTCCAGTAATTGATCTTAGCTC
TACAGATGAGACTTTATTCACTGATTCACTCAGGAAGGTACATTCTATACTCTTTTAACT
>T459_00667 СHR_1             :+U  EU:NC; range  -499 to   100.
AATGATATTTTAAAATTTTGAAGATCATGGAAATAATAATCTTCAAGTTTGATTTGGAAA
AAGAATCTACTAATATAAAGAAGAGTAATTTATGAGATTTTAATAAAATGGGAGAATTAT
TCCTTATTTAACTCAACTAACTTGAGTAAAATAAGAGCAGTAAATCTTTTTGTATATGTA
TTTGTATAGCAACAGTTTATTTCAATACAAAATACAATTTGCTATTTTTCGTAATTATGA
AACCGATGCTATAAAAGTTGCAATTAAGGCTCTATAGCTGTTATTTCTGAAATTTTCCCT
AGTTTTAATGCATTAGTTGTACATTCTATTGTGTATTGAAGTGTGTATTGATAATACACA
CTAATTTTTATGTATTAGTAATACAAAGACTCAACACATGCATTAACTTGTTAAATGACA
ATTTTACTCTTCTTTTTAGCCTTTTTTCTGCTAAGATTTGTAGCTAGATGCTAGTGCCGT
GTTTCAACAACTGCTAAACATGGTTACTGCAGCAAACGTTGTAAACGTCCCTGGCATTAA
CACCCTTGGTGTGTCGATGGCTCGTATCGACTATGCTCCTGGTGGCATTAACCCACCCCA
>T459_00669 СHR_1             :+U  EU:NC; range  -499 to   100.
CGGATTAAGTAAAGTGGATCATAAGAAAGATTGAAACATGTTTTTAAGATGGGGTGCACA
TGATATCTTAGGTGAATCTCACATTAAAATACAATAAAAAAAGGCGAAGAACTTTATAAT
GTATAACATTGCCGTACACATATCTTAAAGGACAAATTCATAAGACTTGTTGATCCAAAG
CAGACAATAAATGCCATGAGTTTGGTCCGGGACAAGAATAGTATTTCCCACCATTTTCAC
CAAGTGGTGAATTGACAGAAACAGGAGGACAAAAATGTCAAAAAAAGTGGAATAATTTAA
AGATAAAAGAAACTAAAGCATATAGCAATTGAAATCAGGTCTCACTCATTCCAAAAACTT
TCTTCGTCACTCCTCTCTTCTTTTCTATACTTTTCCTTAGCACTAAGACTTCTCTCATCC
ATCTTCACATCTTTCTTTTCACATTTTGCAACATAAAACAACACCACAAAATAACAAAAA
CTTCCTCTCTTTTTCTTCAATGGGAGATAACACAGCTCCTAACACCTCCAAAAAACAGAA
AAAAGAGTCTGAAGTTGCACCAAACCATGCAAAACATAGTAAGTTCTACAATCATTTTCT
>T459_00673 СHR_1             :+U  EU:NC; range  -499 to   100.
GACTTGTTTATCCATTTTAGTTCAAGGTCCCAACTGCTTTTCACCAAAGTACTTTTTCAA
CCAAAAAAAAAAAACTAATTTTAGAAGCTTGGTCAAACATGTTATAGTTGGCAAATGTAT
AATCTATATATACAGAATGTATAACAGATAGAGTATAATCTATGTATCCTGCTAACAAAG
CAAACTGGGCCCCAATGATTCAATGGACTTCGAATCCCCCGGCCCAGATGGCCAGTCCAT
TAAGCTAACTTACACCTCCCCCATCTCTTTCCAACTCCGGCGTTGCTGTTTCTCCGACGT
CTCTCCGGCGTCTTTCCCCAAAACCCTAATTTCTTTCCCATAATGAGCTCAAAATTACGA
TAATGCCACAAAGATGAGATTTTAATCATGGGATTTTGTCAATTTTCAGTTCTTGCCATC
AAAATATTTACAAATATCTGTCGAATGCTTCAAGCAGCTGATTGAAATTTTGTAGAATTC
AATTTCTTAGTACAAAATTATGTTTCTTCCATTCACGTATGCTAATAGAGGCAATAAGCC
AATTTTATCACTCAAGATGGTATATTTATTCAGCACTGCATCATCATCATCAGCTTCTGG
>T459_00674 СHR_1             :+U  EU:NC; range  -499 to   100.
AAGGTTGATTTTTTTTTTTGTTGATTTTTTTTTCTTTTTTGAATTTTAGGTGGAAGTTTA
TTAGTGTTGTGTAAATCTCTGTTTTATCCATAATTTGGTCGATTTATTTTATGAGAATAA
TAGTGGTGTTTGTGTTTTTTGTTTGAATTTTAGGTGAAAGCTTATTAGTGTATTGTGTAA
TTCTTCGTTTTATAGATAATTTGCCCAGATTTGAGTAAATTGGCATTTATTATGAGAATC
ATAGTGGAGTTTATGCTTTTTGTTTGATGTTTAGGTGAAAGTTTATTAGTGTGTTGTGTA
ATTCTTCGTTTTATAGATAATTTGCCTAGATTTGAGTAAAGGGTCAACTTATTTATGAGA
ATGATAGTGGGGTTTATGCTTTTTGTTTGAATTTTAGGTGAAAGTTCATTAGTGGGGCTC
TGCATCTTGTTTTATTCTCCTTTTTGGTGATCAGTGGGTTGGATAGGTCCTTTTTTTGTT
TTTGCTTTCAAGTGTTATTATGTATATAGAGGAAGAGAAGGGTGGAGAGGTGGAGAGTGG
GGAGGAGGAGGTGGTGGTGGGTGGTGGAGTGGTAGAGAAGGTGGAAAAATTAGATACTGG
>T459_00677 СHR_1             :+U  EU:NC; range  -499 to   100.
AAACCGATAAAAATGCAAAATTTCTTAATCTTTTCAATCCCCCAAGGAAGCAGTAAGTTC
AATTCTAATCAAGTTTTTATTTTAATTAATGATTAAATGATTTCATCATCATTCTTAATA
TATGTACCGATTTATTTTAGATTGTCCATTCGTGGCTTGTTCCGACCAACCGAGAGTTGA
AGATGCCATTTTTTCTTACTTACGGTATGTGCAAACTTTATCGGACCCTAATGTTGTTGA
TGGAATAAAAATAGAATTGTTTGGAGCAACAGTCATCACAAGAAAAATAATTTTGGAGGG
TGGGGCTAATAATACTCCTCTTACAGTTTTTGAAACAACAAGTCATTATGATTATGATTA
TGATCATAATGGTTGTACAGATTTTTCTCTAGATTTTATCGCATCTAGCGAAGGTTCTTC
ATGCAAATGTTAAGACTGCAAGGCAAAACATGATGGAGTGATTAATGCTATTAATGCACT
AATTGCTTCTGTAAAGGAAATGACATCTAAGACGGGTGTCATTCCATCAAAGAGGATTTC
ATATCCAGACACTCCACTAGAGATCAAGGCAGCTAAGAGGAGAAGGAAAGACACTTCCAA
>T459_00678 СHR_1             :+U  EU:NC; range  -499 to   100.
TGGTCAAGAAGGAATACTCCTCTATTTTTATTAAAAATGTACTCCCTTCGTGTATTTTTT
ATTTATCATATTCTACTTCATAAAAGTCAATTTAACTAACTTTATAGTTAAATTAAAATA
GATTAATCTAATATTTTAAATTTAAAATCTAGATATTAAAAAATTACACAAATGGTATAA
ATTGTAATCTTTTAATAGCAATATAATGAAAAATACATACTAATAAAATGTTGGCTAATG
TTGGTAAGCAGAAAATTGATTTACAGTACACTGTGTGGAGTATGATTGAATTGAGGAATG
AAGAAAGAAAAGAAAAGGACAAATGACCTACATGCCCTGATGACTGATTCTTGATTTCCA
CTGTGATTGCTCTCTCATTATTCCTCTCTTTCTTCACTTCAAATACATACAGACCACTCC
CACAAAAAACTTCGCCAGTTTTCCAGCAAAAGTTCTTGTAGAAAATATATTTGACCCACT
AAATAACTTTCCAAGAAATATGTTGATGGGTCATTGTGGATTTTCATATTCATCACTAGT
GTTCCTAATCTTGATTTTTATTGGGGTTCCAATATCATCCTCTCTTCCCTTTATTGTTCT
>T459_00681 СHR_1             :+U  EU:NC; range  -499 to   100.
GTTGTATTAGCAATTTAAAAATAGTTTGTTACTCTTAATAACAACGATGATGACTGCTTC
CCTAAGATATGATGGTAAATGTTTCAATTGTGTTAGAGAAGCGGAACATGTAAATTGTAA
ACTAACTAATGATGATGAAAACAAAAAACACAGAGGAATATTTTATATTTTCGATAAACA
AGTTCATCATTAATTAAGTAAATATAAACATAGTGTTATTTCTCTTATTTATAGCTTACC
TTTTAAAGAAGATAAATTAATTATTTTAAAACTTACCTTTAATAAACCTTGGTCAAACAC
CTCTTTTGGAAGAGAGAAAAAAAAAACTTGGCTAAACCGCTAAAAGTTAGCTGGAAGGTC
ACTTTGATACCTTCCCCATCTAACACTTCAAGTTTCTTTGAAGTCCACAATCTTTACCCC
CTTTCCTACTCCTTAGTCCTCACACACACTAAACTTACATACCCAAAAAAGGTTCTATTG
AGAGACAAGTTAAGAATATATGGATGCTCTAATCTTCATTTCCATGTTCATTATTTTTCT
ACATGTAAAAGCACAAGCAAATACACCTAGTTGTTCACCAATTAGTTGTGCAAATAGCTC
>T459_00682 СHR_1             :+U  EU:NC; range  -499 to   100.
ATGTATTATGAGTTAAATTGAATGTATTAAGAGCCTATCTGGATTGACTTATTTTAGGTA
CTTTTAGTTTTAAGCACTTTTGTAATGGTTGGGTAAAATTAAAAAGTGCTTCAAGCCCTT
TTTTTTAAGCTAAAATAGCAAAAATAATCCAAAAACCATAAGTTAGAAACTTAGCTTTTA
AGCACTTTTGTAGTGTTTGGGTAAAATTAAAAAGTGCTTCAAGCGCTTGTTTTTAAGCTA
AAATAGCAAAAATAATCCAAAAGCCACAAGTTAGGAATCCAAACTTTTGGCTTATAAGCT
AAAGCAATAAGTCAATCTAAACGGGCTCTTAGTGTGCTAGAAGCTACTTATTTTACTAAA
TTTGTCTCTTTTATTTGTGTTTATGAAGTTTAGGTGCTTATTTATTGGTTGTCGGCTGCC
TGGATATTGAGTGTGATTTTTTGAGGGCATAGTCTAAATATTGGAAAAGCGAGGGGGTGG
GCGAGGTGGGTGGACTACAATGAGATTGTTAAGGTCTGCAAGTTCATCAAAGGAGCAGTA
CAATGGAGAGAAAAATCGTTCTTTGTTGTATCTTAATGTATATGATCTCACACCTGTAAA
>T459_00683 СHR_1             :+U  EU:NC; range  -499 to   100.
CTACGGATTATCAATTTGTTTAAATTAAATCCTTAAGAAAATAGAAGCAATTACATGTGC
GTATATATATATATTCTAACTTAGCAAGGAATCTTACAAGTGTCCCATCCGATATAATGT
TGCACATAAATCAAAATTGCTACAACGTAGGACCAATTGAATTCCAACGTGGCAACTACA
CATTTTTCTTTTCTTGCCTATACAATCAATTTTCCAGCAGCCACCTTACTACTTGAAGAA
TCTTTATGGGCATGGCACGGCTATAAAAATATCCAGATTTTGGTATTTAAATAGTTGTTC
CAACAAAATACAGTAACATTTGTTTACATAGATGGCTTTTTGAGTGAGCTGAATTGTTTT
GACTTCCACATACGATATACGATAGTAAACAAAAGTGAAAAAATCTCTCTACCTTGGTAT
AATTTAATTTCTTGCCAAACCTGAAGCCTATAAAGAGCATATGAAACAGAACTTTGAAGA
ATCACCAAACACTCCCAAAATGCAATTCTTCAACTTGGCTTCCATCTTCCTTTTTCTATC
TTTCCTCTTTTTGCTTAGGAAATGGAAGAACTCCAATAGTCAATCCAAAAAATTGCCTCC
>T459_00684 СHR_1             :+U  EU:NC; range  -499 to   100.
TTTATAATTGTGGTGTTCCATACAGCTTTCAAGCATTTTTCACTTGTTTCTTTTAAGATA
ATTTTTAATAAGTGTGGTGTCTAGATTGGTTTTTACTTATTTCTTCTAGACTCATTTAAT
AATAACCTTGGCATTTGATGCAACTTTCATGGACCTTTCACTTGCTTTTTAAAGATATTT
TTTGGATGATTGTGGTGTCAGAATCAATTTTCACTTATTTTTTAAGATTTTTTTTGATAA
CTATGGTGGCCGGTTAGCTTTCATACATCTCGGGTATATTCACGGGATGTCTATTAATGT
TTCATAAAGATTTTTAGTATTCTCCGACTAGTGGAATATGCCCAAGAAATTCTTGTTTTG
TCAAAAAGGTTCAAGATTTTGAGACCATTATTAATGATGTTATAGTTATCTGGGGAGTAT
ACTTGGTTTCATTGGACAAGGCTGTCTGGAAGTTAGTTTAAAGACAAGAAAAAGGCTTTG
TTTTTGAAGTGTATAGAGAATGGAACTGAAATTGGTTGGTTCCAAGTCACTGTTCTTGTC
TAATTTAGAGGTGATGAAATCTAGCTCATTTCTTGACACTAAGCTAAGGATTGGTCTCAG
>T459_00687 СHR_1             :+U  EU:NC; range  -499 to   100.
GCATTCGAAATATTATTAGGTATAATATATGTTTTTTCGACAAGGATTTAAGTTATATAC
GCTGACAGTATGAGATTCTGGACATATAGTTTAAATGTGATAGTCCATAAGGTGCCATTT
TTACCATGTTACATCGTCAATGCATATAAGTTAAACTCTTTCAAGAATGTTAATGGAGTT
TGGTATCACATGATACTAAAATGCAAGTTCTAATGTCCTTTTTCTTGTTGTGGGTTTTCA
TATGGTAAAAAGTTGGAGTCTTGGTAGTATTATTTTTTATGAATACATTTTCATCAACAA
AGTGATGGAATTTGATGCATTTAGAATTTTGAGCGACAGAAATTTTTGTGTTTAAGTATT
TTCTCAAGATTAAACAGTTGGTTTAATGAAAAATTTATCCTTTGTACATAGTCACTTAGC
TAAAGTGATTCAATGGAACATTTTTCGAATGTAGATCTTTCAGCAATTGTTGGCTGGGGG
TCCAAGCAAGTGAGCTAACATGGGCACAGAAAAGACAACCACTACTCTGGAGGCTATCAA
CAATGAGACTGTTGATCTGGTAAAATTTTAGTTCTAAGTATTTACGTACTACAAAGCTAA
>T459_00688 СHR_1             :+U  EU:NC; range  -499 to   100.
CCCAAAAATCACCCCACAAACCTCAACTCCCTTATCAGCTACTAAATTTAGGACTGTATC
CTAAATTTTGGCATGCTGCACCGCCTGTTTTATCTGGAATTATAGTAAAATTATGTCAAT
TAGCTTTATGGGATATCCTCTCATTGGTAGATTGCTCTAAATCAATCTCTGATCCGTTTT
TAGATTAATGTTGAAGTCATACTCTCTCTCACTTTCAGATATAATATATGTAAGGGTCTG
CGAAGCAAAGAAAGATCTCCTTAGGGCTGGCATCATTGAACCACAAGGCACTCCATACCA
TGATGGTCTCTTTGTCTTTGATGTCATGTTCCCGCAAAATTATCCTGATGTGCCAACAGT
AAGTATTGGGGCATTCTTGTTTTTTTTCTTTACTTTGTAATATTGAAATACAAATATATT
TATTTACTTATTTTTCTTTTTCATTAGATGGTTTACTACTATTCTGGCGGTTTGAGACTA
AATCCTAACTTGTATAATTATGAAAAAACTTTGTCTCGGGCTTCTTAACACTTGGAGTGG
TAAAGGTAACGAGAAGTGGTTGCCCAAGACATCAACCATGCTGCAAGTCTTCGTTTTGAT
>T459_00690 СHR_1             :+U  EU:NC; range  -499 to   100.
TTAGCTGACATTTTAGGTGCCTAAAACCTTCCTAAAACGTTAATAGGAACCACTTACCTA
GAATCTCTAACTTACAACGATTTTTCTGTTTTGAATCGTTTAAAATGTTTTATAAAGGTT
TCTTAATTCCTTTTCAAAATTAAGTGGCGACTCTCTTTCAAAAGTCAAAATTTCTGCAAA
ACAATCTATATTCACTGCTCAGTCTTTAGTCATCTGTTAATGACCATGACGTCTACTATG
GTGATGACTGTTGGACTTATTAAAGTAAGGAATTTTGTCAACTGTGAGAGTAATTACTAG
GAAAGTTCTCTAATATGCTTGCAACTTCTAGGGCGCTCACGTAGGAATTATCAAAGTAGT
TACTTTATGCTTGTTTGTTGTCCAAAATTGCATTTACTTGTCATTGCTTGGAAATATATT
GTCGACTCTTTAAATGACATGTAAGTGCTTTCAACTTGAGCTAATCGAAAGTATTTCTTG
ATCATTTTCCTCTTGCAGTATGACTGTTATTTTCTTCGCAAAACAAGGTAAAGATTGTTC
CTTGGCTCCTATGAAGGAAAGCTTGCCACCAATAACTTTTGAGTTCCAAAAAGGTTTTAC
>T459_00691 СHR_1             :+U  EU:NC; range  -499 to   100.
TTCTTTTTAAATTATACTGTATGTTGTAGATTTGAATTCTTTTAAGCTTGTTCTATTTTT
AGTTAAGATCTGATGCTTGTAATGGAAAATAGATAGTTGGGTTTTCTTTTTTATTTTCAA
GATTGAATCTTTTGCTCTTTTATGTCAATGTATAGAAAAATTGTGATGACCCATTATGTG
AATTTTTCATTCTTGTTTTGGTAAATTTAATTGCATTTTTGTGGTCCCATGTTATCATTT
CCTTAAAAAAAATGTTTGTTTTGTTGTTTTGTTCATGTAACTAGCTAGTTTCTGATGATT
CTTGGACCCCTTCGACAGAAAATTACACTGTTTATACGTAGTGAAAATTATATTTTATGT
ATATATAGTAAATGTTGAATCGCCTTTGACTTTTCCGTGTGTTTACTTCTTTATATTTTG
TTACCCTCTTAAGGAAAATCCCGATTCCGCCACTATGTGCACTGTGATTGTTTTCCTGTA
ACTTGAAATATGTTGGTAAATGCAGAAATTGAGGGTTTCTGCTCATAAAGAAGCTGCAAT
TCCAATGGGAGAGTTTGATAATGCAGAGTACATAGGGATTAACGAGGCTCCGTCTCCTAG
>T459_00692 СHR_1             :+U  EU:NC; range  -499 to   100.
CAACAACAAAAAAACAAAAGCCTTAACAATGCAAAAGCATATACCATTTTTCTTTTCTTG
ATGTCGAAAAGGACACCTCAAATTCTGTACATATTAAGTAGTAGGGCCAAAAGACATTGT
ATATACAGAGAATAGAGATACAGAACATGTTAAGACAAAAAACTCTATAGTCTAACAATG
GCACCTGGAATTGAAGAAGAGCATGTTGAAACACTTTCAATGAATGACAACAAAATGCAA
GTCAAGAATTTCATATGGTCTGAGGAAGAATGGCCTGCACTTAAGCACAACGATTTTGGA
GATGTAAATAATGATATTCCAGTGATCGGTCTTAATAATTGTATTTGGGACAATAATCAA
GAACTTTATGAAAATATCTGCCAAGATATGGTGAAAGCAAGCGAAAATTGGGGATTCTTT
AAGCTTGTGGATCACGGGGTGCCTAGTGAGATTGTTGAGTAATTTAACCAGTCGCTTGCA
CGAGCTTTTTGACCTTCCCATGGAACAAAAGCTCAAAGGTGGCAAAACATTGAGCTTGCC
ATTGGGGTATTACGCCTCAAATCCTGAATATGAGAAGAACTTGCCTTGGGCTGAAATCTT
>T459_00693 СHR_1             :+U  EU:NC; range  -499 to   100.
TTTCCAAAGCACTATAGTTCCTATATTTTTGATAAGGATTTCAAATTTAGTAAAGATCTC
TTAGCTAGTCATTAGCATATCATAGGTCATGCCTATATACTATTTTGTTATAGTTGTACT
CCGGATCTTCGTCAATTTCAAGATCATTGTTATGTTCATGTTTCCTTTTCTTTCTTTTCC
CAGTTTCCTTCTTTTTGTTGTGATTCAATAGAGATTTCTTTGCTTAAACATGAAATTAGT
TACATGACTTGAATAATTAATGTTTTCCTAAGTAACTTAGTGAAAAAGAATCCTAGAGAT
CTTTCCTCTGGTACATTGGTGGCAACAACAAAAAAACAAAAGCCTTAACAATGCAAAAGC
ATATACCATTTTTCTTTTCTTGATGTCGAAAAGGACACCTCAAATTCTGTACATATTAAG
TAGTAGGGCCAAAAGACATTGTATATACAGAGAATAGAGATACAGAACATGTTAAGACAA
AAAACTCTATAGTCTAACAATGGCACCTGGAATTGAAGAAGAGCATGTTGAAACACTTTC
AATGAATGACAACAAAATGCAAGTCAAGAATTTCATATGGTCTGAGGAAGAATGGCCTGC
>T459_00694 СHR_1             :+U  EU:NC; range  -499 to   100.
TAATTTCCAAACAAGCCATTAGATCTTTGGAACTTAGGCAGCAGAGAAACACTAGTCAAC
AGGCAGCTAAATGAATCAAAATAGAGAAACAAATGTAACCAATTTAATTATTTGCTAGTA
TATTTTCCCAAACCTGTTAGAAGAATACACAAACTGAAGATATAAACTTGATAAATCAAT
TCTGCAAAAAATTATTAACCAGCTAACATTTATAATGATGTCATTTAATAAGGAAATCTA
CTCTCCCTCTTTTTACTTTTTCAGTTACTATTCCAAAAAAGAGAAAAAAAAAAACAGCAT
CAATTGCATTAAAAAACAAGAATCATTGTGAAAATAGAAACAAATCACTCATTTAATATG
TTTTATGCATGCATTTCTTATTCTGGAAATTGCATACAACTGTTATTTGACCTCCACATG
AGGTACCTCCCATATGTTTATTCTGTCAAAAACAAGAGGAAGAGAAGAAAGAAAAAAAAA
AGTCAAAAGAGTTTTTTTAATGATTGAAAAAATGGCTGGAAGATCAAGAAAACAGAAGAA
ACAAAGAAGCAGTTCTTGTTCTTGGAGTTCAGAATCTTCATATAGTATGAGTGACTTGCA
>T459_00702 СHR_1             :+U  EU:NC; range  -499 to   100.
ATAGTAGTTGGATATTATGGTACGAGAGACCAAATTCATGTATTGCCTTATTTTTTTTGT
TCCTATGTTACATCTTTATTTAACTTCCAAAGAACTTCCTAGCCATCACTCAACTTCAGA
TAGTTTACTTTAGCGAGGATCTCAAGTATGCAAAAAAAATAAATAGGCTACACTATAGTC
CCAATAAGTGGATACCTCTTTGAGAAGAGTGAGGGAAGCCCATTTAAAGACTTCGTTACC
ACTCTCTCGAAGAACAAGATAAAGGCTAAGAAAGAAGGGAATGTAGCGATAGACTACGTC
ATCACCTGGATTAATAGACTCTATCTTCTGCCTCAAACCTACTTCTTCTAATAGGGCATA
CCCTGCTTTATCATCAAAGAGAACTTTCTCATTCTTTCTTATGAACCTTGTATTGCGACA
ACCTTTTCTTGGTAAAAGCTTCAATAAAATTCAGTGCATGACATCTGATAAATCGACTTA
CTACCTTACTTAGAAACCAATGAGACTCAAGTGTTTGATGAGCAAAGTCCATCGGGAAAC
TACTACTTGGCTGAGGTAAATATAACAATTGCATACATATAGAGCATGTTATATCTTTTT
>T459_00703 СHR_1             :+U  EU:NC; range  -499 to   100.
TAAAACCTATAATTAGTCTTACCACTAATTAAGAACTCCAACTTTATGATACGACATGTT
CTATAAAGTTCTAGTAATACGTAATTTAAATAATTATTTATATGACTTTTCAGAAGCACT
AATCCACCTTTAAACAAAAATGGAAACAATAGACGCGTCTTAATAGTAACTGTAAAACAA
AATTATATTAGGACGTAATTGCCATTATTTTCTCTTTTAGTGGTAGGTTTAATTAGGATC
AATTTTAATTCAATCATCATGATACAAATAACAAATTCCAAAATTTTTAAATATAAAATC
CTACTGTTTAATTCACCACTTGGTTTCCACTGGCCATAGTGGGAAGATATAGGTGGCAAA
AAAATGGCCCTCCTTTCCTCATTTACTATACTATAAATATGGCAATTTCATCCTTGGAGA
TAATTCCCATCCCATAATTAAGTCTTTAATTTCTTCTTAATTAATCCACTTGTTCTCTTC
ATTAATCCTTTAATTAAAGATGGATTTCTCTCTTAAGCATTGTACTCTTCTAATTTGCCT
AATCTTGATCTTGCCTGCTTTATGCTATAGCCAAACTTATGTATCAAAAGCAGGCTATTA
>T459_00704 СHR_1             :+U  EU:NC; range  -499 to   100.
TGTTGACACATCCGTAACTGCTAAGGCATCTTTCTATGGAAGCATTGGCCACTTAGTCAA
ACCAAGTATAATTTCTCTTAACACCTTTCGTTAAAGAGATATTATCCGTATACAGATTGC
GAAAATGCAGTCAAATTCCTTCGGGATACAATAAAGTATCCAAATTGTAGGAAATTTCTA
TATTTATTCACAGCAAAGACCAGGCCATTTTACACAAATACTTTATTACATAAATAACGT
CTGTTTTATTCAATAACATACTCAGTGAAACTCCACAAGTGGAGCCTAGGGAGGGGGTAT
GGTGTATCTAAACTTCATCCCTGCCTCGCGGAGGTAGAAAGGATGTTTCTGAAAGAATCG
GTCATTCAAAACTTTGATTTTAAATATTGTAAAATGAAAAATAATAAGTAATAATAAGAC
CTTTATTAAAGGTCCAGCCCAAGAACAAGTCATGTATACACTAGATACAAACTACAACTA
ACAATTTTTGCATTCAGGTGGAGCTTGTGGCTATGGAGAATATGGAAGAACAGTCAACAG
TGGCGCGTTTTGCGGTGTCTCTAAGCTATACAGCAATGGCACTTCTTGTGGTGCATGCTA
>T459_00705 СHR_1             :+U  EU:NC; range  -499 to   100.
GTCATTTCGTTAGGGAAAGAAATACTTTTAAGTCAATAAATTAACGGAGAAGTATTTTTG
AGCCAAGATACTACCAAAAGTTATTTTTGCTTCATTTTAAATAGTGCAGCAATATTTTTG
ACCCTTTTTCGTTCAATTTATAAAACCAAAACAAACCAAGGTCTATTAGATTTCCTCAAT
ATCTTTATAATTACACTATATAAATATTTAGACATGTGATTTCGACTAGTTATTTGAAAT
CATTCCAGAGTCATTTCACCTAAGTAAATTATGTGTGGAAATACATATACAGCTAATGGT
GATTAAATTAAATTTAGGCCTCTAAGATAATTTAGGAAACAGTGAAATATAATAGTGACT
GGTTTGTTATAGAGAGGGACATGATAAGCTTGATCCAAATTCCCCATTCTATTTTCTCTT
TCTTACTTTCCTAAATTAAATTAGGGTTTGATCAGCACCACCCCCACCAGCGATGGATGT
TGAGTTTGGAGAGTGGGAGATGCTTCAATCGAACCAGGCTTCTGAATCGGAATCGTTAAC
TCCGGCCGGTTCAGCAGAAAGCACGGCCGGTCTGGATGAAATTGGCGGTGTGATTCAACC
>T459_00706 СHR_1             :+U  EU:NC; range  -499 to   100.
GCTGAGTATAAAGTTTATTCCATGCCCTTCTCCCTGATTAGTAGCCATCACTTTTACTCT
CTCCCGAGAACATAATCTCTTATTTCTATATCTTATTTGAAAAATGATCAAAAAATAATT
AATTACAGATCGATAGAGTCCTAATCCTAGTATTTCTTCTGTAGTTATTTTTGATTATCA
TACTATTTTATTGTAATTATTATTTTATTTTTCATGTTTTTCATAATCTTTTGTTGGGTG
TATACAATTTGGCTTTTTCATAAAGAAAAAATTACAACACAATTATTTCATTTCATAATT
TAAAGTACGAAACACACAACTAATAGTGATTGGGTTGTTATAGAGAGAGGGACATGATAA
GCTTGATTCAAAATAAAATCCTCATTCTATTATTCCCTACACCCCATTCTATTTTCTCTT
TCTTACTTTCCTAAATTAAATTAGGGTTTGATCAGCACCACCCCCACCAGCGATGGATGT
TGAGTTTGGAGAGTGGGAGATGCTTCAATCGAACCAGGCTTCTGAATCGGAATCGTTAAC
TCCGGCCGGTTCAGCAGAAAGCACGGCCGGTCTGGATGAAATTGGCGGTGTGATTCAACC
>T459_00708 СHR_1             :+U  EU:NC; range  -499 to   100.
GTGACTTGTGAGTATGTTAATTGTTAACTAGAATTTGAGCCCTGTTTAGCTGACATTTAC
TGCTTGTTGTTGGTATACTTGAGGTCCTTTTCTTTAAAAAAGAAAAGAAAAAGGATACCA
AGTTCTTACTTTTTACTCTTGGAGAAAATGGAAGTTTCAGTCATTATCAGAATTTGGTTC
TGAAAATGTCCATCAAGGTCATTAACAGAATTTAGTCAGGAAATGTCACATGACCAGTGG
AACATTTTGTTTTTGGGTACCCATATTTGATGCTCAAAATAAGTAGGAAATACTTAACCA
AAGCGATGTTAACAGTTTATATACCTAAAACAAGTCACACTTAAAAATGGTAGACGATGA
TATCCATCTTTTAAATAATTAAAGTATGTCGCATCAAGTTTTGCTTCTTCATTGTCGGTT
TATTTGATGTATTCTTTTTTTTTGTTTTTGTTTCAGCATTTTGACGTGCCAAAGCAAGGA
TTCATTCATTTGTTGGAGAATGGTGACATTCTCAAATGATGGTTTATCCAATCCATGTGT
GAAGAAGCGGCCATCAGTAAATGGTTATCAGATGCTAGATTCTGGGATTATGCCAGAACA
>T459_00712 СHR_1             :+U  EU:NC; range  -499 to   100.
CTGAATTAACCTAGTGTATGTTACGGGCATATCTCTAGACTCCAAACAACTCTACAAAAT
CTTTGTGGGGACTTTATCATATGCCTCGAGATCAATGAATACCATGTGCGAGTGAATTAG
TCTGATAAATATAGTATCTATAAAACCAACAATAATAATATACTTAATTACGTTTTATAT
AAGTGGAGTTTGAAAATCTAAAATATACCGAGATTTTATTAATATCTCATTAACATGGAA
AAATTATTTTTGAAATTTTTCGACTCAAATAGAATATATCAAAGCAGATTTAAAAGAATA
AAAGAAAACAAGCATATGTTGTGAATAAATAAAAACGGAAAAATTAAGAGGGAAAGGGAT
CATATTTGCGGAGCAGCCTGACCCGGTTAAATGACCCATGTCACAATAAACCCAGGGAGG
ATGTACTAACTTTCTTTCTTCTTCAAATTAGTAGAACAATTATTATTCAGCTAAGTGAAG
CTTCCAATTTGGTTAATCAATGAAGAAGCTTCTAGAATTCGGGAGAAAAGCAATGTTCTA
TATTAGGGTTCTCTCAGGTTATGAAGAACGTAGAATTCGATCTTATCGATTACAGCTTCA
>T459_00713 СHR_1             :+U  EU:NC; range  -499 to   100.
GAAAATTTTCAATTTCTTAAAATTAACACAATTTTGCATTCAATTATCTTAAAAATAAAT
TTGAAGTGTATAAAAGATTAAATCAAAGTAGTGATATTGTTAGCCACATTTCGTGAACTC
TTGACTTTAAATTGAGTGATTATCTATATTGACAAAGAGGCTAATTCAATATCCGTTGAT
TTTGTCAATTTAGCCTTCGATAAAGAGGCTAATTCCCACTTAATTTGAAATTTAGTTCTC
TTCCACAAAAATAAATAATTAATAAATAAATAAAATCAATGTGGGCATAAATGTAAAATG
ACAAGAAGTAATGACGCTGGAATATTCATACGTAATTTCCTGTAAATTCGAGAAGCAACT
AAAATTACCCTCACAAATAAGCACTATATAAACGCATCTTCAACGCCTTACAGGTACAAT
ATACTTTCGCACTTTGAGATAAAAAAGTAAATTCGTTTCGGTCGTTTCACTGTTCCAAAA
AATACTCGAAGAGAAGAAAATGGAGGGTTTCACGTCGTTCTTCGAATCGCAATCGGCTTC
TCGCAGTCGCTGGAATTATGATGCTCTCAAAAACTTCCATCAGATCTCTCCTCGTGTTCA
>T459_00714 СHR_1             :+U  EU:NC; range  -499 to   100.
GTATCTTCCTTGGATGTATCCGGAGCTAATAATGCATCTAGACAAACCAAAAATTAAAAT
TTCCAGTAATTATATAGAATATCAAAATTTTCTGTGATTAAACTTTAAAGTCTCGGAATT
TATGTTGTTTGGCCCCATGATTTACCAAACAACTCCTATCCTAAAAGGGATAACTTGTGA
AAATTCCTGGATATATTTGTGTAAATAGGCCGGCCCAATTATGTGTTTAAGGCCCAGCCC
ATATTCCTAATAAGAAAAGAACAAATTTAAACTCTACTCCTATTCGACTTTATCATTTTT
CAATTTCTGATAAAAACAAATTGGCGGGAATTACAAACCCTACACCAAATCATTTTCCCG
CTGCCCTCTTTCTCTCTCTCTCTCTCTCTCTCTCACTCAAATTCACTCATCTCACTAAAC
GCCTTTCTCCATTTCCAATTCATTTCTCTACAAAGCAAAATCCACATGCTTTTCTTCACT
TTCCAGATCTGAAAAATCAATGGAACTTCAATTAACTTCACTCTCCACCACCACCGCCAT
TTCTGATATAAATAAAGCATGGCACATTTTCGCTCTTTTGCTATCAACAGGAAGACCAGC
>T459_00719 СHR_1             :+U  EU:NC; range  -499 to   100.
TGTCAAATACAACTACCCCATTATTACATTGTAAAGTTTGACAATCTTTGTGGAAGCAAA
TAGGCTTTTCTCATTGTTGGTTCTTTTCTCTTTTCAGGATGATTCATATCTTGAGAGTTA
CATCAGCACCATCGGTGTGGACTTTGTAAGAGAACCTTCCTGTTCTTTGTAATGTCTCTT
ATAGTAATAGTTAAGCAGGATATTAGTAACAATTTTCTTTTTTCTTCTAGAAAATCCGCA
CAGTTGAACAGGACGGGAAAACCATTAAACTTCAAATTGTAAGTATCGAATTCTTCCTCC
ACCATTCATGAGAAGTTCGCATGCATTATGGTCTTTTATTTTGATAATAATGGCAAACGA
AAAACAATGAGCCATTCCCTATAGTCTGCTATGCTTGCTTACTATGTATATTAACCTTAA
ATTGTGATCCATTCTCCTCTTGATTTTGTTCCTTTAAAAGGCTAATGTCTTTTCTGATGC
ATTTTCTCCTCCCTGATATATGCAGTGGGATACTGCTGGTCAAGAGCGTTTTAGGACAAT
TACCAGCAGTTACTATCGTGGTGCTCACGGCATAATCGTAAGTTGTGTTTCCTCAGATAT
>T459_00720 СHR_1             :+U  EU:NC; range  -499 to   100.
CATTTTTATGCATATTAAGATGATTTTGGACGCAAATATAGGGTTTACATCAAAGCTATT
GTGTTGTGTTTTGCCGAACCCGCAAGCACGAGTGCTAGCTCAGCCCTATATATATGTCAA
AAATAATTTTATTAAACAGAATCTGGGAGAATTCCTTACGTTCCCCTAGCTCCGTTCTGG
TATATAATTTGGAATTGAATTCTCACAAAATAGAGTTTGGGGAGGGAGTCTGTGCAATTC
TTTATATTGAGTGTATGTTTCCGATAGACTCTCGGCACAAAACAAAAGTAATAGAAGCTC
AAGAAACAATCGCCAGTCACAAAACAATAGACAGTAACAGAACAATACTACCATAAATAC
TATAATCAATCCATTTGATACAAGTGTTCTACATTGTAACTAATTTAGTTGGAGTAAAAA
ATATTTGCATCAATACATGAAATTAAATAAAATTTAGAAGTTGATACACATAGGTCCAAC
ACAATACCAAACAAGACAAATGTACTATCAACTTCACTTTAGAAACAAAATTTCCTCCTT
TACTTTCTTGTCGTATAATCACCATATTTTTCTCTTTTACACCTCCTTTTCTCGAACCCC
>T459_00722 СHR_1             :+U  EU:NC; range  -499 to   100.
ATACTAACCATTAGCATGGTGGAACCTGGAATATCTAATGTATTTTTAATAAAGTGTGAA
CAAGAGAAGTCCATAAATAATTTTTAGTCACTAGTCAACCATGAAGGGTAAATTTGACAT
TTAAATGTCAAAAACAAACAAACTGGTAAAACCTGAAAGGGTATTTTAGTCTAATCACTT
ACGTGACCGTGTAAGCAGACTTTTCAGACATTAAATTCAAGCTCCTAATTAGAGCAGTCA
ATTAGTTATCATTTTACACAAATACCCTCACCCTTCGCCACATATCCATTAATTTCTATA
TGGTATTTCCGTAAATATAACCAAAATATACCCCTCGAATCCCATTTCTTGAAATATTTT
CCTCTATATATACCTTAACAAACCCCCTTAACACCATATCATAGTTCCAAACTAACAACT
TCACCATTAACTCATTGACTTTCTCTCTCTCTCTCTCTCTAAATAATACAAATTTCTCCA
TCACCACCACCCTCCAATCATGCAGGTAGCAGCAACACTTCCGGCGACCGGTGTCCATTT
TTTTCAGACACGTCGAGCAAGTTTCAAATGCAATGGTTATTCATCACCATTGAATCCAAT
>T459_00723 СHR_1             :+U  EU:NC; range  -499 to   100.
AAAATATTTTTATCTCTTTTTTATTAATGAAAAAAAACAAGTAAAATGATAAATTAAATT
AAAAAATTTGAGATAGGTAATTTGAGGTGGAGGGAGTACAAGACTAGCATGAACGTGAAA
AATCGTGTATATTTTTTACTTTTTTATGTCACGTTTTTCTTGACAGCGCACTTTAAGATC
CAAGCAATAATTAAGTAGTATAGTCCTTGACTTTAAAATAATTAAATTATTATCATTATC
TTTTCAAATCCTTATAAATTCTCCCATCTTTTTCTTTTTTGGTCACTTCAACACCAACCA
AAAAATTGTCTCTAGTCTATTTTTTAGTTTATTCGTTAATATTATCATTCACTAAACGAA
TCTCTTTTTATTTCTATCAATTGAGTACGTCTGCCCAAGACCTTTCAAGATCTTTTTGTA
ATTTTACTCACTAGTGTTGTCTCTTTCTATTTGTATTAGTCGAGTACATCTGTCCAAGGC
TTGGGCAAAAAACATCATCATGGAGGAAAAGAGAGTAGCTATTATTGGAGCTGGAATTAG
TGGACTTTTAGCATGCAAATACACACTAGAAAAAGGATTCATTCCAATAGTTTTTGAAGC
>T459_00727 СHR_1             :+U  EU:NC; range  -499 to   100.
CTTGTTCCTACCCTAAAAATTACCCAAACTATCATGCACCATTTGTCATCATATGAATAA
ACTGCATAAGAACATTCAACAGGAAACACACCAATACCACACAACATTTTCACCCAACAA
CTAGACAAATGTACACAAAAACGCACCAACAAGCTTCGAGAAAAAACAGTAGAAGTGCAC
AAACTGAGTATACATGTCCTTTTCATTAGTCCTTTTATGTAGGTTTAAATTGTTTAATAA
TTGAAATGAACAAAATGAAATCAATAATGTGTGGTAACATCAAAGATCTTTGGGAGTATT
CTTTGATTTACATTTGGTTTCCACTGTCCATAGTGGAGAAGAAACGTGGCTCCTAATATG
AATCTCATTTCCTTCGAAATTTCACTATAAATATGAGACTTTTGTTAACATAATTTCCAT
CATACAAAGTCTTTAATTAATTTCTCACTTGCTAATTCTTCTTCTTCTTCTTCTTTCTCA
TTTTGTGAACAAACAAAAAATGGATGAGTCTCTTAAATATTCTAGCATTTTTATGTGCAT
GATTATGCTTCTGCCAGCATTTTCCTACAGCCAAACTTTAGTTTCCAAAGCATCCTTTTA
>T459_00728 СHR_1             :+U  EU:NC; range  -499 to   100.
TTAGAGTAACGCGTGATGAAATTATATTGTAAAGTGCCAAAAACAATTTACTTGAAAAAA
AGGTAGTTCGATGTACTAAAATTTTCGCGATGCACGGGGTTCGGAGAAGGACTCGATTAC
AAGGATCTATATTGTTAGTAGTCTTATCTTGTATTTTTGTCAGTGGCTGTTTCCACGACT
TGAATCTACGACCCTGATCACATGACAACAATATTTTCAGGTACTCTAAGCTCCCCTTCA
CCAAAAACAATGTACTTATCAAGTTTAATTAGTAAGCCCAATACTCCACTTGCTTCCCTA
CTCCTTAGTGGAAGAAATCATGTAGGAAAAAATTTCATAAAAAAATTAAAAAGAATATTT
CCCTCAATGGCTGCTTTCAATAGTTCAAAAATTTAACTATATATATAGCCTTTTCACTTC
ATCAATTCTCATCCACTTCTTGGAATCTTAATATTCCTTTTGAATTTTCTAAGTAATTTT
GAAATTTATCATATTAGATATGGTTTTCACTAATAGCCATTGCATTTTTCTACTTGTGAC
ATTGATAATTTGTCCTGCAATTTGCTATAGCCAAGAAGCCAATTCTCTCTATACTAGAGC
>T459_00729 СHR_1             :+U  EU:NC; range  -499 to   100.
AATAGCTAGTGGATCTCTATCACACAGCTTTATGTCCAATAGTAGACAAAAACTCCTGGA
TGCGAACCTACAAGATGGCATATATTCAATAATTTTTTAACACATATATAAGGTTTCAGC
TAAAATTACGGGGTTCGATCGAACCTATAGCCGGCACTTTAACTTCGCCCCCGAATCAGT
CTGTGATGGTTAATATATGCAAACATAACTAAAAACACATAATTTCCATAAAAACCTAAA
ATCACATTGCTCCTGCCGTCACTAGATTAAGTAGTCATTAATTGAAGCGATTTTTTAAAA
TATATAGATATCTAACCACGTATTAAAGTGGATTGTATTTGTATATATAATCTCTAATTC
GTATATTTCACTATTAAATTAAAAAAATTATAGCTACGCTTTGTAATCGTGCAAACTTTA
TCACTGCCTTATACAAACTTCAGCTATGGCGCATTATTTCTTATCTAAATGTTAGTTATT
TCTAAAATTTTAATAGTGAATGGATCGGCCCGTCAACGGTGATCTAAATCTAAATACGGG
TCGGGTCAATCCAAGTCTGCCCCAATTCAAACCCCACTCTCTAATCCAATCCTTCAGTCT
>T459_00730 СHR_1             :+U  EU:NC; range  -499 to   100.
AAGCAAAATAGAGTGCAAATAATGAGGAATGCTCCCTACTTCTTCCAATGGAAATTTAAC
CATTAAAAAAAGGCAAGTTCCCGCGTCTGATGATGAAAGCATGCAGGTTTATTCATTTGT
CCAGCCTATTTCTTGACAGTGTCTTATTTCATATAATTATTTTGCTAATCAAGATTATCT
TGATGACATCAGAACAGGAAACTAAAGATAAACTTCCTATTATTTTCAAGGCTATGTCAA
GAAATCTAAGTGTAGAGTGGGTGGTATTAGTTTAATTAACCAACTTTGGCTTTGGTTGCA
TGGTCCATTTCGCGGAAATGCCTGCAGAAGACTAATGAAATAGTCATAATATTTTAGGGA
TAATATGCACATCTACCAAAATAGAAATAGAATAAGATAACAAATGTAAGAAATTGTCAA
GGGGACAGTGTCCCTTAACCATATGAAAATATATTAAAGGGTCTATTTTGAAGGGTTAAT
TACAACAAGTTAAGTTCCAATGGAGGCGGTCGAGAACCTGATGGAGGATGCTCGAGTGGG
TAATATTGATGCTTTGTATGAGCTTCTACGTTCAACGCCATTTATACTGGAGAGCTTTGA
>T459_00734 СHR_1             :+U  EU:NC; range  -499 to   100.
ATCCGATAGGGCATAGACTTGTGGACGATTATACGAAAAGAAATATGAGATACATTAACT
TTTATAAAAAAGTAATAATAATTATATGATATATTAAAGAGTATCTTGAACTTATAAGTA
AGAAAATCGAGAATTTATGACCACATGCGAAGTCGATACATTTTTCGTAATAAATAGATT
ATGTATCTATCTGATAGATTATAGATTTGTGGGTGATTATATAAAAACAATATGACGTAT
ATTTATTTTTAGATCCCATACTTTTTAATATATTATTATAATTCATTTTTTGATTATTTT
GTTTTTAAAATTTTTAAATAATAAAATGTTAAGGGGGTCATTTTGCAAATTGAGAACTCA
AATAGGCTTCTCAGCCAAAATTTCCCCTGGCCCTCTTTGGGGTTTAGGGTTTATCGACTC
TCAAAAAAAAGTAGCCGTTAAAATTCCATTCTACTACTTATCTCCTTCGCCGGAATTATA
CTCGCCGGCGTCTACTCCGATGAATTCGATGGACTCGATTGTTAATTCACTTCTAAGTAG
TTTCCGGCAAGTACCTCCGGCAGCAATTCCGGCGATGCTCGACTGTATATTAGCTTCAAC
>T459_00736 СHR_1             :+U  EU:NC; range  -499 to   100.
GACTTGATACCTGATTGATAAGGTTGAGCCATAATTTTCAGCTGATTATTGCATTGAAAC
AGTCTGCGGAATACATTCCTTATCCTATTACAGTAATACTTATTCGTCATAGTCCAAGTA
ATTAAAACTATTGTGAAGTAGGATTCCTTTTTTGCTTTCACTTCTATAAAATGTTTGCTC
TTCTATGCTCATATCTATCCATTCTTCATATCAAGAACGAAAGGAACAGAAAAGATACAC
AGGCCTAATTGTGCAACAGATGCAACATCATAGTTCCATTATATCTAAATACATCTTTTC
AATTGCAGGGATCAAGATCATGTTAATTTTGGCATCAGAGTAATAAAGATATTGTTTCAT
GATCTAAATTTAGTTTAGTAATATCACTTCCCTGCGCCTGTGCATAAATCTCTCGAAGGG
GACTTGTCAAAAGTTTGGTCGAGTGCCAAGATTATTCTGGTGAAGTTCTCTGACACTGAA
TTCAGACTCCGGTTTAGCCATGTACATGGAGGTGAGAGTTGGTGAGAATGGAAATGTAGT
TGGAGTGGAGGACCAAGATGATCTTTCAAAAAATTCATTCAAAGTCTCGCCGGAGATGGA
>T459_00737 СHR_1             :+U  EU:NC; range  -499 to   100.
TGTTGTGTGATTCCTCTTACAACCTAATTATTTTTTAATCCTTAATTGGACCTTTTCCCC
ACCTTTCTTTGCATGCTTTCTTAGTGTCTTTTTGAGTCTTGGTGCTCTAAAAAAGTAGTG
GGATAGAGAGAGAAAACAAATTAAAGGATAAAAAGGAGAAATAAATCATAAGGGTATAAT
GGTCACCCTAAAAAGAATTAGAGGACAAGTTTCTACTTTCAAGCAAATCAGGAGACACCC
TTTAAATGTTTTTATCCATCAGATAAAAGTGTGACGAGATGGTTGAGATTCTTTCACTCT
TAGTCAGACGAACGCTTCCTCTTTTTGTAGGTCCTATGTGATATTTATAAACTAGATAAT
CGGATCAGTAAGTTTCGGATATATAATAGAATGCTTAATTACAAAAAAGATGTTATTCCC
ATTGCTTATATAAAGCCGTCTCATTGAAAACCAACGAAACTACATTTACACTCAAAAGAA
CCAAAACAAAAAAAATAATATGGTGTTCTCAACTTACCTTAATTCTCTTTCCAAAACACC
TCAAAAGCTAAAGAAGAGGATGTTAGCAACATGGACACCAGACCAAGAACTCAACAAAGT
>T459_00738 СHR_1             :+U  EU:NC; range  -499 to   100.
ATCTATCATCTCAAAAGAATCTCATCTTATAATCTTTCATCCCAAGATAATCCCACAACG
AAAATAAGAATTAATCTCTACTCTCTCTCTATTCTTGTTGTTTTTGTTTTATATTTCATA
ACAAAAGTAAAAAAAAATAGGAGTCTTTACTGAAAACTGAATCGATAAAGACAAAAAATC
GATAACGAATATCTTATTTTATTTGGTTATTGATTTAATATATTTACAAATCAAAACTTA
ATAAAACGATCGATAATAAACAAAATCGAACAGAGCCTAATCGACCAATGCATACTAAAA
ATATGAGTAACAAAACCGATATATTTTCAAATTGCTTGGCCCAAACTATAATTTAACATT
CATCTAAACCCCAATTTGCAAAATTTCTCACTATATATAACTTCACTTTGAATTTTTTAA
CAATTTCCCGCCACCACCATCAACCACCATGACCGCCACCTAAAACCACCGCACACGGCG
GAACCCTAAATCCCCAAAAATGGTGCAATTTCACGAGCACATAATCACTGATCTTCTAGA
GGATTCCAACGGCGGCTTAGTCGTTACCTCCGCCGGGCTCGGCCTTCATAAACTCATCTC
>T459_00740 СHR_1             :+U  EU:NC; range  -499 to   100.
GATGGGGGTGCTGAATAAAAGAGGAGAAGGTATAAAATAAAATAAAAAAGACTTTATTCA
AAAACATAAATAAAATATCAAATTAAATGTATGATTGGTGTGTGAACTGCCTATTTTTCT
TGTGATTGAAATTCAACGAAAAAACATGTATTAATATTACGGAAAAGGGCCTAAAATGCA
ATGCAACTATTTAAAATGGTGCAAAAATATCATCCGTCTACCTATTGGGCCTGAAATGCC
TCCCCGTCTACCTATAGGGCCTACTTTGTCCTTTTATTTAACAGATTAATTTATCCTCAA
TTCATTAATTAATAATGTGGTTTTTTTAATTGATCAAGTAATAATTAATTAAACTAATTA
ATAACTCGATCCGCTAAACCTAACCCACCCAAATCTAATAACCCGACCCGACCCATCCTA
ACCTAATAACGTTTAAAAAAAATAATCAATCAGCTCTATTCAAGATTCTGCGAAGGAGAA
AACAAATCTCAGGATAGTGATGATTTCATTTGCAGGGGATCTAGGCAATGATCTTTTGCC
GGAGGAAATGAAAATTGCTTATTTGACTGCTGATGTGGTGTCTGCAACCCTTGTCGTTAT
>T459_00742 СHR_1             :+U  EU:NC; range  -499 to   100.
GAATATGACTTAGGAAGATAATCCTCGTATGTTATTCGACCTTAGTACCCTTAATATTTA
TTGTAGAACAACCTAACTCATCTGTCTCAAAAGTCAGAATAATCATTGAAAAAAGTGAGG
AGTGACCATAAGAATTTGTGGTTTATATGGTGATGGTGTCTTGTTATTTTCTGGCTCTCG
AGAAGTAAAGTGTGATAACTATTTTAGAACTGAAGGAATAATTTTTGTTACATTATATAT
TTAATTCCCTCGACTTAGCTAATTCATATATTTGCTTCTTCATATTTTGACTGATCATTT
TAATAAAAAATTCTGATTCTACCACTGAATTAAAATGACAAACAACATCATGAAGAAAAG
GTTGACTTTCATATGCATACACGCATAGAATACGACTTGGAAGATAATCCTCGTACGTTA
TTCTGACCCTACCCTATATATATTTATTGTAGAGCAACCAAACTTATTTGTCTCAAAAAT
CAGTAACCATATTGAGAAAATGAGGAGAATTCACAAGACTTTGTGGTTTATTTTGATGAT
GATTATGTGTTTTATGGTGATGATCAATGGGCAAAGGATAGGTCCAAGAGAATGTCAATT
>T459_00744 СHR_1             :+U  EU:NC; range  -499 to   100.
CCTAAACCCTTTAGACTCAAGGGTTTGCCTTTAAACCTCCAATTTAGCATTAACTCTACT
ACGTGTCTCTACTTGGTTCTTCCATTATCTTTCCTTTTGGTTTTTGTTTGCCATGTTCTT
AGATAGGTGACGATTTTTGAGTAATTACTAAGTTTACTACTTAAAAGAACAATTTATTGC
TTAAGCTCGGATTTTTATGAGATATGGATGAAGTTGCTTAAGAGAGAAACATATCAGTTT
GTATAGTACTATCATTTAGTACAGTTCAGCTACTTGTTTTGTAAGAAATATATGGGATTG
ATTTCCATTGTTTGTTGTGGAAGGATCAGTCATATTGGATTTACATGAGTTAATGTACTA
ATTGTTTTGTGCTTTGGTTTGTGAATTTGCTTCATGTAATTTGCAAGGTTAAGATGGTTT
TGATGATCTATTGTAGTGAAGCTGGTTTCTAGGCTGCTTGTCTAGTCGTGCTTCCTTTTC
AGTCACCATTCTCCAGTAAATGGGCTGCTTTAATTCTAAAGTGAAAAAACAGTTTCGTGG
ACACGAAGATCCGATAGCCCTTGCGTCCCAGACGGCGTGTAAGTTACTAATTGATGCTTG
>T459_00745 СHR_1             :+U  EU:NC; range  -499 to   100.
TCTTCTGTTTGGAAGAAATCTAAACAATATTGATCCAACAGATAACTGATTAGTGATCTG
TTTTTATTCTTTCCAATGATTTACTCTTTATTTTAAAATCTGATGCAACTATAAAAATCT
GATGCAACAGGTGAACAATCTAACAGATCATTCATCTGTTGCGATAGACGACTCTTCTGT
TTGGAAGAAATCTAAACAATATTGATCCAACACATAAACGATTAGTGATCTGTTTTTATT
CTTTCCAACGGTTTACTCTTCATTTTACAATAGATTAGGACTGTTTTTATTCTTTCCATC
TCTTTACTCATACAGGTCGATTATCTGTTGCAATAGATAACATACCTGGTGCAACAGATT
AGTGATCCATTTTTATTCTTTCCAACGATTTACTCATCCGTTGCAACAGGTCGGTTATAT
ATTGCAACAGATAAAACACCTGGTGCAACTGATTAGTGATCTATTTTTATTGTTTCCAAC
TGATTACTCATCCGTTTCAATGGGTCAGTTATGTGTTGCATCAGATAAAATACCAGGTGC
AACAGATAATGCTATTTTTATGGTTCCCATGTATTACTCATTCATTGCAACAGGTCGGTT
>T459_00747 СHR_1             :+U  EU:NC; range  -499 to   100.
ATTCCTCAAACATAATTAATCATTGTTTTTTTGAACAGTATGCCTTGATGGAAGACCACC
AGCGTATCATCTGCACAGGGGACATGGTACCGGACATCGCAGATGGATTATCTACTTGGA
TGTTAGATACTGTTTAATTGATTATATTCTTTTTATTTTCATTTTGACTAATTAAATCAC
AAAATTTACTCCAAATAATGTCATATTTATACATAGGGAGGCGGTTGGTGCGACAGTATC
CCAGATTGCCTTGATCGTTCAACTAAGTTCTTAGGTTCTACCAAGTATAGGAAACCACTA
GTTTTTTTCGCTGGGATACTTCATAATACTTCCAAACAAAATCCTGGTGATGAAGCTCAT
ATAATTCATTTCATACGCACTACATTTTTACTTTTTCCTTGCGTGCATAAATAAAAATTA
CCCATTATTTCTAACTGCAAACAATGTTGGAATTTGGTAGAGTTTTACAATTGGAATAGG
GTGAGGGTGAAGTATTGTGATGGTTCGTCTTTCATCAGTGACGTTGAACAAGTTGACTCT
GTAAGAATTATACTACACATGTATTCTCGAATACATATATATATTATTAACTCTGTAATG
>T459_00748 СHR_1             :+U  EU:NC; range  -499 to   100.
GAAGGTTTATGTAACGGAACATGATTAACATGTGATGATTTTAAAGCTTACGTTATCAAT
GCTGCAATATCTAGTGGCGAATTTAAAAATACTCATGTATTCATTCCACGCATACCATTA
TTAACCTTAATAGATGAAAAAATTTTGTTACAATTTAAAAGAACACAATTTCCAGTGCGA
TTACGTTTTGCCATGACCATTAACAAAACGTAAGGACAAACATTAGACTTTGTTGGCATT
TATTTAAGAGAATCAGTATTTTCTCATGGTCAACTATATATTGCTTTGTCAAGAGCCAAG
AGTTCTAACAATGTTAGAGTACTAAGAAAACCTCTTATTGCTGATAATCATGATGATTGT
TGTACGTCTAATATAGTATACGATGAAATTATTGCAAAATTTCAGTATTAATGGTAAATC
CTCTTACATTTTAACTACTGTTATTCTTATCCTCAAAATTATATCGGGAACCCTCTCAAA
AAAGTAAAGTAATATTTCAATGGAGAAGGTTGCAGCCAGTGGTAGCAGTTCTAGATGGTC
CCTTTCAGGGTTTACCGCTCTCGTAACCGGCGGGACACGTGGAATTGGGTAAACTGAATT
>T459_00751 СHR_1             :+U  EU:NC; range  -499 to   100.
GCGTGTCAACAACTTGCTCATTCATAAATGCCGCCCATTATAATAACATTCTCAAATGTC
CACTCAGTTGACACCCCTAATTGCACCTATTCTTTGCAACTACCATGTAATGTCATTGGA
AGAAACTTTTTCTATGGTTGTCAACTAGTGGCTATGATTTGGCTTTTGGGGTTGGTTGCA
ATTAATTATCTTGTTGTCAAATCTTGAAATATCTCGAGTTGTCAATTTTCTTTTCAGAAA
CATAAATGCATAGACTTTTTGAAATGGTAAATTGTAACCAAAATCGTTGACGTAGAAAAG
TACACACTCTTAATTGACGCTGAATAATGTGGTCCTGTTCCTCCACTTGATGAAATTTCC
ACACCAGGAAGTCATGAAGTATTTCACCTTTATGTTTGCAAGTTGACTTGTCTACAACAA
TAATGCATTGATAACACTGTATAGATGGACTAGAAGTTCCTAGTTAGTTACACATCACAA
AGAAATAACTCAACAAGATATGGTATACCAACAATTGCTAACACCTTTCTGCTTCTATTC
ACTTATTATTATACTTCTTGTTCAGCAATCGCAGCTTACTGTCTTCGCATTTGCTGGGAA
>T459_00753 СHR_1             :+U  EU:NC; range  -499 to   100.
GAAAGTTGAAGAACAGCAACAAGATTGAATGATAAACACACATTGTTTCTGGACAGTGGT
TGCACTCAACACATGACCAACAAACAAAAATATTTTACGAAGTTGGAATCTGCCAGAGGT
AGTGTCAAGTTGGCCGATAAAACCATGTTGGAGATTGTTGGTAAAAGAACTGTGGAAATT
GAAGCTCCCAAAGGTACTAAATTTATTCAAGATGTTTTGTTGGTACCTGATCTTGACCAA
AATCTTTTGAGTGTTGGTCAAATGCTAGAAAAAGATTATATGGTACTGTTCAAAGAAAAA
AAATGTGTTGTTTCCGAATCTAGCGGCAAAGAAGTGATTACGATTGAAATGATAAAAAGA
AATTTTCCTTTGAATTGGAACTCAAATTCTGAGCAAGTTTGTCGAAGTAATCAATGTGAG
CAGGTTACTGTGACCATCAAGCACAACGATGACAAATTTTATTTTTTATTTTGGAAAAAT
TGAAAATTACTGCGCTCCAATGGATGTTGAAATCGAACACATCATTTCTCAAGAAAATCC
TCAAAAGCTTCAAAACAATAAGGAGGCTATAACTAAGGATAATCCACATATTGTAGTTGG
>T459_00756 СHR_1             :+U  EU:NC; range  -499 to   100.
CAAATATGTGATCTATTTTTACTGTTTATAATGGATTACTCATCCATTTCAACAGGTCAG
TTATATGTTGCAATAGATAAACTACCTGGTGCAATAGATATGTGATCTATTTTTACTATT
TTCAACGGATTACTCATCCATTTCAACAAGTTGGTTATACGTTGCAACAGATAAACTACC
TGCTGCAATAGATTAGAGATCTATTTTTATTGTTTCCAATGGTTTACTCATCCGTTGCAA
CAGGTCGATTATATGTTGTAACAGATAACAAACCTGGTGCAATAGATTAGAGATGTGTTT
TTTTTGTTTCCAACGGTTTACTCATCCATTGCAACAGGTTGGTTATACGTTGCAACAGAT
AACATACCTGATGTAACAGATGTGTGGTCTGTTGAAATTGTTATTTTATCGTTGTGCATG
TTAGATTTACTGTTATCCCTTTTTAACGATGCATTAATAAATTATAATCTATTTTATATT
CCTGTTAATTTAAGATAATATGGCACCCAAAAGAAAAGAAATTGAATCAAGTCCAAATAA
AGAAACAAATGTAGCAGATCGGCTACATCGACCACTCTATGAGTTTGCTTTACAAACGTT
>T459_00757 СHR_1             :+U  EU:NC; range  -499 to   100.
CAACCCGTCAAATATTTGTTAAATCATTTTAAGTTGGGTCAAATGTTTTTCTTGAAGAGT
CATAGCCTACCTGGAACTTCAGCGTGTCTGTGTTAACTTTCATTCATTGTTACCTATTCT
TAGCCAACACAAAAATAAATATTCATTCTATATTACTTTGCGGTTTTGGTAATTCTAATG
ACATCATATGATACATAATTTTGTCTTACATTGTTATGGTATTTGAAATTTTTAAACTTT
TGTGTCTCAAATTCTATATTTTACATTTTAATACTGTGTCTCAAATTCTATGAATTAAAG
TCAAATGGTCGGAGAAGACCTGTTGCCAATTGACCATTCTTGTTTGTGATTCCATGACAA
AACTTTGAATAGTTTCATCCATTTATGTCAAAGGATGTTAGTAGCTATTACCCAGACCAC
CTGGGGAAAATGTAATGTAAAAGCACCTAATTTTGGCAATTTTAATCACCAAGTGGTTTC
TCGGAATTTTTTTTGTTGAATGGAAAAAATGGCATACAAGAAAATGACAAATAGGTCTAT
TATTTCAGAGATGGACCAGAATGTCAAAAGGATGTTGAAACTCATTGAAGAGGATGCAGA
>T459_00762 СHR_1             :+U  EU:NC; range  -499 to   100.
TGAGCTAAGCAGGAAATTTACTCGTTTCTTTTAATTGAAAACTAAATAGGTTAAGTTGAG
TATCAACAACTAACATCAAAATAAAGCAGTATTACTATAATGCGTCCTATGATATGGTGG
ACCAACATAGGTAATCTTCGAATAAAAAATTAGTACCGTCTTATTACTTGTTTGATTGCT
AATTCAAAATACGTTAAATCAAAAATAGTAGCAGTATAAAGTCGAAAGTTATCCTCCAGA
ATAATGAAAATAACAAAAATATCTTTGTTGTTTGGTATGCGGATAGGACGCATATCCATG
AGACTGTTTTATCCTACCTTCCATATGAGACAATAATTTCATCATTTTCGTACAAATAAC
TCCCATCAAACATGACATAAAGTTAAATTCAAAGTTTATCCAATCAAACCAAACGACCCC
TAGAGACTTTAACTGGGACTTTCCCCCGTAAATTCAACAAGCAAATTCCATTGCCCGCCA
ATTCTCCCGGGAAGAAACAATGACCGTTAGATTCAAAAATTCGAAACAAACCCTCTCCCT
TTCTTCCGAATACGTTAACAAATTCATCAAAACTCAAATAAACCTTTCGAAACTCACTCC
>T459_00764 СHR_1             :+U  EU:NC; range  -499 to   100.
AATACACTTAAAATATCATAAATTTCACCTTGAAATGTGAATCTCCCTTAAATCTCTCTT
TTTCTATTAACGATCAAATCTGTTAATCATTTGATCAAAGATCAAAAAGAAAGTGTTCAA
TCTTAACAAGTTAAAGGGCCAAATCAACTCAAAAGTTATACTTAATGGACTGTTTTATAA
ACTAATCCAAAACATTTTTAAAAAATTTATAAAAAAAATCACTTTTGTCACTTTCCCAAT
GCCACACGTTAGTCAGAGATGAATGGTCAGCAGTACACTTTTGTTGTCCTTACGTTTTTT
TGGAACGCTGGACTATTTTGATTCTTTAATAGATTCTCTTTTTATTTTTCCTTTCATAAA
AGTCGCCACCTTTACTATTTCCCTCTTCCATCAAGTTTTTATTTATTTATACCCCATTCA
TTCTTGTGGAAATCTCAATTTGCTTCATTAAAATTTTTCTATACAATTCATTCTCTGAAT
TTTTGATACCCTTTGCTATATGATGGCTCCTACTCTGGAAAATTCCACAGAAAGGTGAAA
TTTTTTATCCCTTTTTACCTTTTATTTTGGTGAATGTTTGATCTTGGGTCTGATTTCTTG
>T459_00766 СHR_1             :+U  EU:NC; range  -499 to   100.
ATACGTGATTTAAATTTACTTAACTTAGAATTTCTTCCATCCAAAAACTATATTATAGAA
AGTTAGAATTTTTTATTTTTTTTTATGTATATATAATTGATGTTAAATTTTCTCAATTTT
TTAATATATATATTTTGAATTCGAAAATCTTCTCATAAAGTTGATGCCACCGTATAGGAG
GTCACAAAATAAGTTTTTAAAGCAACCTTTTGTAGAAATGTAAGATAAAGTTATGCATAA
TCTGTTGAGAATATAATTAAATAATAACAAATATACTCTCTCCAACAGATGATGCATAGT
ATCAGAGCAGGCAGAAGAAATGGTCACACATAGTCTCATCTTCCTCACATAACGGAACCT
TTTAGTACGCCACACTGCGTTTAATATTTTGAAGTTTGTTAGTGAAAATCTTGTCCCTGC
TCTACACAAGTAGTTCTTTGCTTTCTTTATTAAAGAAGAGCAGGGTTTTATTACTATCAT
TCTCTTTACCAACTTATTCATGGAGAACTCTATTCAACAAGTGGAGCTGCAAATCCAAGG
TCTGTCAATGATTTCTTTCCTCTTTTTCTTTTCTTTCAAAAGTTGTTTTATTTCCCATCT
>T459_00767 СHR_1             :+U  EU:NC; range  -499 to   100.
AAGTGGATCATTACAAGAGGGGAAAATCAAAAATTTCAAAGATGCATTTTGGTGTTGAGA
CTGTGGAAGACAAAAATTGGTTCTATACGATGGAATTTGCAGATCAGACATGGACAGACT
CGGTTAGTATATTATTTTGAAATGAAATTTTTTTCATTTCGTCTGTAACAATACTTAAAA
ATACATATTAGGTTACATTGAAATACATTTGGTTTAACGTGTATGTATTTTTAAGAATTC
AAAGTATGATATAGTATATTACATCAAATATTGTTGCATATACTATGTAGATAACATTGT
CTGTATGTAACTGAACTTTAAGAATGCAATTTTTGATACACAAGTCATCTACATTAATAT
AAAAAATTGCATATGTATTTTTTACTTGCATAGACTGTAATATTTAGAATACAATTTTTT
TGAATGCTCTGAAGTTTGTCGTATTCACTAATGCAGCATATTGATGTCTGCTTTTACTAC
TTGAGGAAGAAGTCGAAGTATGGGCCGCACAGTTCGTACAAATGAGCCAAACAAATCATA
CAAATACAGTACAATTGACTACAACTTTATCAACGTAATTAGATCGTTGAATGATGTGTA
>T459_00768 СHR_1             :+U  EU:NC; range  -499 to   100.
GGACTAATTAAGGCTCAACAATGTATATTTATTTTTTTAGCACAAAAAAGTAATAAAAGT
AGTTTAAAGTAATTAGAAAGTAGAATATGAGTAATAATTTTTATGTACACAAAATTAAAA
TTATATATATTATGTCGGTTCGGTTTCATTTTATTTTTGCTAACATCAAACCAAATCAAG
AATAATTGATTTTTTTTCAATGTCAAACCAATCAAACCAAACCATAAGTCGGATTTTTTT
AGATTTAATTTTGTTCGTCAGTTTGATTTGATTTGATAGTTTGGTTTATATACCCTGGTT
TTAATAAAATGCATTCATGGCTGCTAAACTTAACCAAATTGACACGTCATTAACCCATTC
CCAATTAAGAGATTCCACCTTAAACAAATTTAACATCCATCAGACATCAATTAACAATTC
ACAAAAAAGAAGAAGAGACCACCACTGCCCCATTAAAATCACTGCTTCAATTTTTTCACT
CACAAATGCAAAATCTCTGATGCATCAACGTGCAGTATTATCCAGTTATCGGGTACTCAA
AATTGCTTCAATTTTTTCACCAAAAAGCAAATTTTGTAACCCTAGAAATAATGGGTTCAC
>T459_00769 СHR_1             :+U  EU:NC; range  -499 to   100.
AGACAGTTAATGCACCTTTAAATTCTTCTTATAGTGATATTCACCATAATATTAGACTTG
CTTCTGTTGAAGGTAGATCTTTATACACCTTTAGAGAGCACTATTAACTTTTATATCCAT
TAAATGATTTAACTGAACCATGATTTTGAGTCATACTTGTTTAGCAATATTTTCTTGAGC
CGATGGTCTATCTGAAACAACCTCTCTACTCTATGTAGGGATAGGGTCTGTGTACGCACG
GCCCTCCAGAGACCCCACTTATGGGACTGTAGTTGTTGTCTAGCAATATTGGCACCAAGG
CTAATAACTGCTTCACCATCTTCTGTGAATAAAATAGGCAAGTCAAACTAATTTATTGAT
CTTGTTGCTCAATTATTTTAGTTAGACAACAATTGAAGCCTTGAAGGGAGTAATTCTTTA
GTTTACTGCTGCTTTTTCTACAATGTTTTCCATTATCTCATTGATATTCTAGAAATCTGT
ACTACCTTCCTTGTCCATCATGTTAGATAATTTTGGTGGGAATGGGGTTCCAGTAGCAGC
AATGAAGGTTTATCAAAACATGTTTTCCAATCTGAATGAAGTATATTAGTATTACCATTT
>T459_00770 СHR_1             :+U  EU:NC; range  -499 to   100.
TATGCATATTAATAGGGAAAGAGAGTAAAGTAATTAAAAAAGTGGGAGAGAGTAATTAAT
TCTAAAAGGGTTGATATTTATGTTCTTTATACAATAAACAATGTAGAAAAATAAAATTTA
AAAGGCCCCAAAACCAAACGGCCGTCCGTTTGGGATGGATGGGCTGTTAAAGTTGGAAGA
AATCATGGAATTTTGGCCAATTTCGAAATTAAGTGGCCTACTTGAAATTTTTGCTTCAAA
ATGTGTGACTAGAGACTTGGGATTCCTATATTTATCCCACTCTAACTAGCACTTCCAAGT
TGAAAGGATCCAACTTTTGAGGGTGAAATTTCCTAAAACTGTCACATTTGCTCAATTCAT
TTGATGAGTTTCCAGGAAATTTCCTCATGGTGTCTACTCCACAATGTATTTCTTTTCAGT
GTATGTATATGTATATAAATATTAAATATAACTTCACAATATCACAAGAAAATCATCAAA
ACATATTAAACTAATAATAATGTGGCATTGCTCTTTCTCTTCCCTGTCACTTTGCTGCTT
ACTCTTACTATCAACAATAATTCCTACACATTGTTACCTGATTTCCCCATCATTGTTAGA
>T459_00772 СHR_1             :+U  EU:NC; range  -499 to   100.
CAACTCCGAAAAATCATAATTTTCGTGGCCAAACAGGGCCTAAGTCTCTAACTAGTACTT
GCAAGGTGAAAGGGGGAAAAGATCCAAATTTTGACAGTGAAGTTTACTAAACCTTTGTCA
CATTTGCTTAATTCATTTGATGAATTTCAAAGAAATTTCCTCTTGATATCAACTCTCAGC
TTTGTAATTCTTTTCAATGTATATAAATATGAAATATCACTTCACGATAACTCACGAAAA
TCATCAAAACATATTAAACTAATAATAATGTGGCATTGCTCTTTCTCTTCCCTGTCACTT
TGCTGCTTACTCTTACTATCAACAATAATTCCTACACATTGTTACCTGATTTCCCCACCA
TTGTTACACTTGATCAACTCGACCTGCAAAGAATGCTCCGATAAGTCGACAGACATAAAC
TGCTACTTCTGTGTCACTTCACTCCAAAGCAATTCCTGTAACTCATGTTACCAACTTACA
AGGAGTAGGAATTGTAGCAATGGAGCTGGCTCTAGCAAATGCTACTAACACGATATCGAC
CATAGAGAACATGCTCAGTAGCAAAGAGTTTGATCCTTTTGCTATTGATTGCTTAAAAGA
>T459_00773 СHR_1             :+U  EU:NC; range  -499 to   100.
CTTTGAATTCCTATATTTATCCCACTCTAACAAGTACTTGCAAGTCGAAAGGGGGAAAAG
ATCCAACTTTTGACAGTGAAGTTTCCTAAACCTTTGTCACATTTGCTCAATTCATTTTCC
AAGAAATTTCCTCATGAAGTCACCTCTCCACTTTGTACTTCTTTTCAATGTATATAAATA
TGAAATATCACTTCACAATAACTCAAAAAAAAATCATCAAAACATTAAACTCAGAATAAT
GTGGCATTGCTCTTTCTCTTCCCTCACTTTGCTGCTTACTCTTTACTATCAACAATAATT
CCTACACATTGTTACCTGATTTCCCCATCATTGTTGGACTTAATCAACTCAACCTGCAAA
GAATGCTCCAATAAGTCGGCAGACATAAACTACAACTTCTGTGTTACTTCACTTCAACCA
ATTCCTGTAACTCATGTTACCAACTTACAAGGAGTAGGAATTGTAGCAATGGAGCTGGCT
CTAGCAAACCATAGAGCACATGCTCAGTAACAAAGAGTTTGATCCTTTTGCTATTGACTG
CTTAAAAGATTGCTTGGAACTTTATGCAGATGCTATTGCCATGCTGGTGGATGCTTTTAC
>T459_00775 СHR_1             :+U  EU:NC; range  -499 to   100.
ACTACATGGTGTAAAATTATTTTTGTCATAACCTAATTTCTCATGACACCTACCATAACC
CACCCGTAGGTAAGTTAATTCATGTAGTTTGACTAACCAAACCAAATCATAAGTCATTTT
TTTCTCTCGGTTTGGTTTGGTTCTTCGGTTTGATTTGACTTGACGATTTGGTCTGTACAC
CCTTGCTTCTCTATGCAAATTTGACCCTCATTTTGGATTGGGTCAGAAAACCCGACCGAA
TCCAAATTTAAAACCGAAACAACTCGTGGGTCGACCCATTTAGGGTTCAGTAATTGGGGT
TTAAGGGTTTTCAGTTCTCTCAGAATTTAAGGTAAGAACTCAATTCTATCTTCAATTATT
ACGAAGAATTTTTCTCTCACAGATGCAAAATTGTACAGTATTATCCAGTTATCGGGTACT
CAAAATTGCTTCAATTTTTTCACCAAAAAACAATTTTTGTAACCCTAGAAATAATGGGTT
CACTGTATTTTGTGCATTTATGTATACTTCCGCACACTTAAATAATAGAAAAGCGCCTGA
CCCGAATGATCCATCCACTTTGATGAAAGAAGATAGTATATCACTTTGTTGTGAAATGTG
>T459_00777 СHR_1             :+U  EU:NC; range  -499 to   100.
TTCACAGGTAAAAAATTATGAAGAAACAGAGGAACTTGAGCCAACTACTCTTCTAGTATT
GAAATATGGACTGAATAAAACCCTAATTTCTGGCATTTCTTCATCTTGTTGTCGTACTGT
TGATTCGAATTTGTTGGTGATTTTTTATCACAGTTGATGTTCTTAGTGTGTGTGTGTGAT
GTGTTGGTGTTGCTGGGTTGATTTGTTGTTTGTCTTGGTAAAAATGATATTGCAACAGTT
GAAACATCTGATGTAATAGATGAAACATATGACGCAACAGATGAAAATTTGATGCAACAG
GTGAACAATCTAATAGATCATTTATCTGTTGCGACAGACGACTCTTCTGTTTGGAAGAAA
TCTAAACAATATTGATCCAACAGATAACTGATTAGTGATATGTTTTTATGATTTTCAACG
GATTATTCATCCGTTGCAACGGGTCAGTTAAATGTTGCATCAGATAAAATACCAGGTGCA
ACAAATTAATGTTGTTTTTATGGTTCCCACGGATTACTCATCCATTGCAACAGGTCGGTT
ATATATTGCAACAGATAATATACCTGGTGCAATAGATTAGTTGTCTGTTGGAACTGTTAT
>T459_00780 СHR_1             :+U  EU:NC; range  -499 to   100.
AATAAACAATGCAATGAATCAGGAGGAGCCAAAAAAATAGTACTTCTATTTTTATGCATC
TTTACCAATCTACCATTGACCATACTAACAATAGTGTTCGTCTAATTTTAAAAATTAATA
AATTAATGAATAATTTATTATTTCATTTTTATTTTTGATATCAAATACTCTTTAAAGCAT
ATAATCATTTTATAAGATATATGTCAAATTGAAACTGACAAATAAACATAGACTGAGGAA
GTAATTAACACTAAAAAAACAACAACAACGAAAACGACAACAAATAAATAAACAAAAACA
AAATGTTGAATAAACCGTCGTCGTTTTGAAGGAATTATTACAGAGTTCAACCTGCACCTC
TCCTTGGTTACTTCCCTTATTCTCACTCCTGTAATTTTTTTCCACTCTTCTGTGTATAAA
TATATATCCGATTTTCTCAAAGCTACACACAAAGAGGAAGAAGAGTGTTTTTTTTTCCCT
TGGTGAATTAAGAAAAACTATGGCGGAATCTGTGGATCTTCCGAGCCGTTTAGCGATTCT
TCCATTTAGGAACAAAGTATTGTTACCTGGTGCGATCATTAGAATTCGCTGTACTTCACC
>T459_00781 СHR_1             :+U  EU:NC; range  -499 to   100.
GGTTAGAATATATAATTTTTATTTGTTTTATGCTATGTAATTGTATACAATTAGTTTATG
GATGAGGCTTTACATACAGTTGATAATTTTTTGTGATCATTTGTATTTTTTACGGTTGAT
CATTTGTGTTTTTTGGGTTAAGTAGGATAGTAATTTTGTCATCACAGATCTTCCTAAAAA
GTCTCCGCATATTTCGTGTTATGTGGAGATGAAGATATTTGATACTTTAAAACAAAAGCT
ATCCAGTGTTCAGCTTAGAAGATTTATGGGAACATGCTTTATTCAATACGCCAATATGCC
AGAATCATGGGTTTAGTACTAAATGTTTAGGTTCGCTATGTCCCTTGAGTTGAAAACTAG
TTCAACGGATGCTATAATATTGCGATTTAACGAAAAAACGTTAAGATTTTCACTGAGGGA
TTTTGTAATTATTTTTGGTCTGAATTGTATTGCTTGCAAAGGTGATTTTGTATTCGACAC
AAGCGTGCCGAATATATTAATGCAAAGGTATTTTGATGGTGAAGAAGAACCATACAATGC
AACTCTATTCCAAGCATTTGAGGATAAAGTATGGGGTCAGAATGATGATAATGCTTTCAA
>T459_00785 СHR_1             :+U  EU:NC; range  -499 to   100.
ACTAGTAATCGATTTTACTCACCTAACCATAGCATTTTGCACGTAAGATGTTTTAAGAAG
AAGAGAAAAAGGAAGAGCCTGTACACACTTATTAAGAAGAAGAGAAAAAGGAAGAGCCTG
TACACACTTATTTGTAGTATCTTCTATATAACACTTTATTTTTTTTCTTATATATGCTCA
ATAATCGGGTCTCTATCATAAATTTCTCATATAACTCAAATTCGAAATTTTAATTAAAGG
TAGAGAAATTTCATTAGCCACACACTTGGGGCTTCATAAACATTTTCTATCAAATAAATA
AATAAATCTTTTAACTTTACATAGCTAACCCTAGTATCTTGTCGGTAATAAAGTTTAAAA
GGAAATGGCAAAAAGGTAAGGTAATAGACATTATTTTTAGTTAGTATCTTCTATAAGAAT
GGGCGTATTGGAGATCTAGCGCCATGGTGTACCATTATTCTCTTGGTAGCATTTGGCAAG
ATTTCCCCTCTCCTTACCAATGGACAATTTTAATCTTGCTAGAGTTTTATTGTTGCTTCT
CCAACTTGGAACTTTGTTCATTGCCCATGCATGTCCTTATTGCCCTTATCCTCCTTCCAC
>T459_00788 СHR_1             :+U  EU:NC; range  -499 to   100.
AGAAATCTTTAAAACATGGTAATTTTCTTTTAGCTACTTGAAAACTTGAAATTCCTTGAA
ATTTTTTCTTCCAATCTTGTTACAACCTCCCTTATATATAAAATTGAGATTCTCCTCAAA
ACTTCTATATAAGATTTTCCCTTGTAGATGAAATTCATCAAAGCACTAGGTAGCCACACA
CAAAAATAAAAAATAAAAAGTGTTCGATTGTGCTTGATCGTCGGACGGTGAAGCTGTGAC
CTTGCCCTATACGATTGACTCCACAAACTGCTCCTCAGGTAACTATAACTTTCATAGCAG
CCTATTTCTTCTTGCTCACTCAAATTTGTGCGATTGCAATATGAAATGCGTGACTGCAAT
CGTGAGCTATTCATTTTTTTTTACACTCAACTTCAGGTTCTTTTGTTTTCTATTTTTTTA
ACTTATGTGCTCATAACTGTTAATCTCTATTCTTTTATTAATCCTCAGGAACGGTGTAGG
GTTCTTCTAGTCTCCAACAATGACTTGTTTCAACGACCGTGAAAGTCCACACCCTTACCT
TGAGATCGTGGAAAACAACTCAGATTCGCATGCCAAAGTCCTCACTTTGAAAGTTCATCC
>T459_00793 СHR_1             :+U  EU:NC; range  -499 to   100.
CAATATTTGATTTAATACACCCTTCAAGAAATATTAAATAAAAAAATAATTTTACTATAT
CAACTCTGTTGCTTATTAAGTCATCTAATTATTCGAAAATGAAGAGTATTTAATAATAAA
ATTAAAATAGATATAAAATAATATATCGACAAGGAGGAGTTATTTGGATATAAGTACCCT
TCATTCTAACTTGAAGGCTGTGAGTTTGAGTCATTAACAAAGCTAAAAAGGATGAGAGTT
TGTAGGGAGGTGTTAAAAAAAAAACTAACCTCTTTGTTTTCCAAATTGGACAAGTACAAG
TTGAGTAATTAGCCTCAAGTACAAGTACAAATAGCCTCAAATGTCTTACATATTAACAGA
AATGCCATTACCCGCCTCTCTTAACTTCATTCAACTGCTACTATTGAATTCTACCACTAT
CATCACATCACAATACCAATAAATCTCCCGAAAATATTAATTTTTTTTTCCCAAAACATA
TTTGTTGATTTGATCAATAATGGAAGGTTTAGTAAAGGGATTATTGAATGTGGGTTTAGG
CAATGATGAAAATGATAGAGAAAATCAAGATCGTGATGAACGGTCAAGATCCACTTGGGC
>T459_00795 СHR_1             :+U  EU:NC; range  -499 to   100.
TAACCGTCTATCCTAATCCTCGATCACCAAATCTTACTATCTAAAATCATGTCCTACTTA
TTAATAATTTCATAATAAGCCCACTCCCATATCAAGAGCAAATAATATTTAAAGGAAATC
AGATGACATAATCTCTGACTGGATGGATAATTTGACAGTTTTTATTTTACATTGAAATGC
TTTTTTATTGACTTGGTGCAATATTGAGAACATGAAAAAAGGAATATAAATAATAATATG
GTTGTTATATGTGTCGCCACGTCAAGTAAGCTGACTTGTTTTGAACTTTTGCACTTTTTT
TACATTCTAAATAGAGCCACCACCAGATTTGTCTCCTTCATTCACCTCAAACCTTTAGGG
ATCTTGCTTTTATAAATACAATACACATTGCCTATATCTTCTATTATCAGCACAAAATCA
TCATACATATTATATTATCAAAAACAACACATTCCTACTTCTGTTTATCTATTTTCTATT
ATAAAAACAGAAACAAGAAATGACTTTAACACTCCAATCATCAACTTCTTTTATCAATTT
AAAAGAAACCAAAGGTGTTAAAACACCTGATGATTTCTTAAGCATGGTTTCTTTTGCACA
>T459_00798 СHR_1             :+U  EU:NC; range  -499 to   100.
TTTTTTTTTCTTTAAAAAGCTCTGTTGGAGTATTTTGTTCATACATAACAGTATATTTGG
TATTTTTGGCTAGAGGGAAAAAAAGTTTCAAGATTTTTGCTTTGAGAAAATGATTTAGTG
TTTCTCCATTTTCTTGATTTTCCATGCTTATCCTAATTTAGTTCCTTTTTTAGCTGCAGA
AAGTTTGTATTTTTCCAATATTAATCATCAAAATTTTATCTTTCTCTAGCTACTCCATGT
TAATTGACTTGATGTAAGCGTCAGAAGCTTAAAAGAACACATCAAAATCTGTTTTTTTAG
CCCTCTAGGGGTGTTTTGTTTTTCATACAGAAACATTATTTTTGGTGTTTTGGAAAGAGA
GAAAAAGTTTCAAGATTTTCTGAAAAAAATCAAAATTTTGATTTTAGCCTTCTTGGGGTG
GTTTTTTTCTTCATACAGAAACAACATATTTGGTATTTTGGAAGAGGGAAAAAGTTTCAA
GGTTTTAGCTTTAAGAAAAATGCTGAAGTGTTTTTACATATTCAAGGATAAATCAAGGTC
CCGTAGAGGGGAATCAGCACCAGAATTGAGTAATGAAAGTAGGAGAAGTGGTAATCCAGA
>T459_00799 СHR_1             :+U  EU:NC; range  -499 to   100.
TGGTTTATAGTTTTAATAAACCGACATGATTGATTTGATTTTTTCTTAATAAAAATCGAA
CCAACCCGACCTATGTACACCTCTACTTTTACCTTATTCAGACTTTGACCACAAATTTGG
AAAGTGCACACCGGACATCATTATGCTTGTTTTAATCTAAAAACCAGATTCTAATATGTC
ACAACATACACACACTTAATGTAATACGTCCTAGTCACATTTAAGTTTTTGGTGTTTCTC
ATTCTATATTTGTGTCTGTTTTTACAGTTTTAATAATCAAAGCTTAGCACAACAGTTTTC
TTTATTCAGGTAATTAGTCTTCTTGTCATTCTCAAGAACTTCTTTATGATACGTTATGCA
TGTTACTTGTGACTATTATTTATCTTTTAAGATACATATATGCATATGGTTATTGCTTTT
TCTAGTTAGAACTCTCTTTTAACAGTTTGCATTTTGCTAAAGAAGAATATAATTGTGTGT
CTTGATTCAGGTGCAGAAGATGGATTCAGGAGATGGCAATGTTCCAAGGAGGAGGACTAG
ACAACAAGCTTTGAAATATATGGTCGATTTAATTGAGAAGAGGAAAAGGTTGAATCGAAG
>T459_00801 СHR_1             :+U  EU:NC; range  -499 to   100.
CGGAAAATGATGAATAAAGCAGCAGGAACAATGAACAACAAAAATCGCTAAAAGAGAGAA
AACAACAATGGATGAGAAAAGCGAGAAACGCGCCTTTTTCCCTCTGTTTTTGTTATATTA
AGTAAATATTTGAATCAAAGTGTAAATTTAAAAACTTGTAAGTAATTCTCAAACTTACCC
AATTTTCTTAAGTATAATAAAGTAATTGTCATCTCCATTCAATTATTAAGACTTAGTCAC
CTACACCTCATTTTCAAATTCTTTTGTCACTTTAGCTCAAAGCTCCAACAATCAGAGTTT
GTTAGGTATAAGCAAAAACAACAACAAATGTTCACTTTAATAAATTTAAAATTCAAAACT
CATTACATAAGAGACCACTTTGAGCTTTCTACAAACATATGGGACCATTTTTTGCATTTC
CTCAAGTTTACACATAGTATAAAAATGTCAAATATAAGACACAGAAAAGTAAACATCAGT
CCCTCAAACTTTGTCATCAATGGAGTTCCTAGACGAAGATGCCAAACCCAGATTCCTCCT
TCAATCCAAACCATTAAACCAATCCAATTCCGTCTCGGATACCCAAACCCGATCTCTTAC
>T459_00802 СHR_1             :+U  EU:NC; range  -499 to   100.
TAGCTCAAAAATACCCTTGCAACTAACGATTTTTTTAAATCATAATTAAAAGTTCAAAAA
AGGGCCTGAAATACCCTTTAAATATTTTTGAACCAATTTCAATAATTAAAGGGTATTTGT
GGTCCAATAGATTAACAGAGGACATTTTAAATTAATTTCTAATACTTAAAAGAATATTTT
TAATCCTTTTTTGTTTATTTTTTATATTGAGGTTAAGTAAAATGAAACAATGGAATATTT
ATGAAAATACCTTCATAAATATTTGTGGAATTTTCTAGATTATATTATGAAAAAAGGGCA
AGTGGAAGCTAGAATGTATAGTTATTTTCTCAGACTATAAATATCCATCCGATTATCCTC
ACTACTGAAAAACCCTTTTGTAGCTATGGGTATTTTTTCATGGTTTAAAGGCGACAAAAA
AGAAACCCCCAAAACCACCCAGAAACCCGACCCGAAAACCCAAATCTCTTCTTCCTCCAA
CAACCCGGAAGTTCCGGGCATGAACGGAGCTGTTGAAGTGACCCGATCCGCAAACCCGCC
ACCACCACCGCCGTCGGACATAACCGTATTCGAATTCGGTTCGGTTGCTGCTTCTGTTGA
>T459_00807 СHR_1             :+U  EU:NC; range  -499 to   100.
GCATATTGATGTCTGTTTATGTTACTTGAGGAAGAAGTCAAAGTATGGGCCGCACAGTTC
GTACAAAAACGAGCCAAACAAATCATACAAATACAGTACAGTTGACTGTAACTTTATGAA
CGTAATCAGATCTTTGCATGATGTATATTCTATGGATCATCAAAACCTTAATGCTGGAGG
ATAGGAGAACTATCTTATTGAATACATCAATGGATTCCGTATGCATGCTGCAGTGCCATG
ACATACAGTGGAAGACATTTTTATTCCGGGCAATATAAAGGAAAAACATCACTGGGTTTT
CACAGTTTTATCATTTTCAGAGAGGTGTATATTCTTGTATGATTCATATGAATCCAGTGG
TCATTATGCGGTTCTTCTTGCTGAGATCGAGAAAATAGCAGCGATTATTTCATTATGTCT
TCAAGATTGTGATTTCTATGTTAAGAAAGGAATTGATCTTCAAAACCATCCAAGATAAAA
AGACAAAGAATCCTTAGATATGTTTGACGTTTTATTTGAAGATGATTTGCCTCAACAACC
GAGTGGAAGCTTGTAAGTTTTGAATTTACATATACCAAAATTGTATGTTGGTACAAAATA
>T459_00810 СHR_1             :+U  EU:NC; range  -499 to   100.
TTTTTTAGGATAAACTCAATTGATAGTTCCAATTATCTATTATGTAGTAATTATATTTCA
AGATTCTTGCTCCAATAGTTTTAATTTCATCTTTGATGAAACCCCTTTTATTTTTTTTAC
CAGATCCATCCATATTCAGGTTTTTCATATTTTTTATATTATATTTATTCCCTTGATGAA
TTTTCTTGATAGGACTCTCCAAAAATGTTGCCTTTATATGAAAATTACACTGTTTTGGAT
GAATTGTTAGGCAATATATAAAGATGGTTTATGTTGTTGAATTTCTATTTACCTCAATTA
AATGGATTATGCATATAGGGAATAGTGTTTGTTTATGTCTTTTATTTGTGATAAAGTTTG
AGTCTTTTGTGTGTTTTGGATAATTGAAGTATTGATGAGTGGATTTGTGTCTGTTGGTAT
TTTAGGGAATTTGATGATTGAGCTTAAAATTTGAGAGGAGCTGTTTGGTTTAAAGGGTTT
CTTGAAGGAACTGTAAAGAATGGCGTGCAAAGGTTTTTGGGAGTGTTTGTTGAAGCTCTT
GAACTTCTTGTTGACCCTTGTTGGTTTGGCAATGGTGGGGTATGGTATTTATCTATTTGT
>T459_00811 СHR_1             :+U  EU:NC; range  -499 to   100.
CCTTCAGGGTGGTGCGTTCACTAGAAATTAAGTTTGACCTTTTACTTTGTTTTTCTTTTT
GTTCGATATGTAAGTGAAAAAGATGATCTTATGTATCCGTAAATAATTTAGGCAAATATT
ATGACAGATGAGGTGTACCAGAAGATACAGAACATAATATGAAATGCAATTTGTGGAACG
TGTTTTTCTTATTTATATTAAGGAAGTCATTTTTCTCATTTTTAAGGAGCTTATTTTCAA
AGAAATATGTTTCACCAAACATGAAACAATAAGAAAACATTTATCGAAAAATCTTTTTCT
CCGTACCGATCGAGCACACCCCTTGATGTTGCTTCTTTTCTACTTAAAAAGATTTGTCTA
TGACAGCATCTTGACTTCCAACAGTTGTTTACTCTTTTCGTGTTCCGAATATTATAATTA
GGAGCAGAAGATTAATTTAATATATTCCACCGTCCCATATCAATTTTATGAAAAAAGTGT
AAAATAAATCATAGAAATAATGTTTAATTATTCATCATCCTCAGAAGAGTGTGTTGCATT
AGTGAAGGAAAAAGGTTTGATAAACGTCAACCAAGGTGGTGACACAGTGCTACACTTTTT
>T459_00813 СHR_1             :+U  EU:NC; range  -499 to   100.
TGAAAATACGGTAATTGAATCAAATAATGTTGAATTCTTTGAAAATACTTACCCGTATAA
AACTAGACATGAACAATCTAGTGGAGGATCTAAACAACCTCAAGATGAACCAAGTAAGAA
TGTACATAATGAAGAGAATCCAAGACGTAGTACACGTCAAAGAACTTCTACTACGTTTGG
ATCAGATTTTGTAACATTTCTCTTAAAAAATGAGCCTCAAACATTTAAAGAAGCGATGTC
GTCGTCAGACTCATCCTTTTGGAAAGAGACAGTCAATAGAGAGATTGATTAAATCTTAAG
CAACCATACGTGGAAATTGGTTGATCTTCCTCCAGGAAATAAACCTTTAGGTTCTTAATG
GGCCTTCAAAAAGAAAATAAAAGCGGATGGTACTGTTGACAACTACAAGGCAAGACTTGT
AGTAAAAGGCTTCAAGAAAAAAAAAAGCTCTGATTACTTTGATACATACTCACTAGTAAC
AAGGATAACATTGATTCGAATGTTAATTGCCTTGGCGGCAATATATGGTCTTGAAATCCA
TCAAATGGATGTGAAAACCGCATTCCTAAATGGAGAATTGGAGGAAAAAATTTACATGGA
>T459_00815 СHR_1             :+U  EU:NC; range  -499 to   100.
CAATTGATGTATTTAGAGCTACATTACAATAATTTTACTTATTTTGTCTAATTACACTGA
ATATGTTGTTGTTGTTAGAATAATTTTTTAGTTTACTTTTGAAGATAAATTTTACAAGTT
TGAATAATTCCTTTCTATTTTAAACTCATAAATTTTCTAACTTTTTCAAGTAAATATGCT
TCAAATACAACTTCATCACATATCATTTTTCAACTTTAATCTCAACCTTTAAAAAACTTT
TTTAAAAAAAATAAAATAAAACAATTCTAACTAAATTTATGCGGAAAGCCCCACTAAAAA
AAGCAGGTAAAAAAAACAAAAGAAGAGAAAGGGGAGGTTTCGTTTACTCTGGTAAACTAG
GAGATATCTTATCTTAGTGGGAAAAGTCATAGATGGCTCGATCCATGTGCAAGAAATTGG
GTATTTGTTTTATAACAGCAACATCAGATCTCTTGATAATGAATCTGGCTAGCAATTCAG
GTTGAAAGAGGTTGTTTGTATGGTGGTGTCCAAATTTGACGTTGCTTACTTGCTGAGCAT
GCGGAGATGTAAGAGAATTGCACTGGATGTACTTGATGAACATGAAAGTGAAGTGGATGA
>T459_00817 СHR_1             :+U  EU:NC; range  -499 to   100.
TATTTAAAATAAGTAAATTATTCATTTTTCAAGAGATATGTTGAAATTTTTTTTTAGTTT
TATTCTTCATTATCTTATTTAGTTATGAGTTTTAAAAATTAATTAACTTTATTTTAATGT
GATTGAAATTTTAAGAATATTTTGATAATATCTAAAAAATTAAAAATAAAAAATAAAATT
TAATTCATATTTAATTTCTTTTTCTAAATAGGTACACATGCAAAATGCAGGTGAACGGAG
TCGTCAAAATGAGCAAAATTGGACCAATTTCCAAGAATGAATGGAATGTGAAGCAAACGT
GCGATGCGTGGCAGAAGGGCGAGTTAAACAGTTCAAGTAGGGCAGAGCAGAGAAGGAAAG
TAGTACTACAAACTAATCCTATTCACAACTGTCTCTATTTCTTCTGACCACCCAGCCAGC
CGCTTTCACAACACTTTTACCACACAAACACACACCTTCTCGGTTTCTCCAGTTTATTTT
TCTTCTGTACAGCTCTTCAATGACAACATTGAATCTGCCTACTGGAGGAGGACTACACGC
GGCTAAACCGTTGGATCGGCTTTCTTCAGCGAAGAATATTGGTGATTTGTTCTTCTCTGA
>T459_00822 СHR_1             :+U  EU:NC; range  -499 to   100.
GCCGAAAATAATGAAAAAATAATAGTGAAGAGTTTTTTAAAGGTCATATTTGTACAGTTT
TGAATAATTAAAGGTTATATTTGTGCACTGTCAAAGTTTAAGGTCATATTTATGTATTAT
GCCCTTAGACTTTAAGATGGACGCGCCCAATTTTGCGTGTTGAACACGCATTTTGCCACG
TAGGATTGAAGGTTATATTTATGCAGTTTTGAATAGTTAAAGGTCATATTTGTGCACTAT
CAAAGTTTAAGGTCAAAGTTATAATTTGATATCAAATTTCAGGGTCATATGTATTAATTC
TAATTTAAAATACTCCCATAATAAAAATGGCAAGACGTTCGGGTAGGTGGCGGGGTTTAG
TACTACCACTTGTAGGCTGTAGCATCTATATCTATTTATTGGCATTCATTTTTGGGTTTC
AATTTGCACATAGCTTTCTCCACTGGCCATTTGGAGATATCCCAAAATTGTAGTTCATAG
GTCATACTAGAAAATAAAAATGGGAAGAACACCTTGTTGTGAGAAAATAGGTCTCAAGAG
AGGGAGGTGGACTGCAGAAGAAGATGGAATTCTCACTAACTATATTCATGCTAATGGTGA
>T459_00825 СHR_1             :+U  EU:NC; range  -499 to   100.
TTAGTAAAGAATATGTAAATTTAAATTTTTTCTATTTGTATCAAGTGTGTGCAAAGTTAA
ATATACCGAAGGATCTTGTCTTGCAATATGAAAGATGAAAAGTAGTATTACTTAATTAAT
TTTGTATTCTAATTTATTCGAGGAGACCAAATCTATGTTTGAATAATTAGTTAAACATTG
TACAATCACGGAAGGATGCAGTGCAACGGATGAGGTTGTTTCTCCCTTAATTAAAGACTT
CGGGTTTGAGCTCTGGGTATAAAAAAATCCTTGGTAGGGAGCGATTCTCCTGAATGGGTC
TTACGCGGCACGAATCCAAATTACTCAGGCTCCAATGCGGTAACCGGACACTGAATGATA
AAAAAAAAAGGTAAAACATTGTACACACGCAAACCGTGTACCTACTAGAAGACTAGTAGT
ATATATAGAGAGAGGTAGAAGCTAAGGGAAGGGAAGAGTAATTAAGTTTTATATATCTAA
AAGAAGATCAAATTATATTATGGCATCCAACACAATTCCAACCATAGATTTTTGCAACCC
AAACATGAAACCAGGTAGTGAAGAGTGGGAATCAACAAAAGCTCAAGTTATCCAAGCCTT
>T459_00826 СHR_1             :+U  EU:NC; range  -499 to   100.
TATTGAAATACAGAATGACAAATAAATATAAAGAGGAATTTTGTACAATTTTTCTAACCA
ATACAAATTCACTCGTCTGCATTTTATGTTGTTTACTCGTTAATTGGCCAAAAGAAGTGA
AAAAAAAAAAAGAGCCCTGTTGCCCCTCAACTATACCCAAAATAGTTGTTACATACCTCA
ACTTAAAGTAGATCCTATTACATGAACTAATTAAAATTATAATTTTGATATTGTTAGTGT
ACATACGTAACTTCAATATATTGTACCACATAAATATTAAGTATGTCAAAATTATACATT
TAATTAATTTGAACAATAAATATTAAATATGTCAAAATTATACATTTAATTAATTTGAAT
AATAACTACACTTATTATTGAGACTCAAGAGGTCATTTCACTGTTTATTCTGAAGCCTTT
TAATCCTTGTGAAAGTCTTCTCTTTTCAGAGCAATCGTCATTTTACTTGTTCACTAAAGG
CAGAAAGAAATCATCTCAGATGGCCCATATTATGCTGAAGAAGCTCAAGGTGCCAGCAAA
CTCGGGGAGTTTGGAAGAAGCTCGCAGTCGTACCTTTGAATTCTTCAGGATGTGTTGCAG
>T459_00827 СHR_1             :+U  EU:NC; range  -499 to   100.
TGGAGTTTTAGTACACCGGACTGTCCTTGTTCCACTGATAATGCAAGGTAAGACTGTTAC
AATATACCCTTTGGACTGCCCTTGTTCCACTGATAATACAAGGTAAGACTGCCTACAATA
TACTCTTGTGGAGTTTTTGTACACCGGATTGCCCTTGTTCCACTGATTAGTAAAAGAACA
ATTACCTAAGTAAAAAATTATTTTTAGAATAGTTGATAAATAAAAGTTGAACGGGGAGAA
TATATTAGTGTACTTCCTTTATGTTACCCCTTCAACTTTAAATAAACAAAAAGCAAAGAG
GTGTTTACTTTGTTGAAAGTAGAAAGCCATGATATTAGCCATAATCTCGTCTGTTTTCCT
AATTGGCACTTTGGTTCTTGCTAGGTTCTTATACAAATCATGGTTTTATCCAATTTCCCT
ACAATATTTTCTGAATTCACAGGGAATTAAAGGTCCACGTTACAAATTTCGCGATGGAAA
CAACAGAGAAATCGGAGAGATGCTAATGAAATGCAATAGTGTTCCCCTGGATGTATCATC
ACATGACATTTTCCCTAGATTGCAGCCTCATTTTCACTCATGGATCAAGCTATATGGTAC
>T459_00829 СHR_1             :+U  EU:NC; range  -499 to   100.
CCAATTTTAAGCCACATAAAAAAGCATATCCCACAAGTATTAGTTGGTGGGAGACGTTAA
TATCTTGCTAGTAATATCCCCTTTCGACTTCTATGCGGAAAAAGGACAGTTTAGTTTATT
AAAATTTTCGTTGTATGCTGTATGTGGGATTCAGGGAAGGACAAGCATTAGTGGGAGGAA
GACGTATATCTTGCTAGCAAGAGCACCTCTCGATTTCTATGCTTAAAAAAGCCAGTTCGG
TATACTAAACTTTTTGCTATTTGCAGGGTCCGAAGAATGATCAGATCATAATTTATTATA
TGCAGTTTTACCTTATATTTCTGTTAGAGATTATTTTCATGACTTTAACCCATGACCGTC
TGGTCACATGACAACAACATTACCAATTACTCCAAGACTCCCCTTCATTTTATATATATA
TATATAGACACACTATCAGGCATGAAATAACATGTACAACCAAAGAAACAAAAAGTAAAG
AGAAACTTAGAAGAGTATCATGGGTAGTGATCAACTAGATATGAATAAGCTTCCAATAAT
AGATTTTAGGAAGGGAGATTTGAAAGAAGGGAGTGAAGAATGGATATCATTGAGGGAGCA
>T459_00830 СHR_1             :+U  EU:NC; range  -499 to   100.
ATGTAATAATGCATACATAGAAACTTTAATTTGACTTAATTAATGGTAATTAAATATTTT
AATTTGAGTATTTACATTTGGACATCTTAATTTGTCTCGACATTGTCACTTGAACATTTC
AACCTATAAAATGATCATCTAGACACCTCCAAAATTGTTGTGCTATGTAGTATTTTGAGT
AATCCATGAGACACAGTAGTGCGGACGAGTTGGGGTGTTTAGTTGCTAGTAATTGAGACC
AAGATAAGGTGTTTAAATGTGCACTTTCAGTGTTGGACTACGTACTATTGCCAAATAAAG
CCTAGTATGAGTCTCTGTTTATGTATTATACCTTATTTTAGAAATGTCAAAATATCTAAA
CTTGATGCCTTTATTAAGATTTCTTCTAAACTATAAGTAGTCTTAATTAATTACCCCATA
CATTTGCCTATTTGATATAGCCATTACTCGTGCACCATCTCATCCTAAGAAGGGTATTAG
TATGGGTAGTGAATTAGATATGAATAAGCTTCCAATAATAGATTTTAGGAAGGGAGAGTT
GAAAGAAGGGAGTGAAGAATGGATATCATTGAGGGAGCAAGTGTACAAAGCATTAGAAGA
>T459_00831 СHR_1             :+U  EU:NC; range  -499 to   100.
TTTACCTGACAGTGTAAAATATTTTCTACACTGACGATGCACAAAACTTAAATTCTTTAA
AAAAAATAGTTCAACTTCAATGGTGTAATTATGTCTTTCTCATTGGCCCGTTGCCCAAGT
CCATATCTGCCAATCCTTTAAAAAGCAAAGTCAAGCCATGGATCAATTTCCCAAAGCATT
AATGGGGCTGGGCCCCACAAGAATGTCACTGTTGTTTGTTAGCTCTGACATCCTACGACA
CATAGTTAAGATCACAAGGATATTTTGGTACATTTCACACATCTTTAATTTAATATTATA
AGATTCAAAATCTTCTCTATTTCCTAAACAAATTATCGAATCAACTAAAACGGAAGCAAC
ATTTTTTAAAAAAAATAACAGCCCGAACCGTAACATTAATGCCCCTACTGGCTACTGAAG
TTTATATATTAAAGACCAACTCAGACAAATTACCTGCATCACAAAGGTGGGAGTAGAGAC
ACCTAAGTAAAAAAGAAAAATGGAGCTAGATAATGTGTTCTTGTACACAGCTTTGGCAGT
AGGAGTAGTAACCATTTATAGTGTGCTAAAGAGAGTAAATGATTGGTATTACTCATTCAA
>T459_00832 СHR_1             :+U  EU:NC; range  -499 to   100.
TTGGAATAGTATTGTTATTTATTGTAATTATAGTCTTAGATATGCTAATTTCTGATATTT
TCTCTCTATATATAAAGAGAGAGATAGATAGATAGATAGATAGATAGATAGACAGACAGA
CAGATAGATAGATAGATAGACAGACAGAACATTATTTTCAAAATCGCAAACGTAACCCTT
TTATCCCCTTTGTCACATGCTTCATTACTCGACCTGGATCCCAAGCAATTATATTGTTAA
GACTGTCTAATTCTTTGGACTCTTTGTGGTTTAGCCCCCGGCCCAATAGCTTGACTAGCC
TCTCTCCATAAGCACTATGTGATCTATCTATCTATGTTCACATCATGCTTGGCTACATTA
ATTATTCCAATTGATTACAAAAGCACATGATATATAACCAGTGGCATCGTTGAGTTCCTA
TATATGCATATATAATACAACAAATACAACAACATAAGAAGTAGTAAGTGTTACTTACAT
TCAAATCCTGTCTAGTCTAATGGCTACCAACAAAAAGTTGGAGGGTAAAATCGCCATCAT
AACCGGAGGAGCGAGTGGGATCGGAGAGGAGACAGCTCGACTCTTTGCTCAACATGGTGC
>T459_00833 СHR_1             :+U  EU:NC; range  -499 to   100.
GGTTCAGTTTTTTCTGGTCTTAGTTAGTTTCAGGCTATTTATGTCAAAGATCTATTGGAA
ACAACATCAGTAAGATCTGCGTACGTTATGTCCTCCCTAGACTTCACTTGTGGAATCACA
TTACCTTGGGATGTTGTTGTTGTCCTTAGTTTCTTCAGGCTATATCTGTGCTACAATCAG
ATTAATGGATGAAGTAATATTATATGTAAGAAATGCAAGAAATTTAAAGATGCAAGTAAT
TCCATGTTGATGATGTTTTACATATTTAAGGATATAATGCTTCTACACTCTTTAGTTCCC
TTCTTGAATTTCGTTTATGTGATAGTAATCTCATTATCGATTCTTGTATGTAACTGAGAA
ATAATGAGACACATGATCAGTACTGTTTCTTTATTTGTCCCTGAATTGGAAATGCAAAAA
AGTATATATTCTTCTTGTTTGTGGTTCATGACTTGGTTTCATCCTTGTTACAGTTGTACT
GGCCTCTTGTTACCCGGAAATGTCAGATGCGAAGCCTGCCCCTCGTCCAAAGAGGTCGAC
ACAGTTTGTGGATTTTCTTGTCCAGTTCAGATGGATCGTTGTTGTCTTCTTTGTCCTTCC
>T459_00836 СHR_1             :+U  EU:NC; range  -499 to   100.
AATGAGTATGTAAAGTATAAAAATATATTTGAGGTGTAGAGGGGTAAAATGGTACTTGTA
CTATACCTAAAAAGTAAGGAAGGTTATTCTTCGAACACATTTTTATTTGGGATCAAATAG
CTAAAGTCATCGATATTTGGATCTATGACATGTAATTTCCTGAAATATTAATAGGTTGTC
CGAAAATCGGCCATCTAAGCTAATTTCCACCAAAACAATGGGCCCCCAAATGCAGAGCCC
AAGTAGAAAAACTACTGGCCCATTAACAAAATCACCTAAGCAGCCCATTTAGTTTAGAAA
TCCAAATCCAATCTACTAGTCCTAAAATCATTTTTTTTCAAAAAGATCTAATAGGGTTTT
AGCCTTTTGTTAGGGGTTTACAATGGAGAATAATAAAACATCCTTCAATCCAGATAAGGT
CCCAAAACTATCCACAAAATTCCCAATTTGCTCAATGCCTGCAAAATTCCATTGAAGTCT
CAAACCAACTTCTTTTTCAATGGCTGCAAAATTTTCAACAGCTCTAGACATCCATTGTAA
CAACATACCATACACTTTAGACTCAAAACTCCCTCTCCCTCATGGGGGTTCATCATCAAG
>T459_00837 СHR_1             :+U  EU:NC; range  -499 to   100.
GTTTCTTGATTTAGACCACTCTTAAGTCATCCATTTTGTAACTTTTGACTTGTTTTAGGT
TCTTAGTACTTGTAAAAATTTAATTTTTTTGAGTTATTTACTAGTGTGTCTGGTGGGGGT
GTTGGCAAGAAAAATAGTGCTGAACCTTATTTTTACAAGGAAGATGATCTTGTTGTTCCA
AGAATACACTTTGTGGAAATTTATTGTAATTCTTGAGACAAAGTTTAGTGTTGCTAAAAG
CTTTTATTTTTGGATTTTCCAAATTTTCAATAGATATAGCTGTGGCACTTAGTTAAGTGG
AAAATATTGCTTCTGGACATTTCTTGAAATCTTGAGTCTGCTCTATTGTACAATATATCA
TTGTCGTCCGGCCTTTCTCTGAACCTCACACATAGCGGAAGTGTTACTGGGCTGCCCCTT
TTGTTTTTTCTGCCTGCTTTTTGTATAGCTAGTTTTGGAGAAATTTCTTGTGTGTGTGTT
TTTGGGATATTATTACTTCATGGCAGGAACATCACTGCCTCCGGGATTTCGATTCCATCC
AACTGATGAGGAATTGGTTGGATATTACCTGAAAAGGAAAACTGATGGACTTGAAATTGA
>T459_00839 СHR_1             :+U  EU:NC; range  -499 to   100.
AACTTGATAGATGACAGTGGATGATCTCAAACGGAGTCATATAAACAGCTGGTACATATT
TGTGACACTGGATTGTGTTTAGTATTGAAGTTTTTGATTGATCAAAACGAAAGAGAAGGA
TGTTAATGAAGCTTAGTACAAAAAGCTTGAAAGAATTTATCATTTACTTTGAGTAACATT
TGTGTGCCGAAAGATGATTGAGAACCTGTGATTTTTGTGGGAAGAGCACCTGTGTACTTT
TTATTGATTTGTCATTTCATTGAGGCAAAGGTGACATTTCACTCTAAACTGTGTATATTG
GGGATTATGCGAATTTCAGACTTATTCTTTGTGTGATGTTGTCCCTGTCTATAACTTTTT
GCCATTTCCATACAATTGTATTTCATATTACATAGAATCTGAAAAGTAATTTGTCATTCA
TTAGGTTATACATACATTTGTTTCACCTGTCATCAGGAGATTTGTTAAATTTTCATCCAT
TGGTTTCTGCTGGAATTATATGGATCGGAAAATGAATGTATATATCTGGGACATGGATGA
AACCCTCATATTGTTGAAGTCGTTAATAAATGGGACATATGCTGAGGCATTCAATGGATC
>T459_00846 СHR_1             :+U  EU:NC; range  -499 to   100.
ATATTGAATTTACCAATAATAAACTAAAACAATAGTGAGCCTTCAGTCTGAAGAATAATT
TTTTACGTTAATCTATATTTTTATTAACAGAAGACCAATTAAAACTAAAGGTGAAGGCCT
TTAATTTATTTAATTTTATTTGTTATAAGTTGTAACTGTATTTCTAAAAAAAAATATTAT
CCACTTTTGCACGAATTACACTAAAAGTCCAAAAACATAGGGTGCATGTTCGTTGAACAC
AAAAGTATAGGGTTGAAATATTCTAATTTGGGACAGCCAAACAAATTAGATTAGGGTTGA
ATGATTGAACAAGGACACTAACGATTTCGCAGGATCGCAGCAAAGATTGAATTATAAGAG
TTTATAGTATGTAATCCTATTTCTTATGTCCGTAAGAAACTATTTTCATAATTTAACGTA
TGATCTTCAAGCCACATTACGATAATTTTTATCGGTTACACGATGATTAAATTTAATTTA
AGAGGCAAAATTAAGAAAGATGGCCGGCCGGCCAGGGTTTTGGGATAAGGACAAAAGTAG
GATCCACCAGCCGCTGCACCATCTCCCACTTGCCCATCCATTAATCTTTTTTTCTAGTAT
>T459_00847 СHR_1             :+U  EU:NC; range  -499 to   100.
TATAGGCCGCCTTTGTGTAAACTCTTAGGTAGTGCATACAATTAGCTTCTTTGGATGTTC
AAATTGTTAATCAATATGCCTCAGTTGCATACATGACTTCACTTCCACTTAACACCTAGC
GTAATAATAAATGGCTCGTTTTCCCTTCTTTTATGATTTGGTGTCAAATTATTCCTTCCA
GAGGCAGAGAAAAGATTTGCAGTTAGATATAGACATGAATGCCTTAAAAAAAATGAAGGG
CGTTAAAGACTAAGTATTCTGCAAAGATTAGAGTCACTAATTTCACCTGCACAATTTTAT
TATATTTGCCAATATTTTGTCTTGATTAGTACTAAATTCCAACTATATACTTGGAAACCT
TGTAGATATCTTCAGTGTAGCTAGGGTTTATTTGTTTCTATTCCCCCACTCATGAGCCCA
TCCTCTATTTAACCCTTTTCATCATTTGTTCCACATCATAACTCTTATCACCCTATATAT
AAATTGTTAATTTTATATCATGGCTGCTGAACTTGGGATTCTTTCCTCGACTCAACTCCA
AAAACTGGCTCAATCCCAAGAAGAGCAGAACCAACAACCACCACCACCACTGGATACTGG
>T459_00848 СHR_1             :+U  EU:NC; range  -499 to   100.
AAATAAAAGTCACTCAAAACGTCAAATATCTCAAAAAAAAAAAATATTTGGTGCACTAAA
TTTTCTACTATTTATAAAATTTACAAAAGAGTCAAGTTTAGCATATGCATCCTTAAACCA
ATTCGAGAGTCTACTTTGATGGCTTGAACCTCTAAGAGGTCGTTTGGTGTGAGGTATAAT
GGATAAATAATTCCAAAATAAAATAAAAAACTATTTTATTATATGTATAGTGCGAAATAT
TTGTCACTATCAAAATTATATGTCTCCCCATTATATCATAATGATGAATTAAATTACTAT
GAAATAACTATTTCCATTAATTTCAAGATTAATTATCCCTAATAATTCTTTCCTAACCAA
ACTAGGCGTAAAAGTCAATTAGCTAGTTTGACTTAAAAAGAAAAAAACAGTTTTTGAAAA
CCTCAAACTCGTCAAAATTCCTCCCTAGGTTAGCACTTAGCAAGAAGGCACCTCCATACC
ACTCCAATATATTGCTACAATGGCTACATCATCTTCAGTAAAACAAATCTTGGGCGATCT
AAACAAAGATTCATTCGTCAATCTTTTGGGGAAACTGATAGGCGAATCCAAATATGTACA
>T459_00849 СHR_1             :+U  EU:NC; range  -499 to   100.
GTGAAAGAAAAACGCTATAATTAAATTGGGACAAAGAAAATACTATGAAGATAAGTATAT
TCCGCTAAGTATTATATCTTGCTAGATTTAAAGAAGAAATTAAGTGGGATCCCTCGCAAA
TTATACTTAAATTTGCATTAAGCGACTGACCAATTTAAGGCCACATTAAACATGTATATT
TTTTTGTGAATGGACAATCTGTCCATATTTTAATTGATTAAGAATTCATACATTCGTTGA
CTTTGTACAGCACGTGTATCGAGTGGCATTAATTAAATAAATCGATTTTTATGTGTATAT
ATTCACTATCAAGCATGAAATAACATGTACAACTAAAACAAGAAAACCAGTAAAGAGCAA
ATCAATTAGAAGTCTATTTGTTTGTTTTCCTAGTCTTCTTCCTGCTTCATGAGATAAGCA
TTTTCATTAAAGAAGAAAGGCCAAGATTGATTGATGAGTCTAGTGGACAGAACAATCAAT
GTGAGGCGTACGGAATATCATGATGGGTAGTGATCAACTAGATGTGAATAAGCTTCCAAT
AATAGATTTTAGGAAGGGAGAGTTGAAAGAAGGGAGTGAAGAATGGATATCATTGAGGGA
>T459_00850 СHR_1             :+U  EU:NC; range  -499 to   100.
CCAAATTTAACCTTGCATTAACAAAAATATGTGTTTTTATCATTTTATGTAGGAAATATG
ATACTATGTTAGTCTCAAATATGAAATGACAATACATGTTTAGTATTATGTATGGTTAGT
CAAATAGTGTAACGTTAAACTTGGAAAGAGTTGGGTAAACGAAAGTATAAGAAAATAACA
TATAGTACTATATAGTATAGCATAACAAAACAATACAATAAGGAATCAGTATATATTCGC
TATATTAGTAACACAACTTACACCTTCATCCCCCAGTTTTAGATTTTATAACCAATAATG
TAAAAAGAACTTGGCTAATCATATCATTTGGAAGTAAATTGCGTCTATATTTATTTATTT
CAAACATTTTTATGTTCCCACTTTGCCCTTTTTCTTCTCCCATTATCTCACCCATATAAA
TAAACAGATAAAATCTCTCTTTCCCTTGCCTTTCTCTTTCTCTCACTTTCTCCATCTCCA
TTTCTCTCTATTTCTTCAAATGGACAATAGACCGGAACCGGATTCCCAAACCGGTTCAAT
CACAACCCATCACCTAACGGTTCCACCCGGTTTAACTCCAGAAGAATTCCAACAACTAGC
>T459_00851 СHR_1             :+U  EU:NC; range  -499 to   100.
TTCAAGTGTCTGGGAAGGATAAAGATTTGTTCTTGGAAGTGTATAAAGTGAAATAATAAT
TGGGTGTTGTGTATTTTGTTGGGAAACTCACTTGTTGGATGATTTTTGGGAATTTGAGGA
AATTGTTTTGAGCTGATTTGATGTGGGGATTATACTGTACTGCTGTATATTGTCTGTATT
GGGCAAAGATCCTTGAAGGTTGCTGCGTGTGCTCTTGACGTCATATACAAATTCAACTGA
ACTGTTTTCAGGGTAAACATTATTATTGCAGTTTAAAAGTTTGCAACTTTGGTTTTGGCA
CTTGCTTGGGTACCTTTTGAATTTGTTATGATTGAAAATTGGTTGATATCTCTCGAGGGT
TTACTGTAGTGGTGTAAGTGCTGCTGAGGTTTTGTATTGTCGTGAAGCTCAAAGTGAGTG
TTTTGATTGAAGTTCATTGATGGTTTGAAGAAGAGGTAAAACAACATTTGAAGTTCAGTT
ACTGTAGAGGAGTATTCAAATGGATAATTCAGATCGGTCTAATAATCGGAGTCTTGATTA
TTTGGGTGTGAATAAATTGGGGAAGAATATAAAGAAAAGTCCTATACATCAACCCAGTTT
>T459_00852 СHR_1             :+U  EU:NC; range  -499 to   100.
CTCAGTTGATACTCCACCAAGACTCATTCCTAACTCTCAGGGTCTTCTGCTCAAGTTCCA
TCTGACCCACAATATTACTCTCAGAATATAACGTGGTTGTTCAATTGGGTTCTATGATCC
ACGATCAACTAAAAAAGTTTAAGATAGGTGGAGTGTTTCTGTCTTAGATCCCTTCCCCTA
TAGGGTTTCAACTTCTTCCAATAAAGATTCCAATTAATTACTGGAAAAGGAATTGGATGA
GGGGGATTATTACAGTGTTCGATTGACAAATATCAAGTCCATATAAGGAGACCAAGTACC
CATTCTTATAGATAATTTTGGACTCGTGGCCAGAATAGATGATTTCAAGATTAATGGAAA
TATTAATGACACATCTGTAATCATGAAATAATTTATCAAATTTAAGCATAAAGTCAGTCT
TTTTGAAGACTTAGTACAGGCTACTGAGATAGATTCACAAATGACGATGAATGTGGCTAC
CTGAGCTCAGGAAAAAAACATGTTAATGGGTGGATTCATGGGATTTAAGGCATCTACTGA
AATTGGTGAAAGCTTAGAATGCTCAGGTAGCTGGGTAGATAATGAACAAAAGACTGATGT
>T459_00853 СHR_1             :+U  EU:NC; range  -499 to   100.
ATCCGAAGGTTGCGACTTTAGAAACTTCCGCTCGTACTTTGTAAACGAAAAATTAAAAAA
TTAAAGTGAACATTTTAAGAAATTAACTATATTGAATATTTGAGAATTGAGATTTGAGAG
AGAATGAGATTTGAGTGAGTGAAAAATTGGGTGAAAAATCATTTGAAGTTGTAGGGTATT
TATAGAATTTTTTTTGGGATTAAAAAATATTTTTTAAAGTTAAAAAAAAAAAAATTTAAT
AAATGGGCCTTTTTTTTTTTAAAAAAGGTATTCGGGTCGGGCGGCTGAACCGGGCTTGGT
CCGGACCGGGTTAGCTGGGCCCATTTTAAAAAAATAATCGGCCCGGAATTCAGAACCCTA
AAGCCCTAGGAATTACCGGGTCGGATCAAACCGGGTCGGGTTAGTTACGATCCGGCCCAC
TTGACACCCTTAGTGTGATAATAATTATGAGTTAAATCATCCTGATACCCTTAAGGCTGT
TCTTGCTAAATTCATTTCCATGTTTATTTTTGTTTTTCCCAGTGAAGGATGTGCCATTGC
TTTAGGTAAATATTTGTGGCTTAATAGTTTACTATGTATAGGATAAGATAATCACCGTAA
>T459_00854 СHR_1             :+U  EU:NC; range  -499 to   100.
TACAATATAATATTATACCGTACAGTACCGTACATTATGAAATCATGACAAACCACGATC
CAAACAAAATGTAAAGCACCCAGAAGCTTACCTTTTTGACACAAAACATTAATAAATTAT
TCTAGTCAAATATAAATGAAGTGAGCATGTGCATAATTAAGTAAACATATCTTATTCCAT
AGTACCTACTACTCTCCATGGGTGTGCGCATAGTATTATTATTATAATATTAGAGAATAT
AATGAATGTGATAATTATAAATTAAATCATCTCTTACACTACTAGTATATAAGAAAGGCC
TTGTTAGGAAGCGAAGTCTTACAAGAACTTGAGTTAAGAGAAAGAAACAGTACTACTACT
AGCACCTCTAATATCATCATATATATACACTCTTCTTAGCTTCCAGCTAAATTAAAAGGA
AAATGAGGATTGTTATCGAAATTTGAAAGAGGCTACCCATCCTGATACCCTCAAGGCTGC
TCTTGCTGAATTTGTTTCCATGTTTATTTTTGTTTTTCCCAGTGAAGGATGTGCCATTGC
TTTAGGTAAATCTTTGTGGCCTAGGATAAGATAATCACCGCAATTTCGTATGTAATTTAA
>T459_00855 СHR_1             :+U  EU:NC; range  -499 to   100.
AGTCCACAATTAACTTGATCAAGTTTCCTAATAATGTTTGACTCTATCTGTTGGTCAATG
TCACCAATGCTTCATTCACGACGTAAAAGACACCTATTCTTCAATTTTCTCAAGTTACCT
TTTATGTACAAATATTAATTAATTATTCTTAGTCAAATATTAGTGAAGTGCGCATGTGCA
TAGTTAAAAAAAAATATGTCATCCTATTCCATTGTCTACACCTACGATCTCCTTGTGTGT
GCGCATAGTATTATTATAATATTAGAGAATATAATGCATGTGACAATTATGTCTTAATGA
TACCATATGAATATAGTATATAATTAAATCATCTCTTATACTTCTAGTACTATATATATA
AGAGTGGCCTTGTAAATCAGTTAGGAAACCAAATCATACAACAAAAACCAGAATTAAAGA
GAAAGAAATACTACTACTACTAGTAGATTAAAAGAAGTACTGTATATATACTCTCTTCTT
CAAGCGAGATTAAAAGAAAATGAGGATTGTTATTGGAAATTTGAAAGAGGCTGCCCATCC
TGATACCCTCAAGGCTGCTTTTGCTGAATTGGTTTCCATGTTTATTTTTGTTTTTCCCAG
>T459_00856 СHR_1             :+U  EU:NC; range  -499 to   100.
ACGAGGTCCGAATTCGGCCCGGCCCACAATCAATTAAAATTCACGGGCCGATTCCAAAAT
GACCCGGCCCGGCCCACTTAACACCTTTTCACTCTTAAGCACCCAGAAGTTACCTTTTAT
GCACAAACATTAATTAATTAATTAATTATCCTTAGTCAAATATTAGTGAAGTGCGCATGT
GCATAATTAAAAAAAATACGTCATCCTATTCCATTGTCTATACCTACGATCTCCTTGTGT
GTGCGCATAGTATTATTATAATATTAGAGAATATAATGCATGTGACAATTATGTCTTACT
GATACCACATGAATATATCATATAATTAAATCATCTCTTATGCTAGTAGTACTATATATA
TAAGAGTGGCATTGTAAATCAGTTAGGAAACCAAATCATACAACAAAAACCAGAATTAAA
GAGAGAAATACTACTACTACCACTAGATTAAAAGAAGTACTGTATATATACTCTCTTCTT
CAAGCGAGATTAAAAGAAAATGAGGATTGCTATTGGAAATTTGAAAGAGGCTACCCATCC
TGATACCCTCAAGGCTGCTTTTGCTGAATTGGTTTCCATGTTTATTTTTGTTTTTCCCAG
>T459_00857 СHR_1             :+U  EU:NC; range  -499 to   100.
AGTCCACAATTAACTTGATCAAGTTTCCTAATAATGTTTGACCCTATCTGTTGGTCAATG
TCACCAATGCTTCATTCACGACGTAAAAGACACCTATTCTTCAATTTTCTCAAGTTACCT
TTTATGTACAAATATTAATTAATTATTCTTAGTCAAATATTAGTGAAGTGCGCATGTGCA
TAGTTAAAAAAAAATATGTCATCCTATTCCATTGTCTACACCTACGATCTCCTTGTGTGT
GCGCATAGTATTATTATAATATTAGAGAATATAATGCATGTGACAATTATGTCTTAATGA
TACCATATGAATATAGTATATAATTAAATCATCTCTTATACTTCTAGTACTATATATATA
AGAGTGGCCTTGTAAATCAGTTAGGAAACCAAATCATACAACAAAAACCAGAATTAAAGA
GAAAGAAATACTACTACTACTACTAGATTAAAAGAAGTACTGTATATATACTCTCTTCTT
CAAGCGAGATTAAAAGAAAATGAGGATTGCTATTGGAAATTTGAAAGAGGCTACCCATCC
TGATACCCTCAAGGCTGCTTTTGCTGAATTGGTTTCCATGTTTATTTTTGTTTTTCCCAG
>T459_00858 СHR_1             :+U  EU:NC; range  -499 to   100.
GTCCACAATTAACTTGATCAAGTTTCCTAATAATGTTTGACCTTATCTGTTGGTCAATAT
CACCAATCCTTAATTCAAGATGTAAAAGACACCTATTCTTCAATTTTCTCAAGTTACCTT
TTATGTACAAACATTAATTAATTAATTATTCTTAGTCAAATATTAGTGAAGTGCGCATGT
GCATAATTAAAAAAAATACGTCATCCTATTCCATTGTCTATACCTACGATCTCCTTGTGT
GTGCGCATAGTATTATTATAATATTAGAGAATATAATGCATGTGACAATTATGTCTTACT
GATACCACATGAATATATCATATAATTAAATCATCTCTTATGCTAGTAGTACTATATATA
TAAGAGTGGCATTGTAAATCAGTTAGGAAACCAAATCATACAACAAAAACCAGAATTAAA
GAGAGAAATACTACTACTACCACTAGATTAAAAGAAGTACTGTATATATACTCTCTTCTT
CAAGCGAGATTAAAAGAAAATGAGGATTGCTATTGGAAATTTGAAAGAGGCTACCCATCC
TGATACCCTCAAGGCTGCTTTTGCTGAATTGGTTTCCATGTTTATTTTTGTTTTTCCCAG
>T459_00859 СHR_1             :+U  EU:NC; range  -499 to   100.
TTATAATATTAGAGGATATAATGCATGTGACAATTATGTCTTACTGATACCACATGAATA
TATTATATAATTAAATCGTCTCTTATACTACTAGTACTTATATAAGAGTGGCCTTGTAAA
TCAGTTAGGAAACCAAATCATACAACAAAAACTAGAATTAAAGAGAAAGAAATACTACTA
CTACTACTAGATTAAAAGAAGTACTGTATATATACTCTCTTCTTCAAGCGAGATTAAAAG
AAAATGAGGATTGTTATTGGAAATTTGAAAGAGGCTGCCCATCCTGATACCCTCAAGGCT
GCTTTTGCTGAATTGGTTTCCATGTTTATTTTTTTTTTTCCCAGTGAGGTTGTGCCATTG
CATTAGGTAAGGTCTTTGTGGCCTAATAAATTTCGTATATGATTTAAATACGGACGCTGC
AATTGTACTATTATTTAGTTCAGTTTTAATTTTTGTATCGGTAATAACATACGAAATATT
GGTATCTTCTGCAGCCAATATGATGACCAGTGATGGAGCAGCAACTCCAGGTGGCGGGTT
TATTGCCGCAGCGATTTCCCATGCATTTTCTCTTTTTGTGGCTGTTTCAATGTCAGCAAA
>T459_00860 СHR_1             :+U  EU:NC; range  -499 to   100.
TGGATACATGATTCACCTCTTAGCTCATTCTTAGCTCAAGTCTATAAATAGACTTGTAAT
TGTAAGCTTCAACTAAGAATAATGAAAGTTCAGTTTCAATCTATCTTCTTCTTCTCCTTG
ATTGCAAGCTATCAGGCTGCAATGCTTCTATTTCACAGTAATGACACTCCTATGTCTATA
CTATTTGCTAGTAACTCATGTAGGCATGACATAGATAAACGAAAAGAATTTGATACAACA
ATCAAATATAAAAATAAGTTGGAGAGGTGTTTGGAAAAATAATTCATGTTAGCTTCACCA
AGACAAATAATAAAGTACCTTTTTGGAACTATACTTTGCCAAGTTTTTTTTTTCTCTGTC
TGTGTTAATTAATTAAATTTATAAAATTGTGCAGGACACATCATCATATGCTCTTACAGG
TGGGGAAACACCAATTGTGCAGGACACATCATCATATGCTCTTACAGGTGGGGAAACACC
ATGGAACGCAGTTGTTTTCATGATAGTTATGACCTTTCAACTTGTTTACACAGTTTATGC
AACTACAATTGACCCCAAAAGTGGTGACATGGAATGCATTGCCCCAATTTCAATTGGTTT
>T459_00861 СHR_1             :+U  EU:NC; range  -499 to   100.
TTATTATAATGTTAGAAAATATAATGCATGTGATAATTATAAGTTATATCATCTCTTACA
CTACTAGTATATAAGAAAGGCCTTGTTAGGAGCGAAAACATATAACAAGAGCTTGAGTTT
AGAGAAATAGTACTACTACTAGCACCTCTAATATCATCATATATATTTACTATTTTTGCC
AGCAAAACTAAAAGAAAATGAAAATTATTATTGGAAATTTGAAAGAGGCTACCCATCCTG
ATACTCTCAAGGCTGCTCTTATTTGTTTCCATGTTTATTTTTGTTTTTCCCAGTGAAGGA
TGTGCCATTGCATTAGGTAAGGTCTTTGTGGACTAATAATTTACTATGTATAGGATAAGA
TAATCGCCGTAATTAAATTTCGTATATGATTTAAATACGGACGCTACAATTGTACTATTA
ATTAGTTCAGTTTTAATTTTTGTATCAGTAATAACATACGAAATATTGGTATCTTCTGCA
GCCAATATGTTGACCAGTGATGGAGCAGCCACTCCAGGTGGTGGGTTTATTGCCGCAGCG
ATTTCCCATGCATTTTCTTTTTTTTGTGGCTGTTTCAGAGTCAACAAATATATCTGGCGG
>T459_00862 СHR_1             :+U  EU:NC; range  -499 to   100.
CTAAATTTATACTATATTGATTAAGCAATCGCAACTATAAACAAGAAATTCAAAGATCTG
ACTTGTATTATATGAAAAAAAGAAAAAAATCAACTAACAAACTAGAATGAGGTTGTAAAA
TAAGGTAATTTCATAAAAATCAACATGCAACCAAACAAGAATCCGAATAAGAACTAACAA
CTTTAAAACAAAAAATACAAAGATCTGACTTTTAATAATTGAAAAAAATGATATTATCGA
ACTATACACTGAAATGGATTTGCAAAATCAATTAATTTCATAAAACACAAACATGCAACC
AAAAATCAAATCAGGTTGTGATTTGGTAAGGTTGAAAAAAAACTAAAAATTAGTGAATAA
ATCAGTATATAAGTTCAATAAATGTTTGATAATTTACAAATTGGTAACCTCTAAGTATTG
TTATTTTTCCGACCCCAGGGGAGTTTATTCGACCCATTCCCCAGTCTCCCGCACTGCTCA
AGTAAGTGTGCGACTCCGTATGAGGACCTCCTTCTCTTCTGCCCACTCTCCGTTCACACG
GTTCTCAAAGCAGAGGAGGAAGGGTGGGCAGCAGGTACCACGAGCCCTCTGTCCCACACA
>T459_00863 СHR_1             :+U  EU:NC; range  -499 to   100.
AGGTTCTTTGATATTTTTTTGAAGCAGTGGTATGGCCATATAAGAATACACTCATTATAT
GTTATTGATTGGTTGCTGATTAAAGAAGTTCGTCTTTTTAATTTTTTATTCGATATTTAT
ATTGAAACTTTGATTACCTTACTGTAAGATGTGACATTTCTAACAAAATTATATTTATAT
TAAAAATTTTAAAATTAAAACATTTAATTAAGGGTGAGCCAGATCCACTACCGCACCGTA
GCCGCGACCCATATGGTACAAGAGGAGTAGTAGTGATGTTGGCGATTAATTGGCGGGTTT
TTTTTTTTCCCGCCAGTCTCTTTCCTCATTCTCCCAAATTCAGCTCAAATTCACCTCAAA
TAAAACCCAAACTCAAATTCCACTCTTATTAACCAAACCCAATATTTCTCTCTCATTTTT
CTCCGCCACACCCCTCTATCCTCATTCTCTCTCTCTCTACACACCATTTTCACCTGTTTT
CTGCTGTGTGTTTTATGGAATGACTGATTACAGCTTGCCCACCATGAATCTCTGGAATAA
CAGTACTACTGATGACAACGTTTCTATGATGGAGGCTTTTATGTCTTCCGATCTTTCTTT
>T459_00865 СHR_1             :+U  EU:NC; range  -499 to   100.
ATGAAATCAGATGAAATTGTGGATAACCACTAAGGATGTGACATGTGTCATAAGACAGTG
GCAAAGATATTTTATTCAATTTTTTAAATGTTTTTTAATTATAATAAAGCACAAGGGGAA
AAAAAGAAATTAAAATTAAACTCAATACATATTTTGTGAGATTCCATGGATATGTTAAAT
TGTAAAATTACGATAGTAGTAATAATTGGGTCTCAACACTTTCCTCTCTGTAACACACAT
TTTGGCTCCTTCCAAATTGAAGTATTCTCTCAAAAAATCCAAAATGGCGGCTTAATTTTC
CCTCCCATTTCAAATCTCTCCATTTATAATCTGAATTGAATTTATTCCTCCAAAAATTTT
ATTACTTCCCACAACTTCTTTTCATATTTAAGCTTTCCCTCCCATTCTTCAAAATCCCCA
AATTCAAAACCCTAGAAACTTCTATTTCTTCTCTTTCTTCGACGAGTCAGCCCTTACAAT
TCACTTTTTTCACCACTCAATGGAAACCCTTTGCTCAGAAACCCTAGAAACCGGGTCTGA
ACCGGTTGATTTGGTAAGTTCCGACGAAACCCTAGATGGGTCTTCTCAAATTTCTGCTGA
>T459_00866 СHR_1             :+U  EU:NC; range  -499 to   100.
CTTGTGTACTTAACCCATTCTTCACGAACCCATCATAAGAAAATTCTTTTTAATAGGGAC
TGTTGGTGAGACTCCAAAACCGCTTATATCTATAATGATATCATGAAGAAACTGCAACAC
ATTTACAAAAAGAACTCTGTTTTTGTAGTGAATAGAACTTGCCATCTTTTATTCTTTATA
TAAACGAATTATATGAAACAGAATTTGAATTACAGAGAAAAAATTAATTAAGTAGGGATG
CAGATTGAATGTGGGAGACAGCACAAGAACACTAGCAAGACTTACTAGTTACTATGACTT
AGAGAATTGATATGAAATGAAACCAATTAAACTTGTGATATAGTGTTAGTGAATTATAAT
GGATCACCTTGTAGGGACTAATGTGACATCACTTTATATGTGCTTTATGCATAAACGCGT
TTTTGTTATCCTTCGAAACATCTATAAATAGCCTTCATGAATCCATTCTATATTCATATT
CCAACTCTATTCCAATATAATGGCGAAGAGTAGTAGAGCTTTTAAGATAGTTTTCTTTGT
TTTGCTAAGTATAGGAATATGTTCAGCTGCAAGAACTCTCATCGGTCTTGATGTTGGTGT
>T459_00869 СHR_1             :+U  EU:NC; range  -499 to   100.
TGGTTGGGAGGTGAATCTCCCGCGTGAGAGACGAGAAATTAAATCCAACTTTCATCAATC
ACTCAATGATGAGTTTGTTGTATGAGCTTGCCCATACAATTTTGTGATTTACAAGTTATT
GCATGTTTTCATCAGTTTAAAAAAGATATGAAAGTCTGGTTGGGAGGTGAATCTCTCGCG
TGAGAGACGAGAAATTAAATCCAACTTCCATCAATCACTCAATGATGAGTTTGTTGTATG
AGCTTGCCCATACAATTTTGTGATTTACAAGTTATTGCATAATAAGCTATGACGCTCAAT
CACTATCGTGAATTTGTTGTATGAGCTAGTATAATAAGCAAATTAGCAGATAGTCCTTTT
CTTCTTTTTTTTAAGGAAAAAAAAAAAGATATTGAACTTTTTTCCAACTTGTTAGCGTCA
GGCATGACATCAAAGGCACATAACATTTCACAATATAAACCAAAAACTCCAATATCCAAA
CCTTTTAAAAAGAAAAACAATGGAGTTTTCCGGCAACCATAACAGCGGTGCACACGTTTT
CCTATTCCCTTTCCCTACTTCCGGTCACATAATCCCCCTCCTTGATCTAGCCAATCACCT
>T459_00871 СHR_1             :+U  EU:NC; range  -499 to   100.
ATCGTTTTTTTTGTTAAAATAAATTGTACTTCTTAACAATTTTTTAATTTTTACTATATC
AATCCAAGCCTCAAATAAGCATCCTCACCAACTATATCAAGTCCTTTCCTTTTCCAGTTT
GGACTACAGAATCCACACTAAATTCTTTGAGGAGCCCACATTTCGTTACCAACTTACCAA
ATATTAGTCAATTTTTTATATGTGAAACGCATGACTATTTACTACCCCCTCTCATTAAAT
TAATTGGCATTCTTGTAAATAATTCCCATAATTGTGTTATTTTATATGGCGAAACACGCT
GTTTGGTCTACCAACATTTGTTTTTGCCATAAAAAGGTTCTTATCCATGGTTAAGTTTTA
TCCCCCAAAGCTTAACCATAGTTAACCTTTTTATTTTTTCTTTAACCATGGTTAAGTTAT
TGGTCTCCCCCACCTTTATATAAGAAGATGATACAACAGTTTATCAAAAAGGCAGAGATA
TTGCAAGCTTACCTTAAAAATGGCATTCTATTTAGATGAAGAAGAAATATGGAAATGTCC
AAAACACCCTTCAAAGAGACGAAGAAACGGAGTTTGCCCTGTTTGTCTCAAGGACCGTTT
>T459_00872 СHR_1             :+U  EU:NC; range  -499 to   100.
GACATCCTCAAAAATAGGAGTAGTCAATGGTGTTACAAATTTAAAAAGTTGTTTGAAAAG
TGCATGTTCTGAGGAAGCTGCTTATAAAATTGAAGGACCAGAAATGACACCCAAAATTTG
GATTAGGCTTTGTGACATGTGGTCAGATCCAGAGCATAAAGCGAATTATATTCGAATAAA
TATGCACTATATTTGTTTCAATGTTATTTAACTTCATTATATATATGTTGTCTTTGTAGA
AACGATGTCAGGTAAACAAGATCAATCGATCAAAGCTCAAATGTAATCATATCATGGGTT
CGAAAGCATTTTCAGTTGCTCGTGCTGAAATTGTAAGTCATATATTTTTTTGTTTTCTTG
TTAATGGTGATTTAGTGATGACATTATTGTGAATACCATTATTTTATCAATGAGTACTAG
ATTTTTCTCTTCTTATTTCGGGGATTAGGCTAACTTTATTGTCATTCTATGCAATCATTT
TTTATTTGTTTTATAAGGTGAAGAACATGAAGGGGTAGAACCCGCCAGAATTGACTTCTA
CAAAAACACTCATTACTCGACTAAAAAAGGATGGTCATCTGAACAAGCTGCAACTAACTA
>T459_00873 СHR_1             :+U  EU:NC; range  -499 to   100.
ACTGAAAATCATACTATTTGAAGTAAACTAAAAGAATTGAGTTAAAATGATTGTTATGAA
ACTAACTGACTAAAAAGAATTGAAAAGAATCCACCTAAACTACTACTTCTGCTGGATTTG
AGTATTTTCGAATCATGGACTCCAAGATCTATTTGTATTAGTCTTAAGATGTTTTGGTCT
ATGCTGCCCGGACTTGTCTTCATTGAATTATCTCTTTTTCTAAAATTTTGCAGGAATATG
AAAATGGGGGACAAGAGCGCCCTTTTATTGATGTCTTCGAAGAGACGCATAGGAAGAAAA
ACAAGGACGGTACAAGAGGAGATTGGGTCGAAACACGTGCTAAGAATGCATAGGTAAGAT
AAAAACTTTTACACGTATTGTTTTATTATTACTCAACTTTGCTTGTTTACATACTGACAA
ATAATTTTTCTTTCAGGATGAATTTCAAAAAAGCACAGAAGAGTGACATCAAACCCAACC
TACTTAAGAGGATGGCACCATGGTCCAACCATCACCTGCAAAGCTGAATAATATGTGGAT
AACTGTGGTAGGTGGTCCAAAGAAAGGTAGAACCTACGGGACAGAGGTTCTCCAAACCTC
>T459_00875 СHR_1             :+U  EU:NC; range  -499 to   100.
AGAAATGACGGTAGTTGCAGATATGCATCAAAGAAAAACAGAAATGGCTAGGCACTCTGA
TGCTTTTATTACTTTACTGGGTTGGTATAAGCACTCACTACTAATCCAATTTTCACTCTT
TTGCACTCAAATTCCCAAAGGCAAATAGAAAAAGGACATCAGGTGCTTTTAGTTTGCTAT
TTCATGCATAGATTCACTATATCTCTTGTCTATTTTTTTTTCTGTGAGTTCAAATAGTCT
TTTAGCTTAGTAGTCTATTTTTATTCTTTTAGCTTAGTAGTCTATTTTTATTCTTAAACT
GGAAGTATATAGAATGTGTCAAAGTGTCTCTTAATCTTGTTATCTTGAGCATTACCACGT
GAAAAGTTAGAATTACAAAGTTGCCAAAAGAAGGAAAGTGATGTTCTTTTTTCATTTGGC
TTCATCAAGTGTAGTTTGGCATTTACTTGGAATTACATAGTCAGAATTCTAACAGTAAAT
AAAATTTTCATTGCATTCAGGTGTTTATGGCACACTTGAGGAGCTACTTGAAGTAATTAC
GTTGGCACAGCTTGACATCCACGATAAGACGGTAGGATTGCTAAATGTTAATGGATATTA
>T459_00876 СHR_1             :+U  EU:NC; range  -499 to   100.
TTGATTCTGCTCCATGTAGCAACGAATTCCTTCTTGCCCTTCACTTTTGTTTTCTTTACA
ACCTGTTCCCCTTTTGGAAAAGTTGCACTAAAGTGATTAGACATTTCTATCCCAAAAAAA
ATAATAAAATCAAAACTCACTACTTAGTTTTTTCTTTTTTTTTTCAATTTATTCATATTG
AAATTTGATTAAATTAAATTTACACATACAAAACTTATTTCTAGGAGTGATCCTTCTAAT
AAGGTTTGGTCTACACTCAAGACTCGAATATAAGACCTCTATTAAGGACGGAAGAATTTC
TACCATCCCAACACAATCAGTGTTAGTATCCCATCAGCTTCCTTATTAAAAAACCTTTCT
TTTACTTTAGTAATTTCATGGATCCAAAGTAAGGAACAAAAAGTGTCTAATTAGATATCA
AGAACTCTTTTCTCTCAATCTCCATCTCTCTCAATCTTTCAAATTTCTTAAGAGAAGAAA
AAGCTCAAGAAAATCAAGAATGGCATTAAGTAGTAATGTCATAGGGTGCATTAACTTTGT
AGCCATGCTTCTTTCAATTCCAGTAATTGGTGCTGGAATTTGGCTAGCAATGGAACCTGA
>T459_00880 СHR_1             :+U  EU:NC; range  -499 to   100.
TGGGGTATGGTCATAATAATTATAAGATGTTGATGTTAGGTGAAATAATATAGTAGAAAA
TAGGAGCTAAGGAGTCTTCATCTGTTCCAGCTAGAAATGGTATATAGTGGCTTCATGTTA
TAATAGATCTAATGTGTAGGTACGTGATGATCATAAATTGGTTCCCCATACCCCTTGCTT
TTACTTCAAAAAAAGTAATATTAGATGATAGGTCTTATATTTAGGTCTGCAGTCTCTACA
CATGCAACCTCTTTTAGATTTGTTGGGACTCATTTGTTTTCAATTGGGCTAAAAGTCAAG
AAGGGTATTTTAATAATTTTCATACTTTTAACTTGATGGCTGAGTGTTTATCAGGTGTTC
GAAAAATTTCCTCAATGAGAAGTTTGGTTAATGATGTAGTTAAGTTTCAGGGTTGATTTA
CGCCGCGTGTTTTGGGTTTCTTTATAAGGTGTTTGGGTAGTCAAGGGTTGGTTAATGAGG
TTACTGAGTTGTTTGATATATGAAAAGAATGGGTCTTTGTGTTCCGAATAGTTTTACGTA
TAATTGTTTGTTGGATGCTATATCAAAAGGTGGTGATGTTGGTTTGACTAAGTTGAGGTT
>T459_00884 СHR_1             :+U  EU:NC; range  -499 to   100.
ATATTATATATGGATTGTATATAGACTACGTGGACCAAAATGCCCCAAATTGGGAAAGAT
TAGGAAATGACCATAAAATGCTATTTGCTTACCTGACTGGACATTATATGCCCAAATGCC
CAAACTTGGACTATTATTTTTTAAAAAGACCACAGAGTGTCCTTTTTCCTATTTTATTCG
GGACTATCAATGTAAAATTCTCATCATAGCGGATTACTTTGCTCCTCTCAGGCCCATAGG
TTTGTTCCTTATTCAGAATTGTTTTTCACTTATTACTGCAAATATTATGTCAATGACGGA
TTTATTCTTGACACAAGTGATGTAACTTTTGATATGTGGTAACGTTAATTTTGATGTTTA
TAGGTTGTATTGGCCTACATAATGCAGCCAACATTTGTATAAAAACACGGTGTTGTACTA
TCGTTGCATTGGAAAAATCAGGCATATTCCTTTGCATGTTTTTATATATATTTTCATAAT
CTCACAAGAAAGACATCAAATGTCTTCTAGGTATGCATTACCAGCACTACTAATTCTACT
CTTTCCTCAATTCTTTACTTCGTTAATAAACTTTGCGTTTGGCGTTCCAACTCAGTTGTC
>T459_00887 СHR_1             :+U  EU:NC; range  -499 to   100.
TTATAACTTGGGCTACTATACTTGTGCCTTGGGGCATAACTTAGTAAGAATTAGATGGGT
TGATTTCACCCCTTTTCATCTCAATACCTTTTGAGCGGATCATAATTCACTCATTTATTA
ACTCAGTCCATTTTAATTTCATCAAATTCAGTCCAGTCCGCCCACTTGACCCCTAATGTC
TTGTGTCTATGAAATTGATACTAGCTACTCCATTACCTAATCCTTAATTTAATTCAACCA
ATATATCACCTATTTTGGTTCTCACATTTGCTGAATTAAGCCAAAAAGGTCTTTTAGATG
ACTTTGTTACATTTCTTGCCGTGTCAATTGAAGCTTTCTCTATTTTAATTGATAAGACAA
AACTGTTTGACCTTGGTAACAAAATAATGTCCATGCAATTATAAAAACCCATCATTTCTT
TGCTTTGTTATCTCATAAACTATACTTCTAAGTTCCAATTCTCTCTATCAAAGTCCAAAA
ATTACTATCATACTTATAAATGGGGAGGTATCCATGTTTTAAAGTTGATGAAGATTTAAA
GAAAGGGCCATGGACACCAGATGAAGATAAGAAATTGATGGATTATATTACAAACAATGG
>T459_00888 СHR_1             :+U  EU:NC; range  -499 to   100.
TTCTAATAATTTTTCATGTATATATATACTTTATATAAAAAATACTACAATTGAATCAGT
TAATTATGAGCTATACCCTCCCTGATAATAAGTTGGAGTGGAGTAAAACATAATCAACCA
AAAAGAAGTAGAGTCCAAAAGAAATAATCTTGGTGGCTTACCAACACATTTCTTTTTTAG
AAATGTTGACAAAATATCTCTGTGCTTATGAAATTGACACTACAAATAATACCTAATCCT
TAATTTAGTACAATTTGTTGATGAGCCAAACAAGGTTTGCTTGGCCACCTCTATATCTTT
TGCCGTGTTGCCTGAAACTTTGTTGTGTAAAATATATATAATATGAAGAAAATAGTTGAC
TTCATGCTATACAAACTAACTTCCATGCAATTATATAAGCCATCACACTTCACATTATTT
CTCCAATTTTCACCAAAATCATTTTTCCAAATTTCTCAGCACTCTTTTTATAACTTTGTA
CTTTTTCTAATTGTGAAAAATGGGGAGATATCCATGTTGCAAATTGGAGAATGATTTGAA
GAAGGGGCCATGGACAAGTGAAGAAGATGAAAAATTGGTGGAATATATTCAAGAAAATGG
>T459_00889 СHR_1             :+U  EU:NC; range  -499 to   100.
ATTTGCTGAAGCATATCATTTTTCTCTTGCATTATAAAGGTTAAAGCAAGCTGCAGGGAC
TTATTTTAGGAGGGAGCTGGCACATCAGTTAATAAGTAGGTTCTTTGCTTTGATCAACTT
AGATGGTAATCTTTGTTCAACTTGTACATTCTATCTTTGTAGTGAAATGGGTACATTTTC
AGTATCTTTATCAGTTCTAGTTTTCCTTTAAGGCAATTGTTATTTCTGGCTGAAAATATC
TTAAATTGTGCCTTTGATAATTTTGATAAATAAATTTTGCTGTTTTCCTCAGTGAGTGTT
CCTTAAAGATTTTCTCCATTATGCTGGTTTACAACGTGGTCTTATTCTAAATTGCTCGGA
CTCTCCAAAAATGTTGTTGCACTTGTGTCGGATCTTCCAAAAAAATACCCTACCTTTGAA
GGATTTGACACAACTGATGACATTTTTGACGAGTCCGAGCAACATAGGTCTTATTGGATA
GGAATGTCACATTTTTCAAATGATGTCACTTACTGTGAAAATTGTATGGGAAATTTACCT
AGAAAACGAATGGTTGAAATTTCCGGTTATTGCGAAGCCGTTAGTAGCTGATGGAAATGC
>T459_00891 СHR_1             :+U  EU:NC; range  -499 to   100.
TTAAGACTTGATATTGAATTGTGGTTTGTGAAACTAAGTAAATTAAATTTTACTAGATAT
TGATGCTATCATTGATTGTGTTCACTATACAAAAACTCATCCGAACAATTGTGTAGTAAA
TTATGTTTGTAATGATAGTTTGATAATGATAAATCGTTATTCTGCTATTGTTTTTATTTT
AATTTTAAGTATATTGTTTGGTTTTAAGTCGATATGAATGGCAAGTGATGTGGAACAGTG
GGACCCTAATTCCTGTGTCTTCTATTTCTATTAAATGTATTTGAATTTTTGTATTTATCA
ATCTGAAGTTAGTGTTTTTATCTTATTCTTGAATATTTTAGGAAAAAAAATGCAGCTATA
CCTTTGTCTACAATGACGGAGCTTAAATTTGGCGACTGATAATCCAAATTGAAGAAAGCT
ATCATGATTATTCTTGAAGAAGCTCTTGAATCACAGTAATGGCTAAATTCTGAAATTTCT
GCACTGCCCAGTTTTAGGTATGCTAAAAAGGTCGAAACTTTTGATTCACATATGTGAAGA
GTTAGGATCTCTGAATTGGAACCCTACTTTTGCATTTTGTACTTGTGTGACTGATGACAA
>T459_00893 СHR_1             :+U  EU:NC; range  -499 to   100.
TGCATTAGAGGCGAGTATTTCATCTATTGAAATATCTGATCAGTGAAGGCATTTCACATC
TATTTCGTTTGTTCATTTTTATTTATTGACGGAATACATATACGGTCCCTTGAAATATTT
CACTTTTCCCGTATAGGTACCTGAATTAAGAAAGGTACTTATTGAACCCTTTACTCCTTC
AGAAATGGTTTCAATTGAGCCCAATTCTCCGACGTGGCAGTTTGCGTGTACTCACGTCTG
GGAGGCGCGTGAAATATCATAGAACCAGCTTATGTGGCACCCAACGGATCTTTTATCCTC
TTTTTATACCCAATTTCTTAAAAAAAAAAAAATCCTAATTTCCACTTTCTTCCTCTTTTT
ATACTCAATTCTTAATATTCACCATTTTTGTCTCCTAAATTCTCCTTCTCCTCTTAAATT
TCTTTTCAGTCTTTTCTCTTGCTCCGCTTAAACTCTCCTACTCTTATTAATTTTTTCTTC
TTACTTGTTTTTAGTAGTAATGTCCAATTCATCTTTTTCATTGTCTTCATCTTCTTCAAT
TCCAAAAGGAGTATGTTTATGTGGGGTGAAAGCTGAAATTACGACTTCGTGGACACAATT
>T459_00896 СHR_1             :+U  EU:NC; range  -499 to   100.
TCTAACTCACAGATCAACGGTTAATTCAATAAGAGGATGATTGCTCGTCTTATTTCTCAC
ACGATCCGGGATGTCAACATCAGGCCTAATAGACTTGACTATGATATCATGCCAAATTAA
GCTTTGAAGAGAATTTTCTAAACATTATAAGGAATCTAGGATTCTCGTCCTTCAAGATTC
ATCTCATTCATCATTTTACACTATAAAGTTATCCAAATAATATCTACAGAAAAGCCTCCT
TAAGATATGAGATCTAAAATGAAAATATGGTATGTTGCTTGTTATAACACTTATGAAATT
AATTTTTTTCACACGATGACGTGTATATTACTTGTCAAAAAAACTTCTCCAGTTGAATAT
ATAATGCACACGAGGAATCACTCTTATTCAACAGAATAATTAGCTGGCAAAATATTATTT
TTTCATAAATAAATCACATCCTTTAGCTATATATACATGCCTAAGATATATCCAAAGATT
TCATATCTTCTCCTTTATCATGAAATTATTTCCTATGTCATCCTCTAGGTTCTACCTTTT
TCACTTTTGTTTTCTCCTCATCACATCCACTAGTTTATCAAAATCCAATTTCCAACCTAA
>T459_00897 СHR_1             :+U  EU:NC; range  -499 to   100.
AAGAAAGGAGGGGCAAGATTGATCATTCTTCTCCCATATAGAGGACAACATATCCATCAT
GCAAAAATCTACACCATCGCCAGAAATGTTTGCCACAGCAAAAGTATGTAAAAGGCATGA
CAAATAAACATGAGCAACATCCGACATTAAATCTTACCAAGGTATTAGAACCATTTTCAT
AGTCTTTCAGCCTTATCAATTCGGACCTACCAAACTTAACTGTAAAATTACAGATATCTT
GTTTGAATGATCTATGACTAATCTGTAAAAACAGCATTCACAAAATCAGTGTGCTCTATG
TGTGTTTCCACGATAACATTATCAGTAATACATACCTCCCACATATGAAATGGTTCCATC
TGCATGTAGCTTATTCCTCCAAACCTATCTTTACTGCAGCCTCTTGTGATGGTCAAGCAA
AAGTTGATCAACTTTCAGTTCTTTATATATCTACAAAGAAGAAGGAAAAATCTCATGTCA
TAGAAAGAACATTATCCATATGTTGGCATCAGATGTGGAATCTGTTGCATCAGATGTGGA
GTCTGATGCAACAGATGTGGAGTCTATTGGAATACATACCAGCCTTGCTGGTGGTTTGAT
>T459_00898 СHR_1             :+U  EU:NC; range  -499 to   100.
TAATAATACACTTCAACTCACTCCATCATCCACCATTATAAAATATCTAGGTTTTCAAAA
ATATAAAAAAAAAATTCAAAAGCTAAAAATAGAAGGTGGTTCTTTCCCTTCAAAAAAAGC
TTCGATTTCGACGTCCTTTCCGACATTATTTTTCAGCGATCAACTCTAAATCAGTCCACA
AACCTCATAAGCTCATCCATTTTACCCCATTAGTTTGTTATCTTCTCAAACACACTTTTC
TCCATTGTTAAAAAGTTTTAAATCAGTCACATCAGTTAAAAACTCTTTAGAAGTACATTA
CAATAACTGAGGCGACTCCAAGTACATTTCTCTATTCCATAAACCCAACGACCGTTGACT
AAAAGCAATATTTACAATTTTAAGTTTCTGTACGGATATCTGCGCAGTCATCGACCCGTC
ATCATAATTCATCGACCGTACATACATCCTGACATAGACCCTAAGCTTAATCTACCGTTG
ACCAAAGGTTAATTCTAGGATGCCTGTTGCAGAATTTGTTTTGGTTGCAGGTGATTTCAT
GGGAGAATGGTTGAATACTCCCAGAGGTTGGAAATGGAGATCTTTTACCAAGGTGGCACT
>T459_00901 СHR_1             :+U  EU:NC; range  -499 to   100.
AACAGGAATATCGAGGGACTTTGGTATTGATGGGATTATGTATGATGCAACTACAAATTA
CAAAGGATTAGAAGAAGCAATCACAACATAGCTGATGATAGAAACAACTTCAAATAAACT
TGAAATAAGATACTTAGTAAGTGATAGATGCCCAACTATGGTCATACACAATGACAAAAG
TGTGAAGGTCTATCTGGAACAGAAGAAAACAGCTGCTGATTTTTTCTTAAAATATCCATT
GTACGTTACAACTATCGATATATCGGACGATCTAATACACCAAACTGAAGGAGCAATTGT
TTGTGTTGGACAACATAATTGCAACGAAAAAAATCCAGAACGGAGAAAATTATTTTCAAA
AGATTGTATTCGTTTGATTGGGTTAAGTCCAGAACTTGAAGAAGTTGAAGAAGAATGTGT
GGATATAATTTGTGATGTAACAAATATCAACATAACTATAAAATAGACTTATAAGGATAA
ACAAATATTGGCTAATATTATGGAGTTGCACGCATTTGTGAAGCAGTTCTCGTATCGAAC
TGAAAGGTCAAGCGCAAGAAGGTAACAACCTGATTTTTTTTTTGTGTATTAAATTGGATA
>T459_00902 СHR_1             :+U  EU:NC; range  -499 to   100.
AATGTGAGATTACATATAGCTAATCAGTAAGGACTATATAATCCTTGAAAACATTAAAAA
GTAGATTTCTATAAAAGGTATACAGATAGAACACAAAGGCATGACTTGTTAATTGTGTTA
GCTGTAAATAACATCTGTGGTTTTTTATACGTGTTGTTTGAATTATATGTGTTGGTCACC
AAGTGGCTTACATTAAGAATGGAACTAAACACAACTTATGCAGAACTAAATTAGGATTAA
AAGTATGTTGTGCAGTTTTGTTGTTTATGTGTTTACTTTATTCTAATTTAATTTTTGTTT
AATCAGTATGTAGATGTCATAATGTATTATTTGAAGAAAAAATCAAAGTACAGGTGATGA
AGCCGATTACATACACCACTACTGATGCCTTCTTTGTTAAATGGATACGTTCAAATCAGC
AACAATTGTTGAGCTTGAATGAATACATGAGTAATATTGCTGCTAAACACCATGTAAGCT
AGTACATTAAGGGTAGAAAATGCCTGCCAATATTTCCAGGAATTCTGTTGATAATATCAT
CATTTCTGTGAATGCTAGTGAGTCATTTCATTGGATATTGGTTATTTTTTGAATTATACA
>T459_00903 СHR_1             :+U  EU:NC; range  -499 to   100.
ACTGCCTTAACAAATGAGCTGACCTCCTTAGGAAAAGCTATATCTGAAGAAGAACAAGTC
GAGAAGGTACTGAGGGTATTATCAAAATCAAAGTGGAATGTTAAGGTGACTGCAATTAGG
GAAGCAAATAAGGATCTTACAGGCATGACCCTTGATGAATTAATGGGGAATTTAAGAACT
TATGAAATGGAAATTGATGGAACTAAAGTGATAGAATACCCAGAGGATACCTTAAGCTCT
GAAGGCATCTTAGAGTGATGAAGAAATTGAACTTGATAAAGAACAAGTTGCCTTTATAGC
TAAGAACTTCAGCAAATTTTTCAAAAAGAAGAAGGGAACAGGTAGCAAGAAATAGTCAAA
TGACAATCTAAATAGATGCTACAAGTGTGGTAAGACTGATTATCATATCAATGATTGTCC
TGTCTGAAAAATAGAATGGGGAAAGGAAAGGGATTAAAAGGAATTGAAAGAAAAAAACAA
AAAGAGGAAAGAATATACAATGGTAGCATCTTGGGGATTTGACTCAGATAATGATGAAGT
TGATGAAGCAGCACTCATGTCTCTTGGAGATTCAGACTTGGAGGAAGAAGATGATGCTTC
>T459_00904 СHR_1             :+U  EU:NC; range  -499 to   100.
CCCTTACGAATGAGTGAAGTGCTCACGATCATGGTACATGCAAGCCCTCCTAGGTGGTGA
GTTTTGTGTCTTTTTTCCTCCTCCAATAAATTTTATTTCACGAAATTTGTAATTTGGTGT
TCCCAAATATATTTCATATCCCAAGGGTGCACAACACATGTATGGAGTAGTAACGTGGTG
CACAAGCTCTCTCCAAGTTATATTTACATATATGTAGTAGTAACTTGGTGCACAAGCTCT
CTGCAAATTGTTTACATATATGTAACCTTAGCCTTAAACTTGGTGAATTTAGGAAATTAC
CTTCTCCGTGTCAAATATAGATTTAATTGCTTTTTGGAAATCAAAAGTTACCAAAAATAC
AACACGATTGATTTAAGGAAGACCTTCTCCACATCAAGTTAGGAGAAGATTTTCTATAAA
AAGGCAGTTACCCTTTGTAACATTATCACTCACAATCAATCATTCTACTACAAAGTACTA
ACAACAAAGTAAAAATATCATGGATCAGTGGATGAAACTTTTTGTTCTTGGTGCTGGCTC
TTATGGTCAAGTGTATTATGCTGTGAAGTTCCATTCTTCTTCTATATTTGCTGAAGTTGC
>T459_00906 СHR_1             :+U  EU:NC; range  -499 to   100.
CCCTTACGAATGAGTGAAGTGCTCACGATCATGGTACATGCAAGCCCTCCTAGGTGGTGA
GTTTTGTGTCTTTTTTCCTCCTCCAATAAATTTTATTTCACGAAATTTGTAATTTGGTGT
TCCCAAATATATTTCATATCCCAAGGGTGCACAACACATGTATGGAGTAGTAACGTGGTG
CACAAGCTCTCTCCAAGTTATATTTACATATATGTAGTAGTAACTTGGTGCACAAGCTCT
CTGCAAATTGTTTACATATATGTAACCTTAGCCTTAAACTTGGTGAATTTAGGAAATTAC
CTTCTCCGTGTCAAATATAGATTTAATTGCTTTTTGGAAATCAAAAGTTACCAAAAATAC
AACACGATTGATTTAAGGAAGACCTTCTCCACATCAAGTTAGGAGAAGATTTTCTATAAA
AAGGCAGTTACCCTTTGTAACGTTATCACTCACAATCAATCATTCTACTACAAAGTACTA
ACAACAAAGTAAAAATATCATGGATCAGTGGATGAAACTTTTTGTTCTTGGTGCTGGCTC
TTATGGTCAAGTGTATTATGCTGTGAAGTTCCATTCTTCTTCTATATTTGCTGAAGTTGC
>T459_00907 СHR_1             :+U  EU:NC; range  -499 to   100.
CCCTTACGAATGAGTGAAGTGCTCACGATCATGGTACATGCAAGCCCTCCTAGGTGGTGA
GTTTTGTGTCTTTTTTCCTCCTCCAATAAATTTTATTTCACGAAATTTGTAATTTGGTGT
TCCCAAATATATTTCATATCCCAAGGGTGCACAACACATGTATGGAGTAGTAACGTGGTG
CACAAGCTCTCTCCAAGTTATATTTACATATATGTAGTAGTAACGTGGTGCACAAGCTCT
CTGCAAATTGTTTACATATATGTAACCTTAGCCTTAAACTTGGTGAATTTAGGAAATTAC
CTTCTCCGTGTCAAATATAGATTTAATTGCTTTTTGGAAATCAAAAGTTACCAAAAATAC
AACACGATTGATTTAAGGAAGACCTTCTCCACATCAAGTTAGGAGAAGATTTTCTATAAA
AAGGCAGTTACCCTTTGTAACATTATCACTCACAATCAATCATTCTACTACAAAGTACTA
ACAACAAAGTAAAAATATCATGGATCAGTGGATGAAACTTTTTGTTCTTGGTGCTGGCTC
TTATGGTCAAGTGTATTATGCTGTGAAGTTCCATTCTTCTTCTATATTTGCTGAAGTTGC
>T459_00909 СHR_1             :+U  EU:NC; range  -499 to   100.
TTAAATATATTTTTGTCATACTCAAATTTATTTTTAAAATTTAGTTAAATATATCTTTGT
TATATTTTGGATCAAATTTATCTCAATGTCATATTTTTGGGCTTCATCCTCATTGTTTTT
CACTTGTATGCTTTTTTTAATAGAGTTCAAATCAATATTAAATTGCCCATTTATTAAAAA
TAAATCACACTCTAATCTAATCCGTTCAATTCAAGCCACAAAGAAAAACATAAATAAATA
TATTCCTTATTCAATTCTGTTGGTAAATTTGACTCCAAAATATGATAACATGAGTAAATT
TAACTCCAAATTATGACAAAAGACATATTTAACTAATTTTTCAAAGAGTGGAGTAAATTT
GACCCTCTACTCTAGAATTTAAGGATGATTTTAGTATAAACACAAAGATAAGAGTCTATT
TGAACATTTAGAACAGTAGAGAATATAATGAATCCCTCCCTTTTTTCCTCGGCCAGTGTT
CAATTTGGCGGGAACAAAAATGAGCTCATCTGGGATTGAGCCGGAATCTCCCGATCTAGT
CTGCCAACTTGACAACGTTCAAGGCGTCGTCGATGCACTCACTTCCGTTCGATGGAAAAA
>T459_00911 СHR_1             :+U  EU:NC; range  -499 to   100.
ATATACCTCACGATTACCACTTAAACTTTTCATAAATTATCAACCTAGGCCATTTCGCTC
ATCACATCATGCCTGGTAATTACTCCACAAAACATTGCATCATTAATATTAAGCTATTAT
TCTTACAACTACACGCCACACCTAAACTTTACATCTAAAATTCAAGCCTGTTGTCTATCC
TCAATTATATACCATTGGTAAAGCATGCCACATAATACACTAGTTTATTAAATTGGGAAA
TCAACTCAAATACTTCACTTCACTTAGCTACTACCTTCAATTATAACCCCGCCATAACCC
CACTATTACAACTCAAAATCCACTATATTCCTTCTCACATGAAGTACTAGTTTACCACTA
CTAAAGAAAAGACCATAAAAGGGTAAAGTCACATGATAGGATTAGTCAATCTTGATCTTA
TATTATAACTCATTACGATCTTATCAACATATTCCACTTTCTCACATCACAGTTACTTAC
CCATACTGATACAAGAATAATGGCCGCATTAGCTTTTGACGACATCATTCAAATTTACTA
TGTGAAGAATCAAGCTTTGGTAGAATGGAGGGCATGGGATCATACTTGGAGGGGACGTTT
>T459_00912 СHR_1             :+U  EU:NC; range  -499 to   100.
AACTGCATTGTGAAATTATGTATTTAAGAATATTGTTTCTCTAAGCTTGCCCCTCTTTAA
AGGGGCTTACGAATGAGGCGAAGTGATCACGCTAATGGAAAAATGCAAGCCTCCTAGGTC
CTGATTTTTCAGTCTTTTTTCCTCCGCCTTTCTCTTGTAACTTTTTCTGATTTTTAAATA
TGCTCCATAAATTTTATTTCACAAAATATAAATTTTGCTGTTTCCAAAAATTATTTGATC
TCTCAATGGCACGCAGCACAGGTATGGGAGTAGTAACATGGTGCACTAGCTCTCTACATT
TTTTTTTTACATAAATGTACTGATTTAATTGTCTTTTGAAAATAAAAAGTTACCAAAAAT
ACAACACTGTTAATTTAAGGAAACCTTCTCCACATCAAGTTAGGAGAAGATATTCTATAA
AAAAGCAGCTACCTTTTGTTAAGTTATTGTTCACAATCATTCTATTACAAAGTACTAACA
AGAAATTGAAAATATTATCATGGATAAGTGGATGAAACTTTTCCTTCTTGGTGCTGGCTC
TTACGGCAATGTCTATTATGCGGTGAAGTTCCATTCTTCTTCTTTATCTGCTGAAGTTGC
>T459_00913 СHR_1             :+U  EU:NC; range  -499 to   100.
TTCTTTTATACGAGTCAACTGATATAAATTTTGATCATTATTTTATAAATGTAGATTATC
ATTATATTATCTATCGAAAATCGTCTTTCTACTTTATTTGAGGTAGCGGTATAATCTGCG
TACACTCTATCCTCTCCAAACCCTATTATGTGAGAATATACTAGGTATGTTGTTGTTATT
GTAAATTGACATCATATTAATATAAAAAAATTATTCTATAGTATTTTTATATAGATTTTA
AAAATCAAAATTTTAATTTTAAAATATTAAATTAATTTAATATAATTTAACTTTAAAACT
TGATTACATCTCTCTCGAAAAGCAAACTTGACAACTAAAAAGAGAAGGCCTGAGATTTGA
GGGACCATTGTGAATGCCAATACAAACATAGGGAAACATTGTGGTCATTTCTCAAAAATT
CAAATTGATAGCCATAATCCTAATTCTATAGGGTTTTGTGAGTCTTTTGAATGTGAATAT
TGGAGCGAAGGGAAGGAGCATGAGCACCGGCAGTTCGCTGACATCATCACCGGCGAGGTC
ATCGAGTTCAACGATGGCGATGATCGGAGGGAATGCGGGACCCGCATCATCTATAGCCGT
>T459_00915 СHR_1             :+U  EU:NC; range  -499 to   100.
TAAAAACATCGATTCCGTTTGAAGGTGGACGTTAAATTCTGAATTTCTTTTAGTAAGATT
ACTGATCTAGACATTTTATCTATGTCGATTTGTGATGATGTTAGCTATATTATGATAAAA
TTTGTTGGTAATGTATTAGCGTGATTGATTTTGTTTCAGATTTTTTATTTGGTCTATATT
GTTCATTTATTTTTTATTTTTTTTTGTCTTTCGTTAGATGAGTATAGGAGCAAAACGAAA
ACTGTCAATTGGATTTGGAAAAAAATAATATTTTATTGCGTAGTTTCTTATTCTTTTATG
TGTGTTATCTATTTCTCGTTTCATTTGCTTTGTACCTTGCTATTTAGTTTGTGTTGTTCT
TGCAATATGTTTGAGCCAAGGGTCTATCAGAAGAAATAACCTGGGATCACACTGGGTGGG
CATGTTGTTGTTGTTAGTTTTCTTAGTGTGGTTAATACGTTGATGTTCTTTGGAAAATAT
AATTTGTTCACCTGAAATCATGGTGAATTTCTCCTTTAGTAGTGGAACCAAGATCAAGAG
CCTACAAGGTCGTAAGTTTCATTACTTTGTGTTGAGGCTTCAGAAAAATCACTATGTTGC
>T459_00916 СHR_1             :+U  EU:NC; range  -499 to   100.
AGTATAGGAGCAAAACGAAAACTGTCAATTGGATTTGGAAAAAAATAATATTTTATTGCG
TAGTTTCTTATTCTTTTATGTGTGTTATCTATTTCTCGTTTCATTTGCTTTGTACCTTGC
TATTTAGTTTATGTGTTGTTCTTGCAATATGTTTGAGCCAGGGTCTATCAGAAGAAATAA
CCTGGGATCACACTGGGTGGGCATGTTGTTGTTGTTAGTTTTCTTAGTGTGGTTAATATG
TTGATGTTCTTTGGAAAATATAATTTGTTCACCTGAAATCATGGTGAATTTCTCTTTTAG
TATTGGAACCAAGATCAAGAGCCTACAAGGTCGAAAGTTTCATTACTTTGTGTTGAGGCT
TCAGAAAAATCACTATGTTGCGTTGCGGCATTGTGGAGATTGCTGGATATGGATATTTTA
TTTACTCAATATCTATAAGATACGAATTGTGGAGATTGCTGGATATGGTCTATTTACTAA
TTTTCCTTGTATCACAGCTTTCATAGTATTTGGAAATGCACAAGGTTTGCCATTAGCTGG
ATATTGGTTAGAGAAGATTGCTAGGTGGGTAAGCAACATTCCAGAAGAAATAAGGGAAAG
>T459_00917 СHR_1             :+U  EU:NC; range  -499 to   100.
AAAAACATCGATTCCGTTTGAAGGTGGACGTTAAATTCTGAATTTCTTTTAGTAAGATTA
CTGATCTAGACATTTTATCTATGTCGATTTGTGATGATGTTAGCTATATTATGATAAAAT
TTGTTGGTAATGTATTAGCGTGATTGATTTTGTTTCAGATTTTTTATTTGGTCTATATTG
TTCATTTATTTTTTATTTTTTTTTGTCTTTCGTTAGATGAGTATAGGAGCAAAACGAAAA
CTGTCAATTGGATTTGGAAAAAAATAATATTTTATTGCGTAGTTTCTTATTCTTTTATGT
GTGTTATCTATTTCTCGTTTCATTTGCTTTGTACCTTGCTATTTAGTTTGTGTGTTGTTC
TTGCAATATGTTTGAGCCAGGGTCTATCAGAAGAAATAACCTGGGATCACACTGGGTGGG
CATGTTGTTGTTGTTAGTTTTCTTAGTGTGGTTAATATGTTGATGTTCTTTGGAAAATAT
AATTTGTTCACCTGAAATCATGGTGAATTTCTCTTTTAGTATTGGAACCAAGATCAAGAG
CCTACAAGGTCGAAAGTTTCATTACTTTGTGTTGAGGCTTCAGAAAAATCACTATGTTGC
>T459_00919 СHR_1             :+U  EU:NC; range  -499 to   100.
TCGTATAGTAGCAGATTAACTGGTTACTTGGTGATTCATATTTTTTTTGGTGATTCATAC
GGGTGATTCATATGGGTGAATTAATAAAATAATATTTTAATTGGTGATACATATACTGTG
CTGGTGATTCATAGATAGTGATTCATTTGACTGATTCTTTTAACTGGTGATTCATATGGG
TGATTCATATAATTGCATATTAACAGATTAAGTGGTGATTCATATTTATTTGGTGATTCA
TACGGGTGATTCATATGTGTGAAACACTACAATGATATTTTAATTGGTGATATATATATA
TGATACTGGTGATTCATAAATGGTGATTTATATAACTGGTTCTTTTAATAGGTGATTCAT
ATGTGTGATTCATCATTTGCAGATTAACAGATTAACTGATTAATTAGTGATTCATATTTT
TTTGGTGATTCATATGGATGTTACAGTAAAGTGATCTAAACAGTTGCTAAATTTGTTCCT
TCTTTTCGACATTGATATTATGCGTCGAGGAACCAAACAGTTGCTAAATATGTTCCTTCT
TTTCGACATTGATATCATGCATCGAGGAACCAACAAGGTGATCCCTGTTTCTACCACAAA
>T459_00920 СHR_1             :+U  EU:NC; range  -499 to   100.
GTACTGTTGTTGAATGGGAGCACTATTCTTCAACAATGCAAGATGAGAAAATATTTAAAA
TTTTATTTTGAACTTTTAAACCGAGCATTGATGATTTCAAATACTGCAGGCCCGTCATTT
CAATAGACGGTACCCATCTTTATGGTTTGCACGATTTGAAACAATTAATTGCTGTTAGGA
TTGATGGTAATGGTAATAATCTTCTGCTTGCATATGCACTTGTTGCACGTGAAAGTTTTG
AATCATGGTCATGGTTTCTTAAGTTATTGTGGAGGCATATTGTCAGTGAGAGAAAAAAAT
TGGTCTCATTTCTGACCATCATAAAGGAATATTACAATGTGTTTAATCTTATAATTGGTT
GAGTCCACCACACACTTTTAATAGTTTTTGTGTTCGACACTTGAAAATCAATTTTAATAG
AAAAAATTTGAATAGAAAGCTCGAGAACTTAATGTGTTCGGCCTCCACGGAGCATCAAGA
AAAGAAGTTTTTTCAAAGAATGGAACAAATTAAGATATTGTCCCCTGCAGCATATATGTG
GTTAGATAAATTTTCACTGGATAAATGGACAATGTATAAGGATGATGGTCGTAGATGGGG
>T459_00921 СHR_1             :+U  EU:NC; range  -499 to   100.
GACATAGTACATTTTGCATGATTTTTAAATATTCAAATTTTAATTTTAATATATTAAATT
AATAATGCAAGCCTCCTAGGTCCTGATTTTTCAGTCATTTTTCCTCCGCCTTTCTCTTGT
AACTTTTTCTGATTTTTAAATATACTACTTAAATTTTATTTCACAAAATTTAAAATTTGG
TATTCCCAAAAATTATTTGATATCCTAATGGCACACAAAACAGGTATAGAAGACTAACTT
GATGCACAAGTTCTCTGCAAATTATTTACATATATGTAGTGGTTAGCCTTAAACTAGGTG
AATTTGGGAAATTACCCTCTCCATTTAATTGTTTTTTGGAAATAAAAAGTTACCAAAAAT
ACAACACGATTAATTTAAGAAAACCTTCTCCACATCAAGTTAGGAGAAGATTTTCTATAA
AAAGGCAGCTACCCTTTGCTACGTTATTACTCACAATCATTCTATTACAAAGTATTAACA
AGAAAGTGAAAATATTATTATGGATAAGTGGATGAAGCTTTTCGTTCTTGGTGCTGGCTC
TTACGGCAAAGTCTATTATGCAGTGAAGTTCCATTCTTCTTCTTTATTTGCTGAAGTTGC
>T459_00922 СHR_1             :+U  EU:NC; range  -499 to   100.
ATAAGTTATTTCACCACTAAACGGTATAAGTTTAACTTTTTACGTTAAAAAAACCCAAAC
TCTGTTTTTAAAAATCAATATATAAAGTCTCTTGGAGGTGACAATAATCACCTCCAATCG
ATTTGGATACTCTCCCATATGCCTCTTTCAATATCCATCCTACAAATCTGTAAACCATTT
CTTTGTAAATTCGACAAATTCATCGAATTTGGTGGATCCATTACCAAGTCCAACGACAAA
AAAAGTCATACCAAATGACACAAAATTGATCAGTCAAGTAGCCAACAATACAAGAAAGAG
GACAGCACGAATAATATATCAAGAAAACGAAGGAAAACAAAAACAATTTGTTGAATCAGC
TACTGAAATACCCGAAAACCATTTTTCGAATAAAAGATCGAAAAGGGTGTCCATTGATAT
TGATCTTGAAGAACAACTCAATCCGTAGAGGTAGATCAAGAAGTATACAGCGTATACACG
TGCTGCATATATTGCTAATATGAGCAATAAAGCTGCTGTGAAGTTGGATGATGAGCAGTT
AGCTGAACTTAGAGAAATTTTCCGATCATTCGACAGAAATGATGATGGGAGTTTGACACA
>T459_00923 СHR_1             :+U  EU:NC; range  -499 to   100.
CCGGAGTTTCAAGTTCTTAGGTCGAACCATTAATATCTACTTGTTCTATCTATCTTTATT
TGTTCAGTATATTAAAAATAATTACTTAATTTTATTTATTCAATTATCGAAAGATAATTT
ACCACTGCATATAATATTTAAATAATTTATAATTAACAAAATTATTATAATAAATTTACT
TTTCTATTTTTATTGTTTCTCTAAGAGAGGATGTGTCAAGCGAGGAACATGGACAATAAA
GAGTGGGCGAAGATAGCAACAATCCAATCTCGAATATTCAAAAAAGGAAAAAATCAACAT
GACATGTGTCTCTCCTGACAACAAAAATTACCCAATTTTGTGAAGTCATAATTTAATTCA
AATCAATGTAAAACGTGCCAAATCCATCTCCACCATCCATAAAAACGACGGTCTCAAATC
ACCGTCACCAACCACCGCTTCCGTCGTCATCTCCACCGTCCACCACCGCAACACTTCCAT
TTCCAAAAGCAATCAAAATATGTCCACTCTCTACAATCCTCTAATTTTCACCATTAAAAA
CCCAAAAATTACACTTAAACCCTATACTTCTCTTCCTTCTTCACTTCCAACCCCTAAACT
>T459_00926 СHR_1             :+U  EU:NC; range  -499 to   100.
TAGGTGTTATGAGTTTTGGATTCTAGTCCTTTAGTATCAGTTTGGTACGCAGACTAAATT
ATTTGGATTAAAGTCCTGGACTAATTTATCCTACCTGGGAGATGGGATAAAATAATATAA
GTTGGACGGGATAAGGTGGAATATCTCACGATTAAGACTCGGATAAAATTATACTGCATT
TGATTATCAACTAAATGTGTATAAATTTGATTCTAGGGTTAATCGTGGGATATTCAACCT
TATCTCGCGTACCAAATGACTTATTAAAGTTAGTGGATTCTAAGTTAATGATTTGCACGT
ATTCAGTAGATTTTCATATATACAAGGTTTGGATCAAAGTAACTGGGTTTGGAAGAATTA
GCTCCGCTTGCTGCTATGACTAAAACGAAAAATCATGCTGCTTCAGGAAAGAGAAGAAAG
TACTATTCAACACCTAACCTAAATAATAGCATAATCTATTTTCTTATAGAGTTATAGGGG
CAGGCTTCTCATTCCTCAAATGTTACACCAGATATTTACTTTAGGAGGTCTTAGTGGACA
AGTGAGGCTTGCTAAAGCGGTTGAGCTTCGAGCAGGCTGGAGGGCAAGTGGGAACACTGG
>T459_00928 СHR_1             :+U  EU:NC; range  -499 to   100.
CTCATCGAGGAATTTGGTAGGCTTCTTAAAGTTAGATACATTTCATAAGCATTAGAATAA
ATAATTTACTGATTTTAGGGAGACATGTTGACACTCAAGGAAGTAAATAAATTTGGAACT
TAGTTATGTGCATTAAAGTATGAAATGTACTTTTATTTCACAAAGGTGTGAAATATACTT
CTATTTTACAAAAAGAACATGAAATTTACTTCTATTGCCAGAGTCAGATTTCAGTTGTTC
AGTTGGTGTAGATTACTGTAGCTATGTACTTTGTGAACTATGATATATTTTTTTATACTG
AGTATCGTATTGCTCATATGAAGAGATCTCTCGTCCATCTTATGATGATTTTCTAATTAC
CCCTTTTTCCTGCCAGGTTTTGCAGTTCATTCTCCATGATATGGCTTCTCAGAATTTCAT
TATGACAGACCCGTGCGATTCTAGTCTAGGATTTAGTCTCTCTGTTAAGTACTTGTAAAT
AGTAGCTGCCTGTAGATAAATGGAGTCAAACTGGGTTGAAGTGTTAGATAATGGCCGTAG
GACAGCTGCAGTCGACTCAAAAAGTAAAGTAGCATCTCAGTATGTGGCACGTATAGTTGG
>T459_00932 СHR_1             :+U  EU:NC; range  -499 to   100.
TCATCCATTTAATATTTAATATTTCAGACCTTTTTATATATTTTCACCATTTTTTCATAT
TTCCTATTTTAATTTAGAAAATTATCCAAGAAGCCACCAATAGGAGCTCCCTTTTTCACC
AATAATTTTCGATTCCGGCCACTTTTTTCGGCTACTTTTCCGACAAAAAATTGTTTATCA
CAACTGAAAATCTCCATTCTTCATCATTGCCTCCATTGTTGTTCCATCCTTTTTGAAAAA
AAAAATTCCAATTTTTTTCACCATTTCTACTAGCTCGAAAAGCTTTCCAAATCTGCTCAA
TACCTCGTCATTAGATATATTTCAGTAGTTCAGAAGTCCTACACATACATTTTTCCATCC
CAGAGCTAGGAGGGCAACAATTATATCGAAAATCAGTCAATTCGCATCTTTGTACGGACG
TATTCATACCAGTGATCGACTAGTCATCGACCATCTATAGCCCTAAACATTGATCTATTA
TCAATTTGTGTGGTCTATTATGACAATAGCTGAGGTAGTTGCCGTGGATGGTATTTATAT
AGGTGCGTGGGAGGAGGGTCCCAACAGTTGGAGGTGGAAATCATCTACAAAGAAGACAGT
>T459_00935 СHR_1             :+U  EU:NC; range  -499 to   100.
CGTTCCTACATTACGTTCCTACATTCATGTCTTGTGATATTATTGTGGCGATTATTAGAA
TTTATAGTCGTAGACTCATAGTACTATGATTTGATGGATAATATTGGGAGCATCAACAAC
TTTTCATATTCTTGTGGTATTGCTGCTTTTCATATTCTTTTAAGTCTTATATAATAAGCA
GCAAAGAGGTATCGATATCATCAACATGCATGTATCATCGATATATTTGCTTGATATTTC
ATGAGGAATTGACATAGATGTACAACATTTGAAAACTAGTCATGACAAAGGAAGACTAAC
TATTTGAATGTTCAAAATCAAAATAATCAATCGAATTTGTAAAAATCTGAAGACTCCTCT
TCTTTGTCACCACCATAACCAAGAATTCTGAGTTCTTCGTGCGCACACACATACAAAAAT
AAAAGGGCACACTAATTTTTGTATCAAGTGTGTAAGAAAAGCTGATTTTATTTTCCAGAT
ACCCAATTCAGCAAGGAAGATGTTAGCGTGTTTAGTTGAACGATTCGTCGCCGAGAATGA
CACTGATTCAATACTTGAACCTGAAAAAAGCGAGGACAGCATTTTGAAAGACTTGGACAT
>T459_00938 СHR_1             :+U  EU:NC; range  -499 to   100.
TAAAGGTTGATTATCTCGTGAGCTTTTTTTAACCCCTTCTCTAACATCTAATTTTACTTG
TTCTTGGTGCTTACTTTATTTAATGGATTTGGAATTTTTGTTTAACAAAGGCAAACAATG
TGAAGGCTGATTTAAGTGGACCTTTTTAGGCTATCACATAAATTTAACATCTATTTTTAA
AAGGTGTGCACATGTAGCTCTTTGGAAATTATCCTTTCGAACAATGTTATATTCGGGCGT
AACGGTTGCTCATATTATAGACGAAACATTTGATTGTCAATGTAATGTTTGTAATTCCTT
ACAAAGTTTTAGACTGACTTCAATGGTTTTATCTCTTAATGCAGTTCGTCTTAGACCAAA
TCTAAAACTGTTCTCAACAGTTTTTGTAGCCATGTGTCTTTTTCTGTTCATTGAGATCTG
TTGGAAGTTTTATACCATTCTGTTGTAAATCTTATCATAGATCCACTGGGGTCTTAGAAA
TTATATTAATATGATAAGAATGAAAACAATAACTCTAGGCGCTATCTTTATATCTGGCCT
ACTTGTAAGTTTTACCGGGTACACCTTAGATACCACTTTTGGGCGACTTCAACAACTAAG
>T459_00941 СHR_1             :+U  EU:NC; range  -499 to   100.
AGGGTAATCGATACTTTTCTCAAATATAAAATACAAATATATACATACCTGAAAACAAAA
TAATACAAAATAGAAAGTGAAAAAGAAAAGAGAGAGGTAAGGGGCAGAGAGAGAGAGGGA
AATGGGGGAGGAAGGCGAGGGACATTGGGAGAGTAGCGAAGGATGGATTGATTGAAACTT
AAAGATAGCTAGAAGCTTATGTTTTTAAGATAAACTTTATCAGTATTAGTTTTGTCCATT
ATTTTGATCAATTTTTAATTTTTTTTGCAAACCCCTACTCTAGGTTACCAAACACTACAC
GTACGTATGAAGATTTTTCTTTTTAGCATGTGACATGTCAGTTAACAATTGCCAAAAAGT
ACTAAAAGAATCTTCTACCATCTCACCATTTGCAGCCCACCCATTCTTCTTGAAACTCCA
ATCTTCTCGTTCGTACAATAAAATACTAACAATTCTTTCATTTCTATATATAGTAATAAT
AAAATAATATATAGTAAGTATGTTAGGCATCACATGCTATTCAACTTCCACCATCCAATC
CCTGAATCCCACGTGTCCCTATTCTTCCTCCTCCATTATCTCCACTTTCCATAGACCTCA
>T459_00944 СHR_1             :+U  EU:NC; range  -499 to   100.
CTTTAATAAGTAACCATCACACATTTTTTACTGATTATATTATTTTTCAGATGTATAAGT
TAACATTATACATGTGTTAGTGTATTGTATATTTTAACCTTATACAATTATAAGTTACCC
ATCATACATGACTAACAATTGTTTAGTGTTGGTCTGATTTATGTTATGAAAGTATAAATG
AACATCATACAATCAGTAACTGTTAGCTAATTATGTTATGTTTTTTTTCCAGGCATGAAA
TACCGAATTGATAAAGTCCCACCACACTCATTGCATATGGGGAGCTTATGTAACTGTGCT
TTCGGGGAAGAGATAAAGGAATATTTTGGAGAGAATGTACTGGGAGCATTTAGAAATATG
ATTTTTTGCATATTTCTGGATTTTCCACGGTGCAACTGGATAGGACAGATTTTAAAATGC
CCACTCATGCTTGAAATTCAGCAGGATAACAAAGACGAGCTTCATGTTTGGGTACAAGGA
AAAATCCTCATTTTTCACAATGCTTGAATTCGCCATTATAAGCGGTCTGAAGTGTACCGG
TAATATTGATGATTATATGTATACTTCATCATCTAAATTAGTGTTGATGTTGAGGTATTT
>T459_00946 СHR_1             :+U  EU:NC; range  -499 to   100.
GTTGGTGGATGTATCGAGAGCTAATTATATATTTCGAAAGACCCAAAATAAAAAAAAAAA
TAAAAAAATGTCGGGAGCTAATTATGTATCTTTACAAAGGAAAAAATGTATATTCGTTGG
ATGTATTATGTATCTCGACAAACCCAAAATCGAAAAAAACATATCGGGAGCTAATTATGT
ATCTTTACAAAAGAAAACATATATCTTCGTTGGATGTATTTGAATTTACTTATGTACCTC
GAAAGACCTAAAATTGGATTTTCAGTAATTAAGTTTCATATTGTCGGAATTTTTGTTGTT
TGCCCTAATTTCCAATTGGATTACATGTTTTGGGCCATGGTTTTGACTCTCTTTCACATG
GCCCAACTGTGCTTCTCACCAAAGCCCAATACAGTTAAAAGCCTCGCCAGCCTCCTATAA
ATTCTATCTTAATTTTCCAGAAACCCTAACCTTTGCATTCAGAGCTTTACAACCGGCGCC
GGCGACTCAGTAATCAGCCATGGGTAAGCTCCAGCAACTCTTGCATTCACTTTCAGTTTA
CTTTAAAAGAAGTTTTTCAATTATTGTTGAATGAGTATTGAATTATGGAATTTTGATTTG
>T459_00947 СHR_1             :+U  EU:NC; range  -499 to   100.
TTTTTGCACCTTGGTGTCTGGGAAAGCTTTCTGTGTGTTACTGGAAATGGTTTAGGAAAA
TTTTGATTTTTTGTTGTTGAGGTATTTCATCAAGATTTAGGTGATTTTTCTCTTCTGTGT
CTACTTTGTTATATTTTGAATTGTTTTGATGCTTTCCACACAAAGTGACCAAGTGTTTTT
GCTTAAAAAAGGTGTTGCTTTAACTGTTTTTAGTTGATAAAAAGAGAGAACTGGCTTTGG
AGAAAGAGAAAGTGGCCAACTGGTCATGCTTTTGTTTGCTCAGCATTATTGACATGCTGG
GAATCTCTAAAAGATTTTCATTTTCTAGTTGCAAAAAGACGTCAAAATATTTCAAATCCA
GATATATTGTTTGCACTATCTTTTTTTAATTTTGGTCTGTGAACTTAGTGTTAACTAATT
CTCTGGTTGCTTCTTTGCCCTTATGCAGTTTCAGGTTTTGTTGGTCAGTAAGTAATCTTT
TAGCACAAATTTTAGCAGCATGACTTCAAGATCCTTCAAAGCTTCTGATTCCCAGCAGGG
TAAGCCTCCTGGTGTTACTTTTGCAAGGAGGACCTCATCGGGTCGGTATGTGAACTTATC
>T459_00951 СHR_1             :+U  EU:NC; range  -499 to   100.
CTTTTTGAATTTTTTAGTTTTTTTAAATAGTCCATGAAAATTAAAAAGGAAGAATATAAT
AAAAAGAGAAAGAAAAAGAAGAAGAGAAGATGGAATGAGAAAAATCGATAGAGAGAGAAA
AAATAAAAAAGAAAAAAAAAAGATCGAAAAATAATAAAAAGGAGGGAGACTGTAAAATTT
GGAATTTGAATTTAGAGAACTTTTTAAAAAATTAAAAAGTTTTTAAAAATTATATTTTAC
ACTTTAATTAATTTAATAACAATTTAAATAAAACTCTGACCTATCATTTTTAATTTAAAA
ACTTTTTTTTCATCTCTCGCCTAATTTTATCAAGTAAGTTGAAGAGAAGATTAGATATTT
TAATTAGAATGCCACGTAACCAACCAATACTTTGTTCCACCAAAATTGCGGCTCTACCTT
TGAATTAGCAGACACCAGAAGAATCCTCCCTCCTCCTGACTCTCACCCACCGGTCACCGG
AAAACTACCGGAATAGTAGATGGAAATGTCGGTAATTTTGGCTGACGTTTCGGTTGTTGT
TCCGTCAGTTGCCGGCGGTCTGAAACATTCGTCGTATACATTTTCCGACTCTAAATCCAT
>T459_00953 СHR_1             :+U  EU:NC; range  -499 to   100.
CTCACTATGTGGGAATACACTGGGTTTGTTGTTGTATCAGTCTAACCAATTGCTTACACA
TGATTGCAATATTCATTTTACTCAACTTGATGAAAATTTACATAGTTTTATACTGTTCCT
TTGATTCAGAAATGCCAAATGGTAAAATATATACAGATGTCATGAAAACTGTTAGGGTCA
TATTGTCTTTAGTTCTGATTTGAGGTGATGCTGTTCAAACAGTGACTAACTACCTTTGTA
TATTTCCTATTTAATTAAAATATGGATCAGTCTAACCAATTGCTTACACATGATTGCAAT
ATTCATTTTACTCAACTTGATGAACATTTACATAGTTTTATACTATTCCTTTGATTCAGA
AATGCCAGTGTCATTCAATGAGTGACACGAGTACAATACATTTGACTATGGTTTGTAGGA
TTCCTTCTACACATTGTATTATTTCCTTAGGGAACTGAGCAAGTATTAATTTTGATTTGT
TGGGGGCAACTTCATAGCAATGAAATTTAATCATTCCTTAACATTCTTACACCATATTAG
AGATATAAAAGATCCAGAGCATCCCTATTCTCTGGAAGAGCTGAAAGTTATTACTGAAGA
>T459_00954 СHR_1             :+U  EU:NC; range  -499 to   100.
TTGAAATCACTTTGTTTCCGATTCTTCATGCAAATAAGCCAGTCCTGGACAACGAATTGA
TTTCTGATATGCAGGAAAAAAGAACATCCTATATAACTAAACCTTCTATGTAGGTGCTTC
TGATGCCATTTTGACATTATCAAGCCAAAAGTATATATTCTTATAGGAAGTGGAATAGCA
CCACAGTATATATTCTTTTATGAATTCAGCCTTGTTTTTCTTTTGGGGGTAAATTTATTC
TTTAAAATATTGGTTGGACCAGAATTACTGAAACAACAACCCATGTAGATGTGGTCGGGT
TGGGTTATAACCCCTTTTCTATTTAACTCATCTTTAACCTCTCTAAATCCAACCCAACCA
GCCATTTACCACCTCTAGTATCAGGTTTCATTTTGATGATATTTTTCTCTTTCTGTCCTT
TCTTCGACATCTTTATATGTTACAAGGAGTATTTTTAAATGAGCAGGTGTAAGGCAGAGA
AGGAAGTATTTCATGAGCGATGCAGAAACTGGGAGAATTCAAGCTGCCTAACTTCTTTAA
TTATCCACCTTACTTCACGTAATTTACTCTTGCCCTTATTTCCATGTTTCTATTTTTATA
>T459_00956 СHR_1             :+U  EU:NC; range  -499 to   100.
GCCTTAGAATAAATCAAATCTCATTAAGGGTGATTAAAAGATTATACTTAAATTGTTTCT
AAATTTAGTAAGTGACATTCCTTTCGGTATAGAGGAAGTAGTTGTCTTTGTAGTTTGGTT
AGAAATAGGAATGAAATAGGTTGAAATGGAGCAGAATGGAGGATTGATGATATAGCTGAT
CCCGGCTAGTTGGGAATTAGGGCATATTTGTTGTTGTTGTTGTTGCGTTATATTGGAGGG
TTTTGTTTCCTTTGTTATGCATTTATGTTTCATTTTGTCTCTTTGTATTTTTCTCAAGAA
AAGCAAGTATGTTATTGGTTACTTTGCTTCTGCAGCTTATCTGTCTTGGATTGCACGTCT
CAAGCTTTACAAAGTGAGAATTGTTAAATAATGGCTGTGTAAGTTTCGGATGTTTATCAG
TTGGATTTTCCATTTTGTGTATACTTCAATAATCCAGTAACTATTTGTCTGATTTTCGGC
TTATTGATGTCTAAACAGAGTTGCGTCTGCTCCTGGAAAGGTTTTGATGACTGGAGGTTA
TCTTGTTTTAGAGAGGCCTAATGCTGGTATTGTACTAAGCACAAATGCTCGTTTTTATGC
>T459_00957 СHR_1             :+U  EU:NC; range  -499 to   100.
TTATAATCATTTTGTGTAAACATTATTTCCATTCACATAATTAGTGCATTAGTGCATGTA
ACTTAAACTCATTAATAAATGTCCCTTTCCAGTTTTTGTTTTATAATGGACAAGAAGTTT
AGATATTATATCAATTGATCCCATTTTGGGCTGACCAATGAAATTGGTAGAGCATTTTAC
CAAAAGTGCAATAGGACCACAGGAGTGGCTACTATATTTTAATTCCACACTTTATAGACC
CCATCTACTCAAAAACATTATCCTATCAACTTCCTCATGTCTAATGACTTGGCAGATTTT
TTCTGGTTCAAATTCACTTGCCAAATCTCATGGATGAGAGCACTCCTCACAGGTCACAAT
CAAGAAAATGTTCAAGATTCCAAGCTAGTTTCACTTCTTTTCCAATTCCAAATTTTAATA
TTTTCATAGCACAAAGTTTTAATCTTGATACTACTACACTAGTGAGCTTAATTCTTGAAA
TAAAATGATGGTGTAAAGCATGATGGTTAGGACTTCAGTCCTTTATCAGACTCCATTCTT
GATACCTCAAGAAGATCATGCAAAAGCCAAAGAATTCAACTTCATCTTGAAGGAGCAAGA
>T459_00959 СHR_1             :+U  EU:NC; range  -499 to   100.
TTTTTTCAAAATTAATTTTCTCTCTCTGTGTACAAGTGTTTTTGTTGAAAGTTGAAAGGT
CCAGGTTTGGGAACACCTAGGAATATCTTTGTTTGTTTAAGTTTGACTAATAAACTTTTG
GAACACTTCAACCTTCAAAGTTGGTTGATTCCCATTAAAGTTGCCAACTTTGGCTTTATT
TTCTCTCTCTGATATGTATTTGTCAGCTTTTTTGTATTTGTTTGGGTTAAAATTTTGTGT
TTGGATTCTTGAATTTTCAGATTTCAAAGGTTTGATCAGCTGAGGTAATTGAATGATTCA
AAATTGAGGGGTTTTGGAGTTTGTGACTTTGCTGAAAAGGGTCGTTTTTTTTGTGGGAGA
ATCTTGGTTTTTCATTTGGATGGTTTTTGGTTTATGTTAAGAAGTTTTTGTTTGCTAGAT
GGATCGTTTTGGATGTATCAAGAAATTGTAATTATTGATACTGAGGGTATAGAAGTAGGA
AAAGATTGAGAATTTTTGTATGAGGGACATGGAGAAAAAAGAGGGAGAGAATTGGAGGGA
GATGGTGAAGAGAATGCTTCCTCCAGGAGTTTCTCTCCCCGAGGATGGCGAAAATATAGA
>T459_00961 СHR_1             :+U  EU:NC; range  -499 to   100.
ATTATATAAAGTAACATTAATGTTTTAAAATTTTATTAATATAACTAATTTAGTAAAATA
CACCTCTATTTAAAATTTTCTTAAAAATCAAGTAAAATGAAATAAAATAAATATACAATT
CAATCGACGTCCACCTCGATAAGCTGTCTTCCTAACTTTTCCTTAAAATAATGTCAAAGC
ACAATGGAGAACTCCTAATACCAAGAAGGTGTGAGTACTTGTTTTATAGCAATATAACCT
CATTGTCCGCCTCTCAATATACAAGTCTTTTCCAGCCGCATCTCTCTCGATCGAGAGAGA
TATGATGCATTTCACGATATCAAGGACCAAAATGAACCAACCCCAACACATTAGGGACCA
TTTTAACCATTTTCCTCATTGTAATTTCAGTTAAAAACAGAGGTCAATTTAGGAAAACAG
AAAATAGCAAACAACTACAAATACAACATTTGTTTCCTTAAACCTTAGGGTTTTGCTGTC
TTCGCCATATTGAGCAGCCATGGTAGCAAAGCAATTAGATGACGAACAACAAACCCTCAA
CTATGAATCCAAATCGCATAAGAAAAACAAGAGAAAGCTCGAAGAATCTGACCCTGACGT
>T459_00963 СHR_1             :+U  EU:NC; range  -499 to   100.
GCTAATCACTTAAACTAAAAGAAGTCGTCAAGTGTATAATACATGTATATCAACTTGACA
AAGTAAATAGTGAATTCTCTGCTGAAGAATGCGTGTCACATTTGTCAAAACTAATGCATT
TTTTAAAATTCAACACAAATACAATAATATTTTTTAAGTAAGTTTTAGCCGCTCAAAATT
ACCTCTAAATTTGTACAAAACCATAGGTAGTCACATATTAAACCCAAACAAAACTGCCAT
ATGTTTTCTTCTAACCATAACCATACATCTTTACTTCTTACAAATTTTGTGTGCCTCACA
TATTTTTTCCTAGTGCCAGGACAAAAATATCCTAAAAACCAAAAAAATAAAAATAAATCA
ATACACATTCTTTCATTACATGTCACACCTTAATCTGTAGCTCTATCAGAAAGAGCCTCC
ATAATTCTATCTCTTTCTCTCTAGAAAACAGAAAAAAAGAACGACCTCTCAAGAAACTGA
GAGGAAAAATCAAGAAAATATGGCAGTATGTACAGTGTACACAGCTCAATCACTGAACTC
AACATGTTCAATCTCCACCCCATCAAAATCCCACTTAAGATTTCACCAAAAACAAGTAAT
>T459_00964 СHR_1             :+U  EU:NC; range  -499 to   100.
TCTAACGTGAAATTGCTTTTGCCCTGCTTTTGCATCTGCATTATTGAATAGTTTTTGCAT
TGCATTTGTTAGGACTTTGGATAATCACGTCTCCATTTGTAAATTAATGTGGCTGATTTC
ATGATCTATGTTTAATCATACTGAATTTATCTTTGTAGTCCTGTTTGAAAATTAAAAATA
TGGTTACTGAAATTCTCACATGAATTGACAAGTTTTACGTTGGCTGCCAACCTATCACAA
TCTTCCTCCCTTATCAGGGTTTGAGACCAACAATGTAAGCAAGCTCACGCAGGTAGTGTT
TTAGACGTATTCTAAGACTTAAGAGTCATTTTTATTTCATTTTGTGTGATGATGATATGA
TATGAGGCTATGAGCTTAAATGAAGAAATGTGGATTCATATTGCCAGGCATAGTTGTTGT
TGTGCTGAAATTCTCATAAACTAGAATATGTGCAGGACTTGCACAAACAAAGATAGAACC
TCCTCCCATATGCTACCAAATGGCATCTCAAGTTAACCACAAAGAAGAGACATTTGATTC
ACATTTTCCACGGATGCATCAAGTTAATTTTACCCCAGCAACGAAATTTGGATCTGAATC
>T459_00965 СHR_1             :+U  EU:NC; range  -499 to   100.
AACTTTTTCTCCTTTTTTTACACTTTTTATATCCTAATACTAAAAAAATAATTCAACAAG
AAATTTAGTGTCCCTTTGGCTAAATAGTTTTGAGAATAGTAGCTTTTGCAAATTTTTCCT
AGTTACATATTACATAAAATGGAATGTACAAAAGATTTCTTATGTTCACAGCTACCTCAA
GTGATAGTTTTTGTTAGTCCTATCATTTGGCAAAATCATAAATTAATAGCTGAACTTCAA
TGTCGTAGGACGTTCTTTGGGGGAACTGAAACTTCATCAACAACAATACAATGGGCGTTG
TCTGAACTGATGAAGAACCCGAATTGCATGGCCAAAGCACAGGCAGAAATGAGATGGGCC
CTTAAAGGGAAGAAAGATTTGGATGACAATGATCTCGAAGAATTGAAGTATTTGAAGTTA
GTGGTCAAAGAAACACTACGGTTACACCCTGCAGCTCCTCTTTTGGGCCTTAGAGAATGC
AGGGAGGAAACAAATATTGATGGATACACGTACTATTCCTCTTAAAGCCAAAGTGATAGT
TAATGGTTGGGTTATTGCAAGAGATCCTGAAAGTTGGGACGACCCTGAAAGATTTGAAAA
>T459_00966 СHR_1             :+U  EU:NC; range  -499 to   100.
TCAGCAGTAAGTCCCAAGTTATATCCACTATATCTAACTTGCATATAATAGTTTGAATGA
GTTCAAGTGTCCAGTTGAAACTTCATGGAGTAGAAAGATTCAATTGATAATCCGAGCCAA
GTATAAGGGCCTCCCAGGTCATTCCGCGTAATATTTATAGCACAATTAACTTAATTAATC
ATCAATAATTCTAAAAGTTATATCCATTATACCTAACTTGCATATAAATATCCTTTTGAT
ACAAATTTGGGCTAATAGCTCCATCTCATTTCATTTTTTAACTGTACATTTTATGATAGC
AATACTTGATCAAATACATTATGGGCTATATATAAATTTGACACGCTACCTAATTAGAAA
CATTCACTTAAAAAAAAAAACTCTTCTTTCTGATCTTCGTCATTGTGATAGTATGGAGAT
TTTGTACATCCATTACAACTTAGTTTCAATTTTGATTTTCTTGTTACCTCTATTTGTTGT
TGTTAGAAAATGGAAAAAAATGAACCAAAGATCATTGCCACCAGGTCCATGGAAATTGCC
TATTATTGGAAGTATGCATCACCTTATTGGAGCACTTCCACATCATACTACAAATTTAGC
>T459_00967 СHR_1             :+U  EU:NC; range  -499 to   100.
ATTTACGTTTAACATGCATTTTTTTATAAGTTATGATGATGAGATGATATTTTACTTATG
CATTTCACCTCTATATACTCAGTACATCCTCAAAGTACTGATCCACATATATGTCTATGT
GCTACATCGTCTAATAATATAGGTATGAGTTGTAGCACGCATACCATATTCAGACAGTTG
CAGTTTCCAGTCAGCAGGTGATGAGTCCTCTTGATTCAAGGGCTCAAGTCAGTCATACTG
TTTGAGCAATATTTTATTTTTCTTTATTCAGTCGTATTGAATTGGGATAGTTGGGGGTCA
TGTCCCAGCTACCTATAGTCAATACTAGTAGAGGCTTCATAGACAGTCAGTAGAGTTAAT
GTATTTGCTTCCAATGTTGTTTTGTAAAAGCAGAGTTGTAATCATTTCAATTTAATTTTT
GTATTGATTAGATCCAGAAAAGAGCTATCTTCCACTTACTTCATTCAAATTTATGTTTTT
TATTTAGTTGCTATTAGTTATGCCAGTAGAAGGGTTATCTTGGGATCACTTGTGGTCCAA
AGCACCGTGTGACATATCGGGACCATTTTCAGGATGTTACAGGTAGACTGGGTCAGCAGA
>T459_00968 СHR_1             :+U  EU:NC; range  -499 to   100.
GTTGTGATAATTGATATAGTTGTCCAATAACTATTCCATTTGTTAAAACAGACGTATCTT
TTTTTTTTAATAAATTTGTTGGAGCGACTTGTCCCCTTTTCTTTTCTTTAGTGGAGATTT
GGTCCTTTGACTCATTTTTCTCATTCCAAATGTTGGTTTACAACTTATAAAGCAAGGCTT
GTGGCTTCCATACTAATGTAATTTGAAGCAACTATTTGGGTAGCTTACAACAAAACACCA
AGAAAATCATAATCAACAAAAAACAGTTGAATCCTACTCTTCCCAAGTTATTCCATAATG
GTGACTAATCAATTTCTGTTATTAAATTTCCTAATTCAATCATCAAATTGCAAACATTCT
TAGCAGTTTTTTTGCTATTATTACTACCTAATAAGCTAACAAATTTAACAATAGCTTTTT
TGGTTCTATATAAATGCAATATGGGGTTTTCTTGATTTTGTGTACTAAGACTTATTAACC
CCTTTTTCTTGTTATCAAAATGACAACTTTCTTGAAACCCCATTTTAACTCCAATTCCAC
TGAAGGTGAAAAAAAAGGTGGTAATGGTGAAGTTGAGAGAAACCCTTCTAAAATCCATTG
>T459_00969 СHR_1             :+U  EU:NC; range  -499 to   100.
TATCTCAAATGTATTACAATTAGGGGCATTACCTGTTATCATACCGTACCATACCATCAA
ACCAAACAAAAAATTTATTATTAAATTACAGTAAACAATACAGTCCATCCAAATATTATG
AACCACAAGAAACCACCATCCAAACAGGCTGTTACTGTGTTTCTCTCTTGAGTTGTCCAG
AGAGAACCATTCCCACACTCACAATCCCAATATTAAAAAAGAAGCATTTTTTCTTGAACC
CCACAATGATACAAATCAAGAAAATAGTTGAAAACTGAAAAAAAGTAGTAGCAGTAGGCC
ATTGCCGATTGATAAAAGTCCCATATATATCCATAACAAAAAATATTCTCTTCTGTTATT
ACTTGTTACTACTATACTATTTATATACCAAATATACCTTTGTGCTCTGAGCTTATATTA
CCAATCTTCCTTATTAAGCCCAACTTTTGTTTCTGTTTAGAATTCAGTTACTTCCTGGTG
TTGTCATTGTTTAGAAATTATGGCAACACTTAGTGATATTGGGGTTTCAGCATTTATCAA
CATTCTTGGTGCTTTTGCGTTCTTGTTGGCTTTTGCTCTTCTTCGACTACAGCCTATCAA
>T459_00972 СHR_1             :+U  EU:NC; range  -499 to   100.
TCCAGTACATTTATAAAATGTGACCTTTTGCTTGATAATGATTCTACAATAAATAGATGG
TTAATTTATATGTCGATCATAATTCATAAGGATGACTATAAACTGATCCAGTCCAACAAC
ATATTCGTCGAGTTAGGGATGATGTCAATCTTGATTCTTCGATAGACAATGTTGATGCTT
ATGATATTTAATTATTCAAATGAGCCTGTTCAACAATGCATATATCTTTTTGAGTTCTAT
TAGCAAACAGCAGAGATAAAGCAAGAAACATGAGGAAGAAAAAAAGAAATTATAAAAGTC
AAAGAAAGGAACAGAAACCAAATGCAAATTGAGGTGACATTTCAGCTAAAAATACAAGAT
TGTCTGGCTGGAAAGTACCTAATAGAATTGACTATTCTCCAATGCATTATTGACCTGGAA
CAGTAAACAACCTCAAATTAGGGAATGATACATTTTATTATCTGCAGTAACATTTCTTTC
TTTCTTTCTGGCAGCCAAAATGAAATCTTTAGCCAGTTCCATTTTCTTCCTCATCTTGAC
CTTATTCTGCAGCCAAACATGTATCATTAAACTTACATCAGTAGCTGCAATAACCTCAAT
>T459_00974 СHR_1             :+U  EU:NC; range  -499 to   100.
TGCAGCAGAAGAATATATCTGATGCAACAGATTAAAATCTGAAGCAACTATGAAAATCTG
ATGCAACAGATGAACAATCTAACAGATCATTCATCTGTTGCGATAGAGGACTCTTCTGTT
TGGAAGAAATCTAAACAATATTGACCCAACAAATAACTCATTTTGCAACAGATGAGTGAT
ATATTTCAACAGTTCAGTGATTTATTTTTTTGTCTCCAACGGTTTACTCATCCGTTGCAA
CAGGTCGGTTATATGTTGTAACAGCTAATATACTTGGTGCAACAGTTTAGTGATTTGTTT
TATTGTCTCCAACGGATTACTCATCCATTGCAATAGGTCAGTTATATGTTGCAACAGATA
AACTACCTGGTGCAACAGATATGTGATCTATTTTTACTGTTTTCAACGAATTACTCACCC
ATTTCAACAGGTCGGTTATATGTTACAACAGAGAAACTACCTGGTGCAACAAATATGTGA
TCTGTTTTTACTGTTTCCAATGGATTACTCATCTGTTTCAACAGGTTGGTTATATGTTGC
AACAAATAAACTACCCGGTGCAACATATTAGAGATCTGTTTTTATTGTTTCCAATGGTTT
>T459_00975 СHR_1             :+U  EU:NC; range  -499 to   100.
TGATACATCTCTGATTATAAAACTAGCCTTGAACTTACCTTCCGATGATTGTCTCTCACT
TATTCTTTGTTCTGATTATCACAAGGATTTTGTTTTGTTTTCATACAGATCACTATCCAT
CTTTGGTTTCATGTTAACCATTGTGTTTTTAAAAATATTAATTCTCCTTATGCTATGGTT
TTCACGACGCCATCAAGTTTCCAATTCTAACTTATTCCAGTATAACATCACTTGATGACT
CTCACACACACAAACGTACTAGAAAGAATAACTAGAGATGAACAATAAAAAAAAACTGCA
TAATGCCAAAAGCTCCTTTTATGAAAACAATGTATTCCACCCTTGCATATATCCTTGTAA
GTTTCACAAAACCAGCTGTTTCTTGCTCATAAAAATTTCACACCATGTTAAGGCCCTTAT
TGTCCTACAAATACTCCTTACAACCTACTAGACAAAACAAAGGAAAAAAATCATTGTTTC
TTCTCTTTTAAGTGCGGAAATGGAAGAAAATACTTATGAGGTAGAAAGCGCTTCAACTCG
TAGGCCAAGATCAATGGAAGATGAAGAGGACATATCTCAACAAGATGTTCATACAGTAGG
>T459_00976 СHR_1             :+U  EU:NC; range  -499 to   100.
GCGCGTGTAGACCATTACCTAAAAAGATTTGGGTATGAGCTTTTTAGATGGATATATACT
TCACTTTAAAAATAGTTTGGGGAATAATAATTATATTTTAAAATAATTTAAGAGGATCAT
AGACCCGCAAAATATAAGTGTGTAGTTGAAATTTGGGTTAGGTGACTTTTCACCATTTTC
TCTATTTGACACCTATGATAGTATTACACAAGTAGCTTTCCCTCCATGCTCCAAAGTCTA
AACAAAAAGACAAAACCAAAAAGAGAGGCAACGGTACCTTAATCGTACATTCAAAAACAA
CAAAAGAAGAAAAAAACACAGCTAGCATTCCCCCATTGGACACACTTTATTCTTGGCTCT
TCAACTTTATTTTTAAATTTATTTTTTCTACCTTGTGCCAAATGATGATAATGATGAAAG
TAGTACTAAAAACTTTGGTAAAATCTCTTTATATATCTCCTCATAAAGAGCTGAATCTGA
ATATTTGTTGAAAAAAAAAATGGGAGGGAGTGTTATAGAAAGAAGAGGAGGTAGTGTAGT
TTGGGTGTTAAGACAAAATGGAACATGGTGGCCTGGGAGAATATTGTGTAGTGATGAGAT
>T459_00978 СHR_1             :+U  EU:NC; range  -499 to   100.
TAACAGTAAAAAGGAATAAAAGGAGTACTTTATTAAACTCAATATCTAAATTAAAATATG
ACAAATAAATTAAAAATCAACTTATTATAAGAAAGAATAAATTTTCGGCGGTCATATCAT
ATGTTTCTTCAGATTCCACGCCGATCTTTCCTCTCCGTGTTCTTTTTATTTTATCAAAAT
TGATTCCCTTTTCCCCTGTATTATTTTTTTAATCACCTCTGCATGTACGGATTATTATGT
AAAGCAAAAATTTACCTCTATTGAAGTCCATTCGACTCTTTATCACCAAAAAAAATAAAA
AAAATAAAAATAAAAAAAAGATTCAATTTTTGTTGATCATTTGCTTCCTTTTCCACTTGG
GAATTCTTGAAACTAGTCATTTTTCTACTTGATAAACTTTCTTGGTTCTTTTTTCTATAC
ATTTTTGAAGCCTTTGGGGTGTTTAAAGAAAGAGTTTTGTTGTGATTATTGGAGGAGTTT
TGAGGAATTTGGAGGTGTGATGGATAGGATGTATAATGGTGGTGGAGATGGTTATGAAAA
TGGAGTGGTGATGACAAGGGACCCAAAGCCAAGATTAAGGTGGACTGCTGATTTACATGA
>T459_00979 СHR_1             :+U  EU:NC; range  -499 to   100.
TTTTTTTCAATTATTATCCCCTATGAAATTATTTATATTGTGTAGTTTTCAATTATCCCA
TAATGGGCGTTTGAGCATATTTTCACATGGGTAGGTCCAACTGCTTAGTGCTCCCTTCCT
TTGCTAATATTACATTTAGATTCGAGAGTTTAATAATTTTTTAGTCTCTTACATTTTTTT
TAAATAAATAATTTGCTGATAAATTTTTTCTTGTATATTAAAGTTTTAGAGCAAGCTTCA
TATATAAATGAGTTAAACTTCAACAACACATTTAAACTATTTTTGTTTTGAGTTATGTTT
CGCTAATCATTAGGTGACGGTTAATATAAGAAACTAACGTACACTTCCAATAATTGAGAA
TGTAACTCAAATAATTGAATTAGCTTAGTGCTTAACTCTCTCAGATCTATATATATAACC
CATCCAGCCTTCTTTTCTTTGTTGATATTGGAAAGAAAAAACTATACTCCATACCAAAAA
CTATGGCAACAAAAAGTAAATGTTGATTGTGGGAGGAACAGGATTCTTAGGGAAAAGATT
AGTGAAGGCAAGTTTAGAAAATGGTCATGATACATATATCTTGCAACGTCCAGAAATAGC
>T459_00981 СHR_1             :+U  EU:NC; range  -499 to   100.
TAATGAAGGTGTGAATTTTCGTTAGTATAAAAGGCAGTTGTTTGTATAAAAATTATACTA
AGGTCAAACTTGATAAGTTTTTGAATAATTAAAGAATTAAAACTGATAAATTTATATTTA
AGGACTATTTTAGATCTACTACTATAGACAAGAGACCATTTATGCCCTTTTCTCAAAATT
AGATGATCATCATTGAGATATTAAGATTTTTGAATAAAATTAAGTATATTACTAATGTAT
ATAATTTTCTTGATGTAACCGAGAAAGTTACTGTCATGTGATCAAAAGTCGTGAGTTCAA
TTTATGAAAATAAAAATATAAGATAAAATTATATACAATATATTCTTGTGATGCTACGCT
TCTACAAACTCGCACATAGCGAACGGTTTAATTCACCAGGGCCTATGCCTGTAGTATATA
TTATTGTGGTTTATGAAGGAGGGGAATACAGTTTATTATACTCTTTTCAGCTTCTCTCTC
CTTGTGGTTGGAATTCAAAATGTGGTTATCCACTTTCCCAACTGCTCTGGCAGTTACTGT
TTCAGTCTCTTCTCTTACTCCACAGGTAACTTGTTTTTTTTCTTTTCTAATTTTGTAGGG
>T459_00982 СHR_1             :+U  EU:NC; range  -499 to   100.
TTGTTTTATTTTGAGCCGGGTGTCTATCGGAAACAACCTCTCTATCTCACATCTGTGGTA
GTGGTATGGACTGCGTACACCTACCCTCCCTAGACCCCACTTGGTGGGAATATACTGGAT
ATGTTGTTGTTGTAGTAGTAATTTTTTAGAGTTACTTTTGGTTTAGGTCAATAGATCCAA
AATAGTTGCAGTGTCTAAGCACCAGTAGCTTGCAAATTGAATGGAGGACTCTTTGAATGA
GTCCAAACTAGCTAGTTGTAGGTAGTAAGTTATTGGTAAATTAATCAAAATGCACAAAGT
TGATCACCAACCCTAAAGAAGAAGATAATTTATTATATTACAAGTACATGTCCTGCTCAA
GTCAACTTTGAACTGTCCATATTTCATTCCAACATCTTACTTTGTTTCAAGAATTACAGA
TTCAGTGTTTACTCACATAATTTTGTGTAATCTTAGAACCCTTCCACATATCTAATAGAC
TTTAAAGTGAATTCAACATATGGCTGAAGCTTTCCTTCAAGTTCTGCTAAACAAATTGAC
TTTTTTCATCCAAGGGGAACTTGGATTGGTTTTGGGTTTCGAGAAGGAGTTCAAAAATCT
>T459_00983 СHR_1             :+U  EU:NC; range  -499 to   100.
TTATAGTATTTGCAGTCATTTATAACCCTAAACTAACAAATGGGGTCATTTTTAAAGAAA
TAAAACATTTAGGAAAAATTTTGAAAAAGAAAAATACAGTGAAAATGGAAAAAGTGAAAA
TAAAGTTTGTTTTTCAAATTTTAAACACAACTTCAAGTTGTATTTGAATTTTTCATGACC
AAACAACCATTTTCAAATTAAAGGTAAAAAAAAATATTTCTCATGGTCAAACGGAGTATA
CTCTATGGACAAATAAAAGGGAACATAGGGAACGGAGTACCTTGTGTTACAACTCCAGTT
GCAACAGATTAAAGCAAAAGCAAAGTATTGAGATTCTTTTCTATAAAAAACAGTTTCCAT
GACACGAAAAGTATATATTTATTCTCCCATTAATAATGTATTTATTACAAGTAATTCACA
CACAAAACATTAACTTTGTGCTCATTGTTTAGTCATCAACAATTTGTGTTACAATTTCCA
CTCTAGACATATCTAACATATGGCAGAAGCTTTCGTTCAAATTCTGGTAGACAATATCAG
TTCTTTCCTTCAGGGGGAACTTGTATTGTTTTTCGGTTTTGAAAATGAGTTGGAAAATCT
>T459_00984 СHR_1             :+U  EU:NC; range  -499 to   100.
ATGGCGAATTAAATGTCTTGAACACGGCAGGAAGCGAATAACCTGGACATAATTGAGTTT
GTAATTACTCAAGTCTACCTTTATTTTATTTTATGGTAACTTACTTTCTCCCTTCGATAA
TACTTGTTTATTATTAACTTGACATTAGTGTTAAAAAATAATAAATAATAAGAATAATTT
TATTATATCAGTCTTTGAATGTAATGAATTTAATGTCCTGAAAAATGCAATGAGTGATAA
TAATTCTAATAGCAATGGCAAAATGAGTAGAAAAAGACAAGTAGTGTTGAACAGACAACT
AATATCCTTATATTCGGATGTCTTAAACTTATTATTCATTTTATTACCAAAGAGAGCTAA
AGTCAACTTTGCACTGCCTATATATATTCAACCCAACATCTTACTTTGTTTACTCACAAT
TATAGATTGATTGTTTACTCACAAAACTTTGTGTTAAAAGTCCAGTAATCAAGACTCCTT
CCAAATAACTAATATACGTATGGCTGAAGCTTTCCTTCAAATTCTGCTAGACAAATTGAC
TTCTGTCATCCGAGAGGAACTTGGATTGCTTTTCGGTTTCGAAAATGAGTTCAAAAGACT
>T459_00986 СHR_1             :+U  EU:NC; range  -499 to   100.
TGTCCTAAATTAAATACTAGCAAGTACTAAACAAGAAAAAAAAATGAACGTAGGTTGTGT
CAACTACCAAGTTAAGCTCTTATTAAAAAAATCATACATTTATTTTCTAGCAAACGCCAA
TTTTACGTACTCCATTTAGTTTCAAAATCATCATTGTGTACCTAAAATTTGTCTGGAGAT
TTGGATTGTGCAATTTAACTTACAAGAGTTTATTTATCCTTTTTATTCTTGCAGTGAAAT
TTATATTCCCTTTCTCAAAATAATCTCAGATTTAAAGTGTAACACATGACGTGTATAAGA
ATTTACGAAATTCAAATTGGATGATTAAATTTCAAATCAAATCATGTTCAATCACCAATG
GACCCTCGACAAAAAGAAGTGGCCCCATAATTCATTTGATTAGCCAACTTTAACCAAGAA
ATAAAAGATGCATTATTTACTCATCAACTTTGCGTTACAATTCTCAACTCTAAACTCAAG
CTACCACAATATTCAACATATGGCTGATACTCTCATTCAAGTTGTGATAGACAATATCAC
TTCTTTCCTTGAAGGAGAACTTGCGTTGCTTTTCGGTTTTGAAAATGAGTTGGAAAGACT
>T459_00988 СHR_1             :+U  EU:NC; range  -499 to   100.
TGAAACTATTCCATCCTTAATCATCAAAGTTTTAAGATTTGAGTGCTGGATAGGGAGAAA
ATCATGTTGGAAACGTCATTCTTATCATAAGCTCTTTAATGTGCGATTTAAATTAATCGT
GACTTTAATATAAATATCGAATATCAAGTGAGAAATAAAAAAAAATTATTGGAGGGACAG
ACGGTGCTACATATGGAGAGAGTAAATAATTGGGTGGGCTATTTGGGTAAAGATTCCAAT
AATTAGTGAGGTGTCAGTTGTCATGTCACCCAGATGCGAAGTCAGTGCGAGGCAGCATTT
TTCGACACTTCCACTCAAATTATTATATACTAAAATAATATACTTTCTTTCTTTCCCAAT
TATTAAGCAAAAAAAAAAACAGAGAAAAAACAAAGGGAACTCTTCCATTTCTTTGCCGCT
TCGCTCATTCAACCCCCAGACCTCAGGGCCTCTGCTTTCTTCGACCCCAATCTCCTGAAT
TCTATTATCTAATTTCATCATGAGTCTCTTTGGTCTTGGAAGGTAAAGTTATAATCTTAT
TAATGTTTTGGGAGTGTTGTTGTTGTTGTTTTAAAAAAAATTGGGAATTGGGTGTTGATT
>T459_00989 СHR_1             :+U  EU:NC; range  -499 to   100.
TCTGAATAACAACGTAAGATTCAAAAATTGTACAGCACCTATGTAGTTACATTCTCTCTT
TGAAAATTCTAAAGAAACCCTTGTAATACAAGGGAACTACAGTAGGCACCTTAGTGTTAC
AAGACTAGTTTCGTACGACCTTTTTATGAGGGACAAAAAAGCAAAGTCACCGCTACAAGG
GTTATTATGTAGTTTACCCCCTTTCTGCCTTCTTTTTTCTGTTAATAATTGCTTTCATGT
CATTTCTCATGTCGCCACGCCACCTAAATTATTTGTGTGCTTTAACTCCTAATCATCCTA
AAAGGTTATGCAGTAATGGAATTCACTTTTTATCCTTTGGCGTATTGATGGTGGAAACAC
ATGCATAATGCACCAGATTGTTTCTTGGACATCATAAGTGGTAATTTTCTACAGAGCATA
TGTGAGTATTAAAGTATTTAACAATTACTCTAGCGTGGTACCAAATATCAGTCTTCATTA
ATCTGAGACATAAACTTCCATGGGAACATTTCTTGGACATCTCGTACCTGGCTTGGCCTT
AGCCCTCCTTGGTTTTTGGCATACAATTAGCACCATTAGATCCAACTATCAAAATGGAAC
>T459_00997 СHR_1             :+U  EU:NC; range  -499 to   100.
TTGACAACAAGGGAAAGAAGTAGTGTATAACAAACGCAAAAGTATATTCATCAATCACTT
GAAACTTTTGATGGTAAAATATATATGTGCTTACACTAAAATATATATTTATTATATTAA
AGCATGAAAGATCTTTAAAAATGATTTGAATTTTTTACACTTCATAAAAACCTACGCAAT
AGATAAAATTATCTAATTTTAAATAATCAATAAATTATTAGAGAAAATTTTAACTGAAGA
GGCAAAAAATGATCAATATTTTGGTAGAATTATGATTACATTCTCCTTTTTGTTTCGTGG
TTTGTTAATCAATTAGAATAGAATTAGGTATTCCTACAGTGACAACACATTTGGTTCCCA
GATTAGTTAGGAATGGATGTTTCCTGTAAGCCTATTTAAACAGGCCGGAGTAGGCTACGC
TAGCTGCACTCTAAATCAGCGATGATGAAGGGCTGGGAACAAGAAGATGATAAAAAACTT
CTTCACCTTGAAAAAAACCATGCCCCAACAATGGACAATAATTGCTCCTGTTCCTGGTCG
TACATCATCTCAATGCATTGAACGTTATGATCAGCTTCTCGAGAATTATGACAAATTGCT
>T459_00998 СHR_1             :+U  EU:NC; range  -499 to   100.
TTTCAATTTCTTTCATGAAGAGATACCAATGATCACCATTCTCATCTGGCCTTTCTTTAG
AAGCCTTTTGATTTTTTGGCTACTTCATTCAATGATAACATGTTTATTTAATCTAATTTT
TCAATCAGAAATTTTCAACTGAAAGAAAAAAACACGAAATTATTAAAGAGAGAAAACTTA
GTGTATATAGTTAAATAAGATAAATCAAAACTAAGTCATGATTAAACAAAAGAAAAAAGA
AAGAGATAAAGTCAATTGTTGATTGTCTCTTTTGGAAAAAATGTTGAATTTGTATTACAT
AAAAAAGTAAACCAACAGGTGTTGGATTAGAAAGATTAAGGGAAGCAATGTGCATTCTAG
AAAAAAATAATAATAGTTTGTAGTTTGGCTACATTTCTCCAGTACTTAAGAAAATTAATT
TATATATGAAAATGAGAATGATAAGCCTCCAGTTGGTATGGCGCTTAACAAGCCAGCTGA
AGTAACTGTGATACTGAAGATGCGATTGTCGAAACATTGTGATGTGGATTCTTTGAGAGA
AATGGTGGAGAAATTAAGACTTAGTATTGGGAGACAAGGAGCAAGTTTTATCTTATTTGA
>T459_00999 СHR_1             :+U  EU:NC; range  -499 to   100.
GGAGGCTACACAAATATTCAGTTTCACTTGTCATAATTCCATATTATTTTTACTAAAATT
TGTAATAATACTATGGGTAAAAGAAAAAAAGTAAAAAATAAAAATGTATTTTTGGCAAGT
AAAAGTGAACAGAGTGAGTAAAAGTAAAAATAAAAATGTATTTTTGGCAAGTAAAAGTAA
ATAGAGTGATGGAAGCATGTGGAGGTGCTCATGTCAGTTTTATTAGGTGATTTGAATTTT
TTACATTTTATTAAAAATCTGTGTAATATATAAAATTATTGAATTTTAAAGGTTTTGGTT
AAACTAGTATGAAATAATTTTTTAGAGAAAATTTTGATTTAAAAGATACAAAAGTGATCA
TAATATTTATTTTGGTAGAATTATGATTACGTTCTACCAAAAAGCTGCCGCCGCTTGCTT
CAAAAAGAGAAACTGTAAATCAACGATGATGAGGGGGTGAGAACGAGAAGATGATGAGAA
ACTTCACCTTGCAAAAATCATGCCCCAACAATGGACAATAATTGCTCCTATTCTTGGTTG
TACCTCATCTCAGTGCATTGAACGTTATGATAAGATTCTCGATGGTGAGGGTTGGGAACG
>T459_01001 СHR_1             :+U  EU:NC; range  -499 to   100.
ACACCAACTTTTCTTTCCTTTTTAACTACAAACTTGTTAGTATTAATCTGGAATGTTGTT
AGTCCTTAAGTCCTACTGCTAAACTCAGCACCTTAATTTTTTTTTTCAACAAGAATTTGA
ATGTTAAGTAAATAGGTTTGAATTCTCGTTTGCAATCAAGATTTGATTAAAATTTATCTC
TTTAGGTTGCTTCTCTAGGTGGGATTTTGTATCGAGTCAGAGTCGAGCTAGGATTTTGAG
TTTATGAGTTTTGGATTATAGAAAAGACAATTTATTGGTTTTGGATAAATTAGGATTTTA
AACACAAATATATCATTTAGGGGGAAGCTATTGAGTTCTGCTGAACTCGTAGACAGGCTT
GTAGCTCTGCCCCTTTGGTAGGAACTGATCAATGGTAGCATTGTTAAGTACTAGTTCATA
AATCTTGGTAGAAAGTAAAATCAAGTAGATTTTAGTCTACTTACGTGTCGAGAAGTTCAG
GGAAGGGACAGGATAGGAAATGGAAATGGAGGGAAGAGGATATTCAGATTTCTATAGAAA
CACAAGCGAAGAATTGTTCATAAGAACTATGATGGAGAATTCAGTAGGAGGAGTGCCTGT
>T459_01002 СHR_1             :+U  EU:NC; range  -499 to   100.
AAATCTATTGAGTATTGGTCAAATGCTAGAACAAGATTATATGTTACTGTTTAAAGACAA
AAAATGTATTGTTTCTGATTCTAGCGGCCAAGAAGTGACAGTTGAAATGATAAAAATAAG
TTTTCCTTTGAATTGGAAATCAAATTCTGAGCAAGTTTGTAGAAGTAGTCAATGTGAGTA
GGTTATTTTGACCACCAAGCACAACGATGACAAACAGTATATCTGGGAATCATCGGAATC
ACAAGCAGGTGGTTCATTCACTGTTACGAGGGATGTAAATGCTGAGCAATTAGGCAGAGG
AATAAAGATAACTCTCTTCCTCAAGGAAGACCAGCTGGAGTATTTAGAAGAACTGAAAGC
TTTTATAGAAGAGAAAAATCTTAAGATGGATTATTTGGAGCAGAAGATGGCTTATGTTGA
ACAAGAAATTAAATAGTTAAAATATAGTTGTATGATGCTGGAGTCCTCAAATACTGCTTG
TACACGTGCTAATGAAATAATGATTGACCATACTGATGATGGACACCTGAAGCATGAGAT
GATTTTCCTAACTGGAGGATATGATGGTGTATCATGGTTATCAGCATTGGACTCGTATTT
>T459_01004 СHR_1             :+U  EU:NC; range  -499 to   100.
TCATTGCCATTAATTATTAATTAGACAACGATAGAAGTATGCATACACATGTATATATAG
AATGGTATTTGAAAAGGAAAACTTAAGCACTTCCTAATTACTTCCCCACATAAATAGCTA
GAGAAGTTGTACAAAATGGTTGCAAGGACTATGATTATAGCATTCCTAGTTTTGTTAACG
TACTTCTTAGATACTAATGCAGCAAATATTTCAACTGATGAAGCTGCAATTTTAGCTTTC
AAAGCTCATATAACTTCAGAGTCGAATGGAATATTGTCAAAAAACTGGACAAAAGGGACT
AACATTTGCAATTGGATAGGCATATCTTGCAGTAAAAGGCATCAAAGAGTGACATCATTA
GTCCTTAAAAGCTTTGGATTTAGAGGTTCAATAGCTAAAGAAATTGGTAACCTCTCATTC
CTTAGCTTTTTGGACATTGGAAACAACAGTTTCCATGGACAAATCCCAGATGAAATCGGG
CGTTTGAGGCGTTTAAAATATGTCTTTGCAAATGAATAATCTTACTGGTCAAATCCCACA
AAGCCTTGGATCATTTCTCACTAGGCTTCAAATTCTTGATCTTTCTGGAAATGATCTATT
>T459_01006 СHR_1             :+U  EU:NC; range  -499 to   100.
TTTGACTTTGTTGTTGCACATCCCGAAATGAAGAATTGGTTGTATTTGATTTCATAGCCC
CAAACTTGCTAGAATGATGAGGTTTAAATGTCATACATATTACTATTAATTGATACTTAA
TTTAATTGCATCTGCATATTGATTTTTTCATCACGTAGTCTGAAATATTTGATAATATGT
GCAGCACATCGATGCCATTTTTTACTACCTTCGAAAGAAGTCCAAGTTGCAAACACAAGA
ACAATATAGATACATGACAGTCAATTATTTGTACAAAGTTTACATCAATAATGCCTACGA
TAGGTATTGTCAACAACAACCGCAAGTTTTCTGAAATGAGGAATGCTTAATCAACATCAT
CAAAGGTTTTAGTATTCCGGCTGGCGTACCTTTTCATTTGGTCGATGAAGTGTACATCCC
AATTAATTATGGTGATGGATTCCGTTGGGTGTTGGCTGTCGTCATTCTAAAAGAGAGGCT
CATCCGAGTTTATGACTCGATGTCGCGAAGAAGATATTCCGGGCCGCTGTCTGAGATACA
AAAGCTGGCCAAAATATTTCCTACTTATCTTGATATGAGTGGATTTTTGGACCAAAAGGT
>T459_01007 СHR_1             :+U  EU:NC; range  -499 to   100.
TTATTTTATAACTTTATTCCAAGATAAATTATCTTGAGATTATTATACCACCAAAGATTA
TTATACCACCAAAAAGGTGGATAACTTATTTTGATACTATTTGTTAATTTTGAAATAAAT
TATTCCAAACTCGACAACCAAATAAGACACCAAATATTTTAACCCTTAATTATTTTTTAT
CCCGAAACTATTTATTTTAATACCTTACACCAAACAACTCATCAACACACAATTTTCTTT
TTATTATTTTAACTCTAAGGTTCTTGCCATCAAAAGTTGTGATGCACTGAATGAGGCTGA
TTATGAAAAAATCTTTAATAGAAAGTGCAATTTCTTAATGAGTCTTACTCAGCGTGAATT
TAAATTAATTGTATTTCAATATGAATTTCGGTGATCGAAGCCCTCTTATGATTCTTTATT
GTTTACTCTATGAAATTATTTATTATTGATTTAAAGAGAGAAATGCTTAATTTTTTGGGA
GTGGAGTGGAGAGCTGGTTATGATGTATGCGAGCTTATCCTTTCCTCAGTCATCAATATT
TGAACCCACAAGTAAAAGACAATTGCTGCCCTCCACCTTTAGCTTCTCTTATCATCATTC
>T459_01009 СHR_1             :+U  EU:NC; range  -499 to   100.
CTGCTACGTAACTTCTTAATAGCTCATCACGTGACTATTATTATTAACTTTGTCCTAAAA
ACTGCTACGTAACTTCTTAATAGCTCATCACGTGACTATTATTATTAACTTTGTCCTAAA
AACTGCTACGTAACTTCTTAATAGCTCATCACGTGACTATTATTATTAACTTTGTCCTAA
AAACTGCTACGTAACTTCTTAATAGCTCATCACGTGACTATTATTATTAACTTTGTCCTA
AAAACTGCTACGTAACTTCTTAATAGCTCATCACGTGACTAACTATAGTGTTTCATCCTC
TGCTTTATAATATATATAGATATAGATTTTCCTTTTACTTCGTTTTAAAAGAATGCCCTA
GTCAAACGTGACTTATAAAGTAACATAGAAGTATTTCTTAAATTATGTATTTTAAGATGA
ACCGGCAGGTTTTTGTGTGCTGACTTTTCTCACTCGTAGCCTTCTTGCTCACTCATCCAA
CTTCATTTTCCAACCCAAAATGGAGGGCACAATGAAATCTTCAGCAAATTACGTGCCATT
GAGTCCCATAAGCTTCTTAGAAAGATCAGCACTTGTGTATAGAAATAGGCTTTCTATTGT
>T459_01012 СHR_1             :+U  EU:NC; range  -499 to   100.
TTAGGGTTTTTTATAATGTTCAATTTGTTTTTCAGTATTTATTTCGTGTGTTTTCTTTGT
CTTTCATAATATCATGGGTGACTGTTAAGTATGTCATGGTTTAATATATTTATGATTGTT
TTGTATGTGATATTTTTATCAAAAAAGTGATCTTTTTTAATTTATTTTTGGTGTTGCATT
TTCGATGTGGTCCCTACTTCTTTATTCTTTATCATTGTCTTGACATGAAATATTGAAAGA
CTCCCTGTCTTTTGTTTTCTTTATTGGTTTCTGATAAGTCACTTTTTTTTTTTATGTTTT
TCATGTGACCCCTTCAAAGAATGGTTGAAAAGGTTGATGCGGTCTTTAACTGTGGAGGAA
AGTGGATCCTTACTCCTCAACTTACCTACTTAAAAAAATTGGCTCATATATGGGAAAGGT
ATGATCCATATATATATATAAACAACTGCTATGTATAGGGCCATTTGGTGGGTATTATCT
AGTTGAGGGTGATGCAGGAATGAGAACTCTACAAACTGCATTATCTACTCAATCAAATCT
GCTTAAACTTCAACTGTTTGTTGTTGAGGAAGATGAAAATATTATCCCAGCTCCTCACAT
>T459_01013 СHR_1             :+U  EU:NC; range  -499 to   100.
TACAATGCGGCGGTTTTAACCCCCGCAATATGTAAATTAAATAAACTATTGCCTAACATT
TTTAAAAATACAATGGTGGTTGAAACCTCCAGTATAGTTTTAACAATTTTTTTGTTAGCA
GGGGTCAGACCCCCATAATTCGTTTGATAATTTTATTAAAAAAGTGTAACGCCTCAATTT
TTTGAACCGGAACGCTACACGGTGCTTATGACTCCGAGGGACCACACGCTAACCCATAAT
TGATATCTGTACCTGTATACTGCAAATCATGACATAATAATGCAGAAAACATACACAATA
GGCCATAAGGTTCAACTAAAATAATATAACATCCATATGGGCGAAAAATACCCAAAACAA
CTGAAAACTGAATCTGAAAGCTAAATTTGAGCATAAATCCGAAAGCCTCTAAGTACTGTC
TGAAATAAGGAATTGAAGGAACATGTCTCCAACTAACTCCATAAAACTGAACTGAAGAAA
TAAATGAATTAATCGAATAATGTCGTCCTCGAATGAAGAGGACTCACTGCAACTCTGTAT
GCTGAATGTGACTGCTACTGCTGGTATGGGACTCATGCCTTTAAACCTATGGTGTAACAC
>T459_01014 СHR_1             :+U  EU:NC; range  -499 to   100.
TCAAAGTTTTCAATAATTTTCTGTACAATGCCAAGCAAACATTATGGGACAAGAAATAAG
TGATATATTAAAGATTGATTAAGATGTTTACTAAACGATTTGTTTTATAAAGATACATTA
AAATATTTTCCAAGAAGTAGAAGTTATGCCGGAAAGAAATCAAGTGGGAGGGTAACAAAG
GTACACCCATTAGGCATAGGATACTACATAAAAGTAGGCAAAATGCTAAACCTCTTGCTG
ATCTGTCACTTTAAACCTCTTGCTGATCTATCACTTCTAAATTAAGGAACAATATATTAA
TTGTTGTCAGACATGTATGCAACAACAAGTAGAACAATTTAATATTGCAGCCAGATCCAT
GCGCCTAATCAAACCAAAAAAATTGAAAATTGCATACAGAAACGTCAACAAAAGGGTTGG
ATGGTGTCCACAAAACTTTCCTAATAGTGCTCAAAGCCACTAATGTCAACAACACCTATC
ATATGTCCGGTAAATTAAGATGGAGAATTCCAAAATAGCTCTAGCCTTAACAAGCCTTCT
GATTACCTTAGTTTTTTTCTTAAAGCTTTTCCATGGACCTCGTCGTAAACAAAATCTTCC
>T459_01015 СHR_1             :+U  EU:NC; range  -499 to   100.
ACAGAAATAAATCATTAAAAGAAATATAAATAGAGACAGAGAGGTGTCACATTACCTTGT
CTATATTTCTTCGTGCATGAAAATTGTTGGCCAATAGCTTCTTGAACAACCACTGCTTTG
CAATCTACCAAAATCTAATAATAGTAAGAAGAAGAAGAAGAAGAAGAAGAAGAATATTAA
GTGGAAATAGTGGTAATTAATTAAAAATAATTAGCAGTATCAAAATTATTAAAGAAATTG
AAGAGGAAGATCAATTACTTGTCAATGTCATTGTTAAAGAAGAAACACAAAATAAATAAT
GTCTTCACAAATATTTCACTACAACAGGCAAAAAGAGTTTAGAAACTGATCATGCAATGG
GAAAAATAGAAATGATAATTAAATAAAAATTCACAAAGAGTTAAATATAAAGAATTACAG
AAAATAAAAAGGTAGAAGTATTAGTCGATGTCAAGTTCTTTATGTTGACAAAGAGAAGAA
CTTCAGATCTCCAGACTAGATGTTATCAAATAGATTGGGAACCATAAAACAATGGGCATA
CTCGAAGAGAATTGGCCTCGTAAGAAAGATCAATGATAAGGATAATCATTGGCTTTCTGG
>T459_01016 СHR_1             :+U  EU:NC; range  -499 to   100.
TCTGATGGTCTAAAAATTAAAAGGAGAGACTTAAAGTAATTAGTAAAATTATTGTCATAT
GATCAATAGATCACAGATTCAAGCCATAAAAACAACCAGCAAAAATACGAGATCGAGATA
GCAACATATATAATAAATCTTATGATTCGACTCCTTAAACCCTGCATATACATATATAGT
GAAACTTTAATTCACCGTGATGGCTTATGGTACAAAAAAATTATATATTACACCAACAAT
ATACTGACATAACTTAAAAGCCTTTTTATTTTTATCTTATAAAGCCAAATGTCCCTTTGA
CCTTTGTACACTGGTTTTCTTGCTCATCTCTTCTTACTCTTTACCTCTAAAAAAAAAAAC
CTCTCAAACAGAAACTATCACAAAATCCATTTTCCCCTTTGCTTACTGATCTCAATCAGC
ATAAACATTCATCCATTATTCACCTTTCTGTTTTCTTGATTTATATCTGCTCAAAAATTT
TAATCTACAAATTAATTAAATGGTGCCAACGACAACAATAACATCATCAGAAACTCTTGA
AAACTCTGCAACTAATTCAGTAGCAGACAAGAAAACTTCTCCAAATGAATCAGTAACAGT
>T459_01017 СHR_1             :+U  EU:NC; range  -499 to   100.
GAATGTATGTCAAATTAGGGTAGTGCAAAGTCCAAAGGGGACAAGTAAAATTGAATAGAG
GAGTAGTTGTGTTGTTAAAAAGAGCACCGTAAACTAGTGAACCTGATTAGTTCTTTAAGA
AAATGTCAAAAGAAATGTTTTCAAACTTTAACTATATGTGTGACTCTCTAATCCTGTGAA
TTAGTCTTTGAAGAGGTGTAATTTGCGAAGAATAGCATTTAATAAGTACAAAGAAACATG
TTTGAATTTTTTGTCACTTGAACTGTTTATGTCACTCGTGTATGTGAATGTTTTTTATCA
GTTTGTTTGGCTTGCCTTGCTGCTTGTAGTAATATTTTGATTGAAGTTGGAACTTTTTTG
AAAATAACAAAATCAAAGTCAAGAAAACTACTAACTGTGGATATAGGAAAGTTCTACTAT
ATTTTGCATATGAAAGCAGCTAGCATTGTGATGGATGTTTGCTTGACATATGTTAGTTGA
TTTCAGTTTCAGGTAAGTCATGAAGCACAACAACGTTATTCCCAATGGGCACTTCAAGAA
GCATTGGCAGAACTATGTAAGGACATGGTTCAACCAACCTGCTAGGAAAACAAGGAGACG
>T459_01019 СHR_1             :+U  EU:NC; range  -499 to   100.
TCGGTTTTTGAGATTGTGAATATTATTGGCTATAAATGTGGTATATACTTTTGAAGCTTA
AGTCAGTGACTAAATCCAGGGAGAACCATTTAGTGAAATAGGAAACTTTAGAATCAGAAT
GAACTATTAATACATGTGCAGTTAGGGCCATCACAAACTGAAGGCAACACTTAATTCTCA
CTCAAATTTGCTCTTTTTAACATGTTGAAAGCAAAATGCTGGACAGCAGAGTCTTCTACA
ATGTTGAGGAATGTACTATTTATTTGTGCTTCTTTTGTCCAAAATTTTGCAGCTACTCGT
TGGACGAACCACGAACTAGTCCACCAGTGAATTTGAACTTACACATTTATACCTGAATTG
GAAACTCTTAATTGACACTATTAAGGCACACTCTATTTGTATTATAGATTTTCATTTCAG
TTTCCCTGTTAGAGCTGTTGGCAGTTTGTTGATTGAGGTTTCCTTCGTTAGCTCCACTTT
CTTTTTATCGACCACCAACTGTGTTCCTCTCCACTATCCTACTTTATCATTAGAAAGTAC
ACCTGAAAGTAAAACGTTGCATCTACTGCTTGCCACACCCTTTTCTGAAATATTTAGATT
>T459_01020 СHR_1             :+U  EU:NC; range  -499 to   100.
TTGATGGGAAGTGGCATGTATGTCGTAAAATTAATTTTTTGAAGATTTTTCGTCCAGTTT
TCGATATTGCATTGGAGCCCAACTATATATTCGTATTCGCATCGAAAAGTCTCATATTAG
GAAAAACGCTCCCTAACAACAACAACTTTGCATATATGAAGACTCAAACCTAGACATCTT
ACTAAGAATGACGATGTATTTATCACTTCACCACAATCTTTGTTCGAAGCAGTTGTTGAA
GAGTGTTCTAACATCCAGTTTCCTCTTTTAACTTGAATCCCAAAAACATTTTTTACAAAC
TTCCAAAAAAAACAAGAAAAGGGACTAATTAGCAAAAGAGACCTCATAGAATAGGTCACA
TGGGAGGAAGCTCAATCTTAAAGGGACTTTTGAGTTTCTGAGTACTAGAAATCACCAAAA
ACCCAAACCAGACCAGAAAAAGGTGACCCCAAAAAGCTACTCATATCTCAAAAACTACAC
TGAAGACAACTTTCCAGTAATGGCTGCACATGAACAACAACAACAACACCATGAACAGCA
AAATCAAGAAAACCCCATTTCCCTTTTCTCTTTAGAACCCAAAAGTAACAACTTGGACAA
>T459_01023 СHR_1             :+U  EU:NC; range  -499 to   100.
AGATGACACGCCAGCTCCTAAGCAAGTTGGATTACTAAGCTTGTTCAAATACTCAATCAA
GTTGGATATTGTACTACTGCTGTTAGGTTATATTGGGGCTTTAATAAATGGAGGATTGTT
TCCTTGGTATTCTTATCTTTTTGGTAATTTCGTAATAAAATTGCTCTGGACAAAGACAAA
TACTAGATGATAAAGGATGTGGGGGCGGTAATATATACTTAGACTTTTATTGTGTGCTTC
TAAAGGTCTCAGTTAATAACCCCTTACCCTTCCATACCGCGAGCAGTAAAAAGAGATGAA
TTCATGAACTACTATCCTAAATTAGACATAACTGCTAACATTTGATACAACCTTCAAGTG
TGTGTGCTTATGACTGGACTATCCGTGATAGTCATGATCAGAGCATACTTAGGTAATTTA
GACATTTTTTATCCTCATCGTAGTCTGGATTTTAACGTCTGAAAAAGAGCAACGACAGTT
GACACTTTATCATCTTATAATGCCAGAGACAACTTGCTGGAGATTGGTCGGAGAAAGATC
AACTCACAAAATAAGAACTAAGTATCTAAGAGCTGTTTTACGACAAGACATTGAATTTTT
>T459_01024 СHR_1             :+U  EU:NC; range  -499 to   100.
GACATAAATGCAACGAAATGAATGCTTGAGAGCAAGTTTGACATGAAAGACCTTAAAGTT
GAGGATGTGATCTTAGGTATAAGAATCCATAGAACTCCACAAGGGTTGGCATTGTCACAG
TCTCATTATATCAAAAATGTACTTGACAAATTTAAGTATATGGAATTCGGTATTGCCAAG
ACTCCTTTGGATGTGAGCTTTGCACTTCAAAAGAATGAAGATGAAAGTGACTCACAATTG
GAGTACGCAAGAGTATTGTGATGTTTAATGTATATAATGAACTGTACACGATCAGACATA
GCATGCGCAATCAGTAAGTTGAGTCGGTACACGAGTAATCCCAACAAAACTCATTGGATG
GCAATGAAAAAAGCTTTAGGGTATCTTAAATACACTCAAGACTATGCTTTGCATTATAAT
AAATATCCTGCGGTACTTAAAGGATATAGTGATGCAAATTGGATCACCGGGTCGAACGAA
GGAAAATCCACAAGTGGATATGTATTTACTATCGATGGAGGAGCAGTCTCTTGGAAATCA
TCCAAATAGACTTGTATTGCTCGCTCTACAATGGAATCTGAATTTATCGCATTGGATAAA
>T459_01025 СHR_1             :+U  EU:NC; range  -499 to   100.
TAATATATTATAGATAGATATTTGTTTCAATTTAGTTGTCTCTTTCATGAAATCAAGAGC
ATTTTATTATGTTCTTCCAATATTACCTTCAACATTAAAAGATTAAACAAAATATATGTA
CTCAAATTTATATTTTTAATGCATAATTAATAGAATTTGAATTATTTTAGTAAATAAATC
TCTATTAAATAATTTTTTAAAAAAATTTGTTAAGTCAATAATGATCAACTAAAATGAAAT
GGAATGAGTAGTACGGATTGTTGAGGCGACTTTACCCTCTCTTTATTAAATTCTCACAGC
CCTCACCACACGACCAAACCAACGAGACATGATGAAAGAGAGTGCATTTTATTTCCTACA
TCAACGCCGCATTCAGAATCCACGCAATCAGACAAACACTTTTTCTTTTCCCTGTTTGCT
TACACTAAAATAGGAACAGAAGAAATTCTTCTCTTCTTCCCCATTTCTTCTATATTTCAT
TATTAATCTAACTCCTCCTATGGAGAAGAAAATGCCTCATCAATTTCTGAGTCACCTTAT
TTCTGAGTTAAATCTCTTGTGTTACTTCATTCTCTCTCACCCTCTTTACTTCTCCTACTT
>T459_01027 СHR_1             :+U  EU:NC; range  -499 to   100.
TTAATTAATAATCATATATGAATTTAGATTCCAATATATATCTTAATGCAAACTAATAAA
ATTAATCAGGACAAATTTAAATTTGGAAAGTGTTTGCCAACTAATAATATGATCAGAACA
CAGTTCTTAAGTAGTTTAATTATATGCCTTAGCATGTCAATAGGTTACTTGCTATTATAA
AAGCCCGAGGACACTCGCAAATTATATGAAGAAATTAACGTAAAAAAAATATCGTTTACA
CTAATAACCAAAAAATGATGGAACGGAATTTGATCGTTAGTTTTCTTATTTTGTTACTAT
TCGGCATGCAGGGTCATTTAGCAGCTGATGACCAATCTGCTCTTCTGGCCTTCAAGTCAC
ATATAACTTTTGACCCTTTTAGTATTTAATTGAGAAAAAACATTTATATTTGTTAGTGAT
AGTGGAGATGGCTTATAATGGTGGTTGCGGTGAGAATGATTGATGTTAGTGATTAATATT
GTTGGTGGTGATCACTGTGATGGTTGGTATTGTACTAACTGTTATGATGGTGGCGATTGA
TGGTGGTGGTGGTTGTTGTGATGTGCCGTTGCTTGATGTTAGTAGTTTAAGGTGTTGAGT
>T459_01028 СHR_1             :+U  EU:NC; range  -499 to   100.
ATTTGACCGTAACAGTTAACATTCTTTGGTCAAGCATTCATTCGGCGGAGGTTATATGCA
TTAAGATGATGACATTATAGTATTATAAACTTAAAATACAACATACATTTTGGTCGTTAT
ATTTGTATTCTTTAATCTTGAATCATGAAAAAAAGAAAATGAAAAGCGAATGTCTCAAAC
ATATTACGTATCCAAAGTTAACTAGCGGTAAACTAGTCTAATATATGATATCCTCATTGC
CTTTAATTATTAATTAAACAACTAAAGAAGTATACATGATATCCTCATTGCCTTTAACCA
TTAATTAGACAACTATAGAAGTACACATACACAGTATAAATAGATGGTGTTTGAAAAGAA
AAACTTAGGCACTTTCTAATTCCCCCACCAATAGCTAGAGAAGTTGCACTAGAGAAGTTG
CCTATAATTCAAGAAAGAGTCAGTCTCATTTTCCTTACTTCTTGCTAATTCATTCATTCC
ACGGCTAGTTCTGAACAAAATGGTTGTGAGAACTATTATTATAGCATTCCTAGTTTTGTT
AACATACCTCTCAGATACTAATGCGGCGAACATTTCAACTGATGAAGCTGCTCTTTTGGC
>T459_01029 СHR_1             :+U  EU:NC; range  -499 to   100.
TTAACTTGTTGCGACAGATGACTTACCTGTTGCAACAGACGACGTTTCTGTTGGAATCGA
GTTTAGGTTCTATTACAATAGGTTACTAATATGTTGCAACAAATATTTACCCTATTGAAA
CAGACATGTCGTCTGTTGGAATTGGGTTCAGGTTCTGTTGCAACAGGTTACTAATCTGTT
GCAACAGATATTTATCATATTGCACCAGATAACTAATCTGTTGTAACAGATGGGTCATAT
GTTGCAATAGATGACCCATCTGTTCGATTCATATTACGGTACTATAGAACCATAAATATA
AATTCAACATATGAGTCTTCCATTGAAACAGATGTCTCATTGTCGCAACAGATGATTGAT
CTGTTTAAACAGATGGCTCTTATGTTGCATTAATATTCGCGTGCTATCTATTGTTGAAAA
AACAATACAATAGCAGTTACCCATATGACAAATTCAACTAAAAATCATAATTTGACTTAC
CAAAGTCTCCTATGAAGTAATGCCAAAGTGGAAAGTGATGTACGAAACAAAATTTGATCT
AAGAAATTGGTCAAATAGCAGCAGTAGCGGTAACAACAACAAAAACAATGGTCAACAAGA
>T459_01030 СHR_1             :+U  EU:NC; range  -499 to   100.
ATATATAGCCCTATTGATGCCATGATCTTACCCCTTTCCATCAATTTACTCGACAATTTG
ACCACTAGAAATCTGATTGTGTGGTTTGGGATTATTTGTTAGCTTTGTTAAGTCTGATAA
CTTAAATCTCATCTGTTTTTGTTTTTCATAAGTTTGAATCAACTTGTTCTTGATTTATTT
AATTTGAGGGTCTATTGGGAACAATATCTCTATGTCAATGAGGTAGGGGTAATTTATTTA
AGTTTATCTTGTCATTATAGAGAAAGTGTTTCATTAGAAAATTAATTCATCTTAGTTTTT
CTTGTCATCACAGAGAAAGTATTTTTGGCATCCAGAACATGAAACCCAGATTAAAGAAAA
CTTTAAGTTAAAAGCTGGGCGCATACTTACTAGCTTGCTATCAAAATCTCGAGAAAAAAA
CAAGAGGCCTAGGTGGATTCTACCTAAAAATTGGCAAAAGTTAGTTGACCATTGGGAGAC
AGATTTGAGGTTCAAGCAAATGCGTAAGATTGGCAAGAAAGCTAGAGCATTTCTTAAGGG
TGGTTCTTTACACACGAGTGGAGCTCTGAGTCGGGGAAATGTAAGGAGAAAACTGGTAGG
>T459_01031 СHR_1             :+U  EU:NC; range  -499 to   100.
ACATAGATAGAGGTAATGGATTTTTTTAAAGACTATGTAAACCCTCTCTATAAAGGTTTT
GATGATTTAACAGAGGCATTAAATTATGCCCGTAGAAATTTAGGGCTAAATTATTATATT
ACTCTATCCCTAAGACCAAATATGAAAGAAGTTTTTGAATATAATATTAAAAAAAACACA
GATAAAATTATATTTTCTGATCATTGTTCTTCCATGACTGAAGCTTTTGAAAGACTAAAT
CACGCAAATGAGGTTTTAAGACAAGATAATTTAACCTTGTAAATGAAAAGGGACAAATGT
TAGAACATATAGGTATTTTACAAGATCGTATAAAGATTCTTCGTTTTGAACTATCACAAC
AGACTCAGCAGATTTATGAGACACAAATAATCCCAAAAAGTTCTCCATCTTATTCTAAAG
TGGAAAAATCTACTGTATCAGGTAAAGATACAGCAATCCAGCTCAAACGGTAGCTGGTAA
AGACTCCTCAAATCTGTTAATGGGTGTGCATTCCCCAATGAATGCAGAAAGACCTACTGT
CTCGGGTAATGATATAACTAGTCAAGCTCAAACGGTGGCTGGTAAAGACTCATCAAATTC
>T459_01032 СHR_1             :+U  EU:NC; range  -499 to   100.
AGATTTCCTTTGCAGGAATTATATCTTGAGTGGTCTCCAAGATGACCTTTACAATGTGTA
TAGCAGAACCAAGACTGAAAAAAAGTTATGGGGAGCCTTAGAACGGAAGTACAATACGGA
GGATGCCGGAACTAAAAAGTTCTTTGTTGTACGATTCCTGGAGTACAAAATGATAGACAA
CAAGTCTGTTGTTTCACAAGTGTAGGAACTACGAGTGATCATCCATTATCTCCTAGAGAA
AGGTATGATTTTGACAAATACCATTGTTGAATAATTTAAAAATATTCGTAGCATTCACAT
GAACTTTATTGTAGGTTTGATTGTGAAAGAAGCATTTAAAGTAGCAGCAATAATAGAGAA
GCTAGCACCTATGTGGAAAGACTTCAAAAACTATTTGAAACACAAACGTAAGGAGATGTC
AGGTCGAAGATCTGATTGTACGACTATGCATTGAAGAAAATAATAAGGCTACGAAAAGAA
GGTAAGAGGCAATTCTGCAATGAGTGGAGCAAACATTGTAGAAGATGACCAAAATAACTC
TAAAAAGCGAAAGAAAGTTGGAAATAAAAGCAATCAACCCAAGAAGAAGTTCAAGGAAAA
>T459_01034 СHR_1             :+U  EU:NC; range  -499 to   100.
TGATACAAATCAATATCTATCATTTTATTCCCTTCCTTCCTTTTCTTTTAAAAAAAATGA
AATCTCTTACTTTATATTAAGAGAACATTTTATTTCCCTATTGGGTGGTCACAAGTGCTT
CAACTTTGATATTTCCCTGGTGAACAAGTCTTTGAAAAGGATAGTTATTTAGAATAGTTA
ATAATTGTTTCATATGTGTCTCAGGTGTAAAATCAGATGTAATATAATTTAAGAAGTCTG
GATGTCATGTCGAAAAACATCACTAGGACTTTCTGATGTCTTTAGTTGTGTGATTACAAG
GTTGTAGTCTTACTTTCTGATCAATAGTTGCTCTTAGTCTATGCTGCCATGCCTGTGGTT
CTAGAACTTTGACAAAACAAAAATGTTGGAGCGCTTTTGGTTAGTTGTAAGCAAATTAGG
TGTTTATTCAATGGTCTTTTTTGTAAAATTTTAGTGTTTTTGATGCAATCTTTTTCAGGA
TATCAAGGCTAATAACTAGAAAGTAAACATATACACTGACAATAATACTTTCCAAGAGAC
TAGATGGACAAGTTTGCGAGTTGGTGATCTCATTAAGGTGTTCAAAGATGAATACTTTCT
>T459_01036 СHR_1             :+U  EU:NC; range  -499 to   100.
AGTCTTCCTAACTCTGGGGTAGGGGTAAGATCTGCAAACACTCTACCATTTTCAGACCCC
ACATTGTGGGGTTATATTCAGTATATTGTTGTTGTTGGGTTAAAAGATTATGAAGTTTCT
GTTTTCAGCTATTTTCCTTCTTATGTTTTCAACTATATCATCAGACTATTTGAAGGAAGT
AGGGTGCATTAGGTGATATATAGTACTTATATGTTTTTGTTTTATACTTGAGAATTTCGT
GATCTATTGTGATACAGGATGTCGATGCAATCTGTAGTTATGTCTTATTTGCTCTGGTTT
ACTGCAAGCATTTATAGAATCTTTGATTACTTGCAAAAAAGCAAGAATTTTGTGATCTAC
ATATGCTATCGCGCTTACATATTTGATTTAATAAATTACATTAGATTTTTGTTTTTCATT
TAGAGAACTTCAAGGACTTTTGCACCGAGAAACAACTTTGGTTAAAACTAAAAGCTTTTC
CGTCTGCCTGTGTGATGCTTATACAGGTGTAGGGAGAACACTGAGAGAGATCCCACCAGC
TCACTATACATTAAAAGTTGATTCATTCTCATTCCTTGTTCAACTACTTGAGAAAACTGG
>T459_01037 СHR_1             :+U  EU:NC; range  -499 to   100.
ATCATATGTTGCAATAAATGGTTAATCTGTTACGACAGATGGACCATATATTGCAACAGA
TGGATGCAGGAGTTGCAATACTTCAATAAAAATGGTTATATTATTGAAAAACTTAAAAGT
CATGACTTTTCACGATAATAAAAAAGTCATCAATTATATTTAATTATGACTTTTCACAAT
AATCAAAACGTCACCAGTTAGATTTAATGAAGGAGGTGAACAACTGTGACTTTTTTCCTA
CCATATTCAGATTCAATCCTCTATAAATCGGTCCCTCCATACTCGTTCATTCTACTCCAC
TTTATTTATTTCTTGCATTTTGTCTTTCGTATTATATCTTCAACCACTTCTCTTCAAAGA
GTATATTCCATTTTCGTTGAGGTAAGGTTTTTTTCCTTTTTGGTAAATCTACCAGTTTGT
AGTCTACGTTGTATTACATTGGAACTCCTTTATTTACTTTGGTGTTTATATTTTTTGTCA
ATTCGTGCCTATTCTACATATGGTTGATCCTATTTGGGACATTGCTATTCTGCGCGACAC
CGTGAGGGCACTTCAAAGGCAGGTTAATGGACTCCAATGGGAGTTGGCCGCCCTGAGAGC
>T459_01038 СHR_1             :+U  EU:NC; range  -499 to   100.
CTTTATATTTTGGTAATTTTTGTACGTTATTCATCTAAATAATATTTTGGGAATATCTAA
ATCTAGTTTTATCAAATAAGTCATAATTTTTAAATTAATCAAATAAATTCAAATATATAC
AACTTTTATAACTTTAAACAGCATAGACTCTGATACCAATTGTAGGAGATACGAATAACT
TGTGTGGTAAAATAGATCTATTAATTTTACTATTTTTACAACAATGTTTAAGGACAAGAA
CTACAATAATAATAAAAAATTATATTTTCCTCCGAAAAAATGTCATATTTACCTTAATCA
TATTAAGTGAAGAAATACACAAATTAGGATTTTCTTGAGTTTTTATTTTGTTTTGAAGCA
ACAAATACTAATAATGCATACTAGAAGAGAAGTTAACTTAAGTTCTCTTTTTCTACGTAA
CTAAAAAGCTCAAATTTTTTACCTGTGAAAGTGTAAAGTGCAAACCAGCAGTGGCAAAAG
AGGGTTTAAGCACACAGCCATGGCAGAACAAGAACAATCACCCCTCCAAAACCTGTGGCA
CGAACTTCGAGATTTAACACTGGGCACCACAACCCAAATTGACCACATCTCTTCCCCACC
>T459_01039 СHR_1             :+U  EU:NC; range  -499 to   100.
CACTAGATTTTTTTTCCAGTGGTTTTTTCTAATAAGGTTTTAACGATACACATTATCTAT
AAATTAGACATTCAAGAGGGAGTGTTATAAATGTACAATGTCTATTTTACCATATATAGA
GTGAATACCTATTTTACTGTATATTGTATATGCCTATTTATGAAAAAGTTACAAAACTCC
AAAATTAGTTTTTCCTATAAATAAAGAGGTTTTTCTTCATTGAAATTCATTCTCAAGAAA
AGTAAGAATTCCTGTCTATTCTCCCTCTACTCTTTGTTCTTTATTATTTCATAATATATT
TTTTTTCTATCCTAATTTGCATTTTCTATCGAGGGTAATACGCTCTGTTTGATAAGCTGA
AGTTGCTCCTTGTGGTGTCTAGTTGATATTTCCCATATTTAACTGTTGCCAAAATGTTCA
TTTCCCAAGCAATACTTGCAGTATCAGCTTTAAAAAAAATAAATTAAATTTAAAAAGAAA
AAAAGCTCTAAGAACAGTGATGAAGAAACCGAAAGTAATCGAAACGATCATTGGCGACGA
CGGAACCCTAGACCGAATCAGCCAGTTACCTGATCCACTGCTTGTCAAAATCCTCTCTCT
>T459_01041 СHR_1             :+U  EU:NC; range  -499 to   100.
ATGAACTTTTGCTTATTTGATGAGACTTTATAAAGAATTGAAGCAATTTTGATACTTTTT
ACAACTTATGTTTTTTTTTATAAGAAAAAAATATAACTTAAAATTTCAAATTGCATGTCC
AAACAAACTTCAACTTCATCTCATATGATTTCATCTCAGTTAGCTAAACAAGCCTTTAAT
ATCATAAAAATTGTCATATTCATTTACTCCTAGTGATATTCAATAACTTACTTCAGATTT
ATTGAATTCATAATGAATAAGTAAAATTTCAAGTTTTTATAGGTGTTGTGTAGATAAGAG
GTCTCTTTTCACTACCCCACTTCAGAAAAATGTGAGGTGCCCTGAATGAGTAGTCCCTTT
CTTTTGCTTCACTCCTCACTCCCCCTACTCCATAAATGGGACCTCATAATTAGATCATGC
AAGCACTTATTCTTTTTTCTCCTTTACTCTTTAGTATCATATCTTGTTTCATCTTTTCTT
CAAGAAGAAATTAAACACAATGGATGCTTTTTCTTCAACTTTCCTTTCTACATTATCACA
ACACCCTAAATCTCTTCTTTCTCCTAATAATAATTATTCTTCCAACTACACATCTTCTTC
>T459_01043 СHR_1             :+U  EU:NC; range  -499 to   100.
TTTTTTTTTTATAAATACTCTACACCTTCAAATCATTTTTCACACAATTTTTAATTCTCT
CAAATCTCAATCTCTCTCAAATCTCAATTCTCAATTCTCAATTCTCAAATATTCTATAAA
TTTAATTTCCTAAAGTGCTCACTTTAATTTTTTAATTTTGCGATTACAAAGTACGAGTGG
AAGTTTCTAAAGTCGCAACCTTCAGATACTTCCAAAATTTGGTATTGTCGTTCCATCTCT
TGCGCTTAATTTTTAATTAGTGTATTAACTGTTGAATAGTTATTTTTAGTTTAATTTAAT
TTATATTATGGATAAATTAAGAAACCTCGCTACTAAAGGTGTTAAAATTTTTTATCCCGA
AAGCGGTAGTGGTAGTAAAAAGCGAATTACTAGCGGTAGAGGTAGTACAAGTAGTAGATA
TACCTGTGTGCCTCCGACACCACTTAGTCAACCTTTTGAGGAAGAAGTAGGTGTACCTTT
AGGTGTAGGTGCTCACGATATGGATTATGTAGAAACTCAGAAAAATTACGGTATAGAAGA
AGAAAATGAAGTAGATGCGGTTAATTTAGACGAAGATGATAAAAATATTGGTGAAACACC
>T459_01044 СHR_1             :+U  EU:NC; range  -499 to   100.
TAAAGTAATTATAATCTAACTAGAAACTGAAACGATGCAAGCTAAGTGATACCAATCCAA
CACAGAGTCTATCAGCTACAATGTTAACCCAGATGAGAAGCCATCATGAATATTGAAGAG
TGAAAGATGAGTGAGAGTGATGATTGAAGAGGTAGATTGTTTGTGTGGACTGAGTATGAG
AAACATGGATAGTTCTAGAATGATATTTGTTAGTGTAAAATTACTATTTTACCCTTGATA
GTTCTTTTGCTTCACATTTCAATATAGTAGTAAAAAAAATAATAACACATACTTTTCCCT
TTAACAAACCATTTTTGTCATTTTCTTGAAAAATCTCCCAACTCTATTGTATAATAAAAA
TAATAATTACACATACTTTTCCCTTTAACAAACCATTTTTTGTCATTTTCTTGAAAAATC
TCCCAACTCTAAAAAATTTGAGGGTTCCATAGCACTTTTACCAATCTACGAGGACTCAAC
ACAAGCTCCCGTTCCCAACATGGAGGAAGAAGGAAGTGGAATCCGGCTAAGCAAGAGATT
TTCCGACAAAGGAGGAGAAGTTGATTACAAAACTAAAGCTGGTACTGCATGGTCTCACTC
>T459_01045 СHR_1             :+U  EU:NC; range  -499 to   100.
CTACTTCAACTATTACTTTTATATAGCAATAGTTTCTTGATATACCCTTTTATCAAGAAA
TAAAGAAAAGGGGGTTATACAATTACAGTAGTATAAAAATAGAAAAAGGAAAAAAGAGGT
GGGTTTTATGAGCTAATGCTGAAATTGGGTTCCTCCAATAGCATGGATCTTGGGAAATCT
TGGAATAGTAGTAGTTGTGTCAGCACCCATAGTTTTTTATGTGTTAATTTGAGTTACTTC
CATTCATCATCATCAGCTATCTTGTCTTTTGGGAGTTCAGTTTCAGTCCCCAAAATGGCC
TTGTTTAATTTTTCAACTGTTACACCTTCTTTTGATGATGATTTAATTCTAAAGTTCTCT
TCTTTTTCATTTTCTTGAAGAAGAAGACTTCAATTTAAACATCACTACTCTTTCCCTCAG
CTGTTTCTTTTGTTTGTTTTCTTGAGGTTTCTTGATTGTTGAGTCAGCCTTTTTTGTCTC
TTTTTATAAATCCTAGAGAATGCTGTTGTGTGCATCATTGCCAGGGCTGTGTCATCAGAA
CATGTTGGTAGGTGGTGCGATGAAGGAACTTTCAGCAGCTATGGCTTCTTTGAATGTTTA
>T459_01046 СHR_1             :+U  EU:NC; range  -499 to   100.
TCTTGATGCCTTTGATTCCATTCTTATGGATTTAGGTAATATAGATGTCAAGATTGAGGA
AGAAAATCAAACTGTTTTGCTAATATGTTCCCTACCCCATTCCTTTAAGCATTTTAGAGA
TACTATACTTTATGTTTAAGAAACTATCTCTTATAGAAAAATTAAATTTATGTTGAAATC
TAAAGATCAGATAGATAGAGATATTATCGGAGAAGGTAGTAGAAATCAGGCGTCTGATTT
ATTTGTCAGGAGTAGATCTAATGCAAAGTCCAAATTTAGTAATTCAGTGTGTTATTATTG
TCATAAAAAAATTCACATGAGTTTTGATTGTCCTAAGTTGCAAAACAAGAAAAAAGTACA
CAAAAATGAGCATGAGGATTCTGACACCGCTAAAGCAAGTATTGTTGCTGATGAGATTGA
AGGAGCAATATTTTTAGTAACCGAAAATATTTCTTGATCTAAAAATGAGTGGATTTTAGA
TTTGGCTTGTTCATTTCATATGTGTCCTAATAAAGACTTGTTTTCTACATATGATTCTAT
TGAAGGTGGAGTTGTATTGGTAGGCAACAATGTTGCTTGCAAAATTATTAGAAAAGGTAC
>T459_01048 СHR_1             :+U  EU:NC; range  -499 to   100.
TAATTAATTATGGTTAAGTAATACGAGCTCTAAATTCAAACACATGTTATACATGTATTG
GCTTGGTGTATACACCTTGTATGTGTAAGTTTTAACCCTTATGTAATGGGATGTTTGTAA
AACTGATTGTGGGCTAACTGGACATAGGTTACTTGTCAAAATTGCTTGGAGCACATCCTA
AACCGTCAAAGAGTTGGAACAGAAATTATTGATCAAATACACTTTTTATTACCAAGTCAA
AGTTAAAACAGAAATTGGCCACGACCAAGAAGCATCACTCTCCCAATACTATAAAGGAAA
AGTCAATTCCAAGAACTTTCTCATACCCTCTGACCTATTACATCATATTCCTCAAACTAT
TCAAACTTTAACACACTATATAAACCAACGTTTTCTAGCCCTACATTTCACCATAAAAAT
ATCAAACAACAAAAATTCAAAACAAGTAGTAATCTTCCTTTACTTATTTCTTATTTGATT
TGATTTCAATCATCTCAATATGAGTCGTAGCGCCGCAGTGAAAATGTCGGGCTTGCTTAT
GAGGCAACTACGGGGCGAATTTTCATTTTCACCCCGTGGAGGCCTAGTACAAGTTTGCCA
>T459_01049 СHR_1             :+U  EU:NC; range  -499 to   100.
GTATTTTTAATTAAGTGAATCTTTATAAGTGGGATCAATAAGAATAAAAGTATAATTATG
TCTTTAAATAGCTACCAAATAAAAACAGACGATATTTTTTTGGGACGAATAAAAAAAAAT
GATGACATATAAAATAAAATGGAGGGAGTACAAGATTTTCAAGTCAAAACAGTGGCATTT
TAGTCATTCCACTTTCCTCTAGAATTTACCAACCGCTCGTCTTTTAAATATCTGAAATGC
CAATAATTATCAGCCATAAATAAATAAATACTATATTTTGGTAACCGCCGGTCCCACACA
GTCTTCACGCGAAGCTTATTCGAACCAACCATAAAATAAAAAAATAAAACGAAATTAATT
AATCTCGCCTTATATATAGGAACTCCACATAAATTACAAAATATAGCAAAATAAACTTTT
GCCTTCTTCCCCAAGTTTCTTTCCAATATTCCTGTAAATAATTTCTTTCATATATTTTGA
TCGGAGCAAGTTATCGAGTATGATGACCCGTGGAGCAACAAGGATGACCCGACTAATGAT
GGGTCATATGGGTCCACGTTACTTTTCAACTGCACTTCTGCGAAGTGATGCCGGAGCCGG
>T459_01052 СHR_1             :+U  EU:NC; range  -499 to   100.
ATGTGATAAAAAATTTAATTTTATGACTTTATTATTGTAATGGGCATCTTAACCATGAAA
ACCCAGTCTTGGAAATACGTATTGAGTAAACCCAATAACTGAAAAATATAAGATGTAAAA
TGTAGCAGGCAAATCCACTGCCACGAACCTCATAAAATACAGTGGCCTTTTGGGGTACAA
AGTTGCAAGTAACAATTTTAAAAAGGAAAAAGAAAGCTTCTATCCGTTCAAAATATTCTA
AAAATCAAAATGCAACTCTATAGTCTTCAGTCAACATGCACCCCAAGGTACTAGTGAACT
GTACACTGACAAAGATTGTATGCTGATAATTGGATACCCACCATCTCAGAAAATTGGTTA
AAACTTTCGTCGTTTGGCTAAATAAAGGCAGACACTATAAGCTACATTACAGAAGACATT
CTGTCTATCTTGTTTTAATATTCAAAGTAGAAGAATTTGGAAGAAAATAGCGCAAGTTAT
TTTCCTATATACATTAGAAATGGAAAGAGCATTGGAATGGTTAAGGCCACTAGTTGATTC
CAAGAATTGGGAATATTGTGTTGTTTGGAAGTTGGGTGATGATCCTTCAAGGTAAAACTG
>T459_01054 СHR_1             :+U  EU:NC; range  -499 to   100.
GCCACAACAGTATATCCACCTTATTTTTTTATAGCAATCAATCCCTTAATAGGTTTAGCA
TGGTATTGTGCTTTCACTTTGTGTTCAAGAAAGTATAATCCATCTTTCTCCTTACCAGTC
GCCAACACCTTCCCACTTGAGAGGTCCTGGAATATACAGGAAGGAATTTGACTGAACAAT
TCAACTCTTTAGTTATCCTAGAAACTAACATCAAATTATACCTAAAGTTAGGTATATATT
TATATTTTTAATGGTATAATCATTCAACACCTCACAAGATCTAGTGTGAGATACATTGAT
CATTCCTCTATTAGGTAAGTGAACATATTTGTCACTGGCACAGATATGTGTTGTCTTTAA
TAGCTCAATATTAGAGGACATATGGTTTGTTGCACCTGTATTAATTATCTATTCTGTCTT
ATTATTATTTACACAGGATGTAGAAGCAATACCTGTGTTTTTAACCTTTGTAACATAAGA
TGCAAAAGAGTTACCTCCTATGTTTTCTGCTTTTCATATAGACAACTTGCTCATGCTTGC
TGAACTTTCTCCTACAGGTTCTTTCTCAAGAGATTGCATCACCTTGTTGCAGTAATAAGG
>T459_01055 СHR_1             :+U  EU:NC; range  -499 to   100.
TGATTATTTGTAATATACTTGATAGGAGATCTACCAGAAGGAAGAGAAAATGCAGTCTAT
ACTCTTATGTTAACCATCATGGAATATTTTGAAGGTTTTATGAGACCCTTTTCTTAAAGA
TTATCAATCTCCTTTTTGCAGAATTCTACTAACTCTGTATTCATTTGGCAGGGTCGAAAT
TTTGTTGGAATATTAGTTTCGCTGAAATCATTTTCATAAGGAAGGGAAACAACATGTTCT
TTTCTTTTCCAAAAAGCATTTGGGTGATCCGCACAAATATCAGCAATCAATTGACTAGAA
ATCATTTTTATTTTTCTTGTATTTTCACAGAACTCAGTGTATTTTGAACATTCATACTCA
TAATTTTAAATTGTAAGAAATTTAACTGTATTTATTTCATGTCAATCAAAGCATTGATAT
CTCTTGTTACTGGATCTGTAATAAAAGAATATGAGATTTTCTGATTTTTATAAGTAGCTT
GAAAATCATTTGCATCAAGATGCGTAAAAGGGTAGATGACATTTATACAGGTATTCCTAA
AATAATAGGGGGATATAATTAATTTTTTACTAGAAAGAAAAAATGTGGAATGCAATACTT
>T459_01061 СHR_1             :+U  EU:NC; range  -499 to   100.
TTTTTTTAAGAAAAATCGTAAAATATGATAAGAAGATATTGAATATGATTTTAGGAAATT
TTTTACCTTAATTTAAAAGTTTGAATTCGAACAAAAAATGGGATTGAAACCACAACAGAA
AAGAAAGCGTTGAATGAGGAGAAAATTGTTTCTTAATTTGGTAAAGTTGAAACCGATAAA
AGAGAATTTTTAACATGTATCTCAACTTTTAACTACACAAGATAAAAGTAGTAAATATTG
GAATATTTGTAATTTTTTTAAAATAGAGGAATTTTTAGTAATTTTGTAACTTAAGTCGTT
CTTCTATGAATATGGGTCGGCTTTGACCCAATTTACTAAGCAGCCCAAACCAAAATTTAA
TCCGGCCCATAATCAAAGCCCATAGTCATTTCTACTCTGTTACTCTGAAGAGATCTTCAA
CTCCGATCAGTTCACATATACGTACAAATTCATATATCTATAGATTATCTCCGGCAGAGT
AAATCAACGGTGGCCGGCGATGGCATTGGCACCGGGACTATCTCGGAAGCTGAAAAAAGT
ATTGGAAACTCGAACAGACACGCCGGATCTACTCGCATCGCTCAATACTCTCTCCGAATT
>T459_01062 СHR_1             :+U  EU:NC; range  -499 to   100.
TTTAGTACTAGCTACTAGTTTGTGGCAAGGAGTCTTTAATTAAGGAAATTAATGAGAGAG
AATTATGGTCCCAAGCACTTCAACCAACTACTTTATAAAATACATATAAAGTGTATGGAT
CATATATACTTTATACTAAATACACACTTACATTGAATTAGATAATATACTATATAGATT
AAAAGATTTTAACATATTTGACATATATTTAATTCAAGACTATAAAATTGCGAAGTTTCA
ATGTTTTCTTAAATGTCAAGTCAAAATAGGTGAACAAATTGAAACTAAGGGAGTATTCCA
ATTTTATTTTATTTTTCAAATCCAAGAGGCCATAAGCTTAGTAAAACAACATGGAGGTTC
CTGCAACTTTTATACAATTCTTGTATTCCTTAATTTTTTTTTTAAATATTCAAAATACAC
CCTTTTGCGTAACCACCTACTCATTAATAACGTTTGGTGGACTATACTATATGTAGTGTG
CGTGTGTGGAGTGGATGAAATGAAGAAAATGGCAACAGCTACAGCAGGAAGAAATGGGAA
TGAAATATGGAAAGCCCATGGTGGAATGGCTTTAGTAATGCTTTCCTATGGTGGATACCA
>T459_01063 СHR_1             :+U  EU:NC; range  -499 to   100.
TATTTTTATTTTTTAAAAATTATTTTAATATAAAATTAATCAAAAATTGACCGCACTCAT
ACTCCTAAATGAGTGATTACACTCTCTTTGTTCAATCACCATGATCTTACAATGATCAAA
GAGTATGAAATAATATTTTTTAACGAATTCAAGAATTTAAATAACAAATCTATAAGTAAA
ATAATATTTTTTAACGAATTCAAGAATTTAAATAACAAATATATAAGTAAAAGTGTGTAA
TTTAAAAACCTGACATAATACAAGGTGGAATAGAGCATTTTGCCCACTGAAAAGACACGA
AACTCCGTAGAACGACGTGAGGTTACTGTCAAATGTCGTCTTTAATATTTTAAAAGTCAA
GATTCACCCTCTTCCCATCAAGCATCTAAAATCAAGATTCACCCTTTACGCATCAGCATC
TACCCATTATTAGTTTGGTGGACACTCTCTATGTAAAAGGAGGGTGCGTAGGTGGGTAGG
TGGGTGTGGAGTGTATGAAATGAACAGAGTTGCATCAGGTGGAGCAGGAGGAAATGGGGG
TGAGGTATGGAAAGCGCATGGTGCAATGGCTTTGGTACAGCTTTTCAATGGTGGATACCA
>T459_01065 СHR_1             :+U  EU:NC; range  -499 to   100.
GAGGTGGAACTATCAACCATCCTTTCTCTAACTGTAAATTATTATTATTAACAGTTGAAC
AACAATTTTGATCATTTCCAGTAGCTACATAATTTGATTGAATAATCTTAACCGCTTCAG
ATGATTCAATCCCTTTTTCAGTAGAATTGTGCTGCGATATCTTTCCAACTGGAGCTAAAA
ACTAACATCGGATTCCCTAAAGAGAAAATTAGATTATGTTAAATATAGACGGAAAGTTAT
GTTTTTGATCAACTTTGGGAAACTTAAAGCATGTTTTAAGTTAAGTGAAATATTGTAAGG
ACGTAGTTAAAGTTGGGTGAAACAAGAGGGATGATTTCGGTCAAATTCTCACAAAAGTTA
TTACCAAAATCAGTATCTCTCATCATTTCCATAAACACTTAACTCCAATGATCAAACATT
TCATCTCCACACAACAATGTTTGACGTTCTGCCTAAAGTAATCAGTGAAATACCTACTTG
ACTTCCAGTGAAGGCACTGATGAAATTCAGATGTGTATCAAAATCATTCAAATCCCTTAT
CGACAACCCAAAATTCATCGAAGCTCACCTCAACCAACAAACATTGAAACCCAACACAAA
>T459_01066 СHR_1             :+U  EU:NC; range  -499 to   100.
TCCAAGAACACAAACGAATTCCAAAAGGAAAAAGAAAATGGCTCTTTGGAGAGCGAGAAT
GGCTTCTTCGTCCCTACTTCGCAATGTCATCAGTCGCTCTTTCTCTACCAGTACTCTCTC
TTTCCCTATATTCATTTCAATATCTACAGAATCCCTAAAATTTAACCCAAATTCTGTTGC
TTTTGTTTTTCAACAAGTTTTGTTGTTTTTCTTAACAATGTAAACCAATTTTTTTTGTTT
TCTTTACAAATTTAACCCAATTTTGTTGTTGTTCTTAACAATTAACTCAGGTTTTTGTTT
TTTTATTTTGGTAAATTTAATCCATTTTTGTTGTTTTGTTAACAATTTAAGACTCTTTTT
GTTGTTATTTTGCAATTTAACCCAATTTTTTTTTTTTGAAGATTTTAAACCAGTTTTGTG
GTTTTTTTTGTAAATTTAATCCAATTTCTGTTGTTTTATTGAGTGATTTATAGGTCCATT
TGAAGCAATGGTGTCGAAAATGAAGCCATCAAAGGAACTAGAATCAATGATGGAACAATT
TTCACTGGACATAAGTTCCCAAATTGGAAGTTGTATGCCATTAGGTATGATGAGAATCGG
>T459_01068 СHR_1             :+U  EU:NC; range  -499 to   100.
TCGATAAACCGAACCTATATTAAACAATCAGATTGAATCGACCGAACGCCCACCCCTATT
TAGATAAACACATAAATTAGATTAACTCTATTGAAACAAAACAAATATAAGTAAATTTAT
TGGATGATTTTTTAAAGTGGAGTGGTTATATGACTAATTAATTCCAATTTAATTACGTAC
GTAGTGAATATGCTTATAAAAATCACATGTTCTGCATTGACATAAATATGCAAATGTTGA
AAAATTTGATTCATAAGCAGCTATTAAAAGAATTTTTTTTAATAGCGTGTATCTTCACTC
CCCTTTTCTATATTAAAAAAAAATAAAAACCATTTACAAAAGATTCCCGAAGTTTAAATA
ATTTTTTATAATACTCACTACGTTTGCTTGTCCCGGTTTTCAGAGTTGTCGGGGCTTTTG
AACAAACCCCATTACAGTCATTTATTGATTCAAGAAACAAAATCCTGGTTTGGTTTTTGA
AAGTTGAACAATACTATCAATGGCTGCCCAGCATGATCAAGAAGAGTATTTTGATGTCCT
TACAAAAACTGGAGAAAAAACTGGCATCTCTAAACCCAGGTGAACAACCCCACATCATCA
>T459_01070 СHR_1             :+U  EU:NC; range  -499 to   100.
AGCGACCTATTACACACCAATACTATCTAAAAGTGAAACTATTATCTCCCCGCGACATCC
AGTCCAAGGCGCGTTTCTTACACTCAATATAGGTGCGTCCAACCTTTTAAAACTCAAAAA
TAAACGTTTAAAAATATTAAAAAAATATTAAATTATAATGCCCAACAATTATATTCAACA
ATATCCTCCATTTCAACCAATTTGGGGCTCCAAACTAAAGAACCCTAATCCCCAAATTTG
TCCTCCAAAATCAAAATTCAAGATTATTTGTTTGAAGAATTGATAACTAAATCTTTTTTA
TCGTTCGATTTCTTGCCATATTATGAGAATCTTTTAATTTTGTTGAAATTTTGATAAATA
TTTCTTCCCTCAATTGTTTGTTCAACCTCTCTTAAAGCTTGTTTTCGTACCACCTTCGTT
GAAATCAATCGAATCAACTCGTAACAATCGTAATTGCAACTGCGCAGAAAAAAGAAGCAG
TAAATAGTAGATAGCAGGGATGAGCAGGTCGAGTCAACCTCCAGATCTCAAAAAATATAT
GGACAAGCAGCTTCAAATCAAGTTGAATGCCAACCTCTTAGTCACTGGAACTCTTCGTGG
>T459_01071 СHR_1             :+U  EU:NC; range  -499 to   100.
TAAAAAGGAAAAGAAAAAAAAAGAAAGAGAAACAATGGGTAGAGATAGAAGAGAGAGAGA
AAAAGAAATAAAAAATTAAAAAAAAAAATAAAACTAGAGGCTACATAGAGAAGAGAGATA
AAAAAAACCAAAAAGAAAAAAACTAAAAAAAAAAGATAAAAAAAGTCAAGTTGATATGAT
ATAGAAATTTTATGTTTTTTACTTTAGGAGTTAAAGTGGGTTGGACCATTTTTACCCAAT
TCATATTTGACCAAATCCATATTTATTCATATTTATATGGGCGGATTGTATTCCAAACCA
TTTTTGCTTGATCCATATTTAACTCGTCCAAATTCAATCCAATTTGCCCGTTTGCCACCC
TTAACTGCGACAAAGATGTTGCAGAAGCAATCATGACTTTTTCATCTGGTGATCTTATGC
ATACATCGACTGTGGTGGTCCTCCGGAGGACTTGATTGGTTTGGTAAAAATAAGGTTGCA
AAAGAAAAAACTTGACCTGATGATGGAACTGATGGATGAAGAATTTCCAGCGTCGTCTTC
ATCATCTTCAGCTTCAAGTTGTTCTTCTGATGATGAGTCGAGGTTGAACAGAAACGTGTT
>T459_01072 СHR_1             :+U  EU:NC; range  -499 to   100.
CTTGCCCCTTATTTTAAAAGAAAAAATACTGAAAAAATACAGAGGTAGAGATGTCAGGCG
TGCCATACCACCAAACGGTAGGAGGAGCTGCGTGATGCGCCACCCATACCACAGGCCTTC
CAGTGGCCTTGTTAGAAAATCTCTGTAATGCGAGGCCCAAAGAAGATGTCTTCGCACATG
ACGCTTGGCTATTTTCTTTAGTCCTTGATGTCCTTTTTCGACCATTAATGTATCCCACAC
ATTTTTTCATCATTATATAGGTCAAAAGATCTTATTTTATGACTCTAAATGTATATTAAA
GCCCAAATAGGCAGACATGAATTTTGTTGATATTACATGTCCCTACCTTACATAAAACGT
TTCCTATAGAATTATTTATCGTAATTCCTAAAACCCTAATGTTTCAAGAAGATCAAAGGT
TAAAGTTTCTTCTAAATATTTTATAATCAAATTCAACATCAAGGGTAAATGGGATAAATT
CAATTCAAGTACATCTTCAATGGGTTCTATAGATTTCAAGCTAGAGTTCTCAATTCCAAG
AGTTATTGAAAAATTCTTGTCGAAGGTATGTTGAACAACCCCTTTTCAACCAAATCTATA
>T459_01073 СHR_1             :+U  EU:NC; range  -499 to   100.
ATATAATAAAATCACGAAGTAAACAGACAGCTGAAAGCAATACCAGCTACTTGCTTCTGA
AAACTGCTACTCGCTCTTCTATATAGTAGTAATAGTAAAGTAAAGTAAAATAAAATAAAG
TAATAGTACTAAATAAAATAGATCCAAACCAAATAAATGTCGGTTTCTTAAATCGCGTAG
ATCCTATTTAAGGTCACGTGTGGTTTTCCTTAAAAGAACCAAATTGGAAAACAGAAAATA
AATAGTGAAATTCAAAATCAGCCCTATTACTATGTGAAGAACAATATAATTAACAGCCGT
GCCATCCACACTCCTCTCTCTCTCTCTCTCTCTAAAATCTCTCTATTAGGGTATAATAAT
TTTCCCCCTTTTTGCTATTTCTCCTTTCTCTCTCTCTTAACAAATCTCCAATTTCTCCAT
TTAATTCAATTAAAAAATTCCATCTTTTTTTTTGGTGTAATTTAGGGTTATAGAGAATCA
GATTTGGTGAAGAGAGACGATGTCGGATCAGAGATTGACCCGTATTGCTATCGTTAGCGC
CGACAAGTGTAAACCCAAAAAGTGCCGTCAAGAATGCAAGAAGAGTTGTCCAGTTGTTAA
>T459_01074 СHR_1             :+U  EU:NC; range  -499 to   100.
ATTATAAATTGTTATCAAAAAAAATTTATTTTACTTTTAAAATTCAAAAGATACTATACA
AATAAACTGACTTAGATAAAGTAAACGGTAAACTTCTCAACAAATTAAACTTCTCAAAGA
TTAATGAATCCAAGTTCTTTGACTATTTCACTACTCAGCGGAACTGCAAAATCCTCTCTG
CAAGTGGCGTCGAAAAATTATATGGAAATAGTGCACTGGGAAGAAAAAGGATAGTGAAAA
AAGAAATACACTTTCCACCGTTAACGAAGTCATTCTAATTGGAAAGCATAGTACACTTAT
CTTGTGGGTAAATCTATTTTGGTTACACTAGGAGGATAGATCCGTCGGTTTTTAAATTTG
AGTTCCGCCCTCAAAGAAAGAAAAAGAAGTGGGTCCCGTTAAAGACTCCGGTTCAGTGTT
TGATGTTGGTTTTCATCAAGGCTAGAAGATGGTATAATCAGAATAGTCGTTTGTGATCTG
TCCTTGGCAGTGAATTATCATGGAGAAGCAGAATACGTTGGATTACATCAACCAGATGTT
TCCCACAGGTCTTTTACTTGTTCTCATTTTCCTTTTTTTTCCCTTCCTTTTCTTCCATCT
>T459_01075 СHR_1             :+U  EU:NC; range  -499 to   100.
AACAACTATCAAAATCAAAATTTCATATCATATATACAACTATAAGTAGCCCATCCTATA
CCACTTTAATTTATACACTTTAAAAAGTTCAATTTTTTCTTTATTGTTGTTAATTTACCT
GGAAAAAATTAAGAGAGTTAATTTTTGATATACAGATAGATTTTTATACACTTTAAAAAG
TTTCAGTTTTTTCGTTTTTACTTGTGTTTTTATATATAGATAGATTCAAACCGTAGGAGT
AGTAAAATACTTGTGTCACAGATTTGGATTTCAGACAAGTTGGGGGTGGTTGACTTTCCC
TCCCACGGCCTTTAGATGGCTGCTATACTATTACTATTACTACCCCTAGTACTAAATCAC
TGCTACTGAAAGTATTCAAACATATATTTTCATCTGGGTTTTTTTGTTTGTTTCATTCCC
TAATTATCAATCAATTAAGAATTAATGGAATAGATTGGGAGGAGGATTTTGGGGTAATTT
TCAGGACAAAATAAGAAGGATGGCTTGGGAGAATCCATTCAAGGAAATGACAAATTCGAA
GCCATTATTCTTGACGATCTATGCTACTGTGTTGATCGGCATTGTTTTCTCTTCTATCTA
>T459_01076 СHR_1             :+U  EU:NC; range  -499 to   100.
CCAGTCACGAGGTTTCAATTGGCCTCTCTGTAGCAACGAGAGGTGGTGTAACTTCCTAAT
GTCCCTGAACACAATGACTATAGATGATTCAAATGGCATCCACCAACTAACTTGGGAACG
AAACATATAGTATATTGTAAAGTCACATTTTAATTTTGGACCTTCTAGTCACTTTAAAAC
AGGGAAAATCACATCTTGATCAACTTAAAAGAAATATGTTCCTTTCTTGTTTTCATTTCT
AATCTTTGTCTTTTATAGTTATTAAAAGACATAAGTGAGACCCTTGTGCAAATGTCTATT
CACAATCACAAGCATAAGACAATACTTGGTTGCTATCAGCCCTTTTCACTGGCAGCATAT
TGCCAAATTCAAGAATCTTTGTTATCATCTAAGCACAGTAATGCAAAACAAAAGAAAGAA
TCACATACATGTCCAAAGAAAATAGTATATGATTGATTAAATTGGAGACTAACAGTTCCT
GATCGTACGCGATCCTAACATGGGGTTCCTTGGGTTCTCCAAATCCAATCCAAGAAGTTA
TTGGATTGCTGGTGCAATAGCTCTTATTATCATTCTCACAATTATCTTAAAGAAATTAGC
>T459_01080 СHR_1             :+U  EU:NC; range  -499 to   100.
TCAGTAGTGAATCTTTTCAGGAACAACAAGCAAACAATTCATTATATTACCAAATTTTTT
TTATCAAATGTACTGTATTAATAATTTTTTCTTCCCCAAACATTTAACAGATGGTGTTAG
TTGTAGTTTGCTCAAAAATTGGTAAACTGTTTATTTTATAACATAAATAAAAGTACTATC
CATGTTGACTCCTAAGTCTGAAAAAGTATCTCTTTTACCTTCGGACTCGAATAAAAACAT
CTTTCAATATTTCAAAGACTATTTGTGCACATTTGGCCCCATTATTGTCATTGAGTTGAT
GATCTAACCCCATAACTTTTCAAAGAACCTTCGAGATAACACCCTGATTGATCCCAAATC
GAAAGCGGGGAGCCCTCAAAATATAACAACAAACAGCCAAAAATTTGATTCGCAGTTTCA
CACACACACACAGAGGCTAAAAAGCGCCCTAAAATCTCCTTACATTTTCCTTGTTCCGTA
AACAAACAAACAATGGCGAATGATTCCGGTACCAATCAACCGAAAAAAAACGTCGTCTAC
GGCGGATTCGTATATCGGGAGTTTCATTAGTCTGATATCCAAGTTCGAGGTTCGTTATGA
>T459_01081 СHR_1             :+U  EU:NC; range  -499 to   100.
TTAATTGTAAGTGAAGAAAATTTGTTACATTAATTATATCCAATTGTAGAAATCTATCCT
TAAAACTCCCCTTCCCCACATAAACCTCTTCAAAACAAATAAGGATGTACTTAGTCATAA
CCATAAAAAACACTCCAACTCCCCCACCTCTCACTCCACCCACCCCAACAAATGTCTCTC
TCCGTCAACAACTTGAAAATCCATAAGAACAGTTCATTAAGAGTTGACCAAATGATGATC
ATTTATCATGGGTGTGATTACATTAATCCAAAAACAAAAAAATGAGTTAATTACAATCAA
GAATTGATACCTATATTTCCAAGAAAAATCAAAGACATCAAAGAGACCTTGTCTACCACC
AAACCATATATCCTTTGAGTAATCTTCAAGATTTCTTTGAAACCTCAGTTTTTTCTACTT
TGCCCCCTTCTCTCTTTTGCTCTCTCTTTATTCTCTCATTGAAACACAACCCCATAAAGA
GAAGAAAAAAAAAAGTGTTATGGAAAATCACCAATTCATATACCCAATTCTTGTCTCCCT
TATCACTGCCCTTGGCCTTGTTTCCATCTCTCTATGCATAGCTGCTGAATTCAAGAAAAC
>T459_01082 СHR_1             :+U  EU:NC; range  -499 to   100.
ATGTCCTCATCAAAATAGTTTTTTCACTGGTCTATGATACATTACAGTACTTGTATGATA
CATGATACATAACTGTATAATTTATGATACATTACTAGTTGTTAAGTAAAATAATGTTAC
ATTATTGCTCTTATTTTCATTATTTTGAAGTTGTTATTTTTTTCAATCTTAATTATAATA
TGTGTATACCAGCCTAAGTCCTACGGTAAATGAGATGAATTATCTTCAATTGCCAAATCA
TGCTAGTGTGGATTTGAATGATCCTGTCAATTCAACTTTACCGTCCACATGTCGTGGTCA
GCAAAAAAAATTGATCATAAAGTAACAATGACAGTTTGTTCGTTACATTCGGATGATTTT
GCTGATTTTACTATCCAACCACTGATCGAAATGTTAACAAAGTCAAAGACTATGTCTGAT
AGATCATTGACCCCGCCTTCAAAAAGAAGAAAGAAAGACCCTGAGCGAAAAGAATTTGTG
ATTGTTCAAGAAAAGATTAATGCTTCCTCATCTGTCAAAAAAATCAATGTATCACCTCAG
GGCACATCAAAATCATTTGTTGACCCAATCAATGAACAAGCTCAAGATGTCTACACAGAA
>T459_01085 СHR_1             :+U  EU:NC; range  -499 to   100.
TCCAAGAATATAATTCTTGCACAAATAATCATCATATTGCCATTTGACAATTTGTTCTTT
AATCAAAGTAGACTCGCCAGATGCTACCTCAGAACCAGGAGCATTAGGACAAGGTTCTTC
AAGAACATATGCCAACTTTAATCGTCTTAAAAAGAATTCCTTCTTTCCACGCCATCTAGG
AAAGTCTTTGTCATCAAATATTTCAAAATTAGGATTAGGCAAAGATGGAATACTATTTGA
TATTGATGTAGAAGCCATAGAGACAACTATCTTCAAATTGTTAGAACAATAATGATAATT
GTACAAGAAATTCAAAATAAAACTTGCTTGGCTTAGAGGCACGATAATACGTTTCTTGAA
GATAGTTGGAGTGTCTCTCACGAGCAAACGGAAGAACTAGCGACAACTCTATCTTCGGGA
TTCAACTAAGCCACAAAACAAGTAGCATTCAAGAATGTTGCTCTTCTATTCTTGAATTGG
TGATTTCACCATTTGATCAATGTCTCTCAAGTGTTTTCAAGGGGAAAGTAGTTTTGATTT
GAGTGCTTGTCTTTTCCAAACAAAAGAAACACTATTTATAGGGTAAAATTTTCATGCAAG
>T459_01086 СHR_1             :+U  EU:NC; range  -499 to   100.
GAAACATCTGAAATACTAATAAAGTATATCAACTGAAATAACAATCTGTAAAATTGAATA
CTGACTGAAAACTAGTTTGAAAAGCCTCTAACTAAAATTGTCTGAAAGTGGAGTTGATAG
GACAATCCCCCAATTAACTCCATCAACTAAAATACTCAGTCTACCGAAATAATAAAATAA
AAGAATATCCTCGAATGATGAGGACTCACTGCTAATATACTGTTGCTAGTTGAATCTGAA
TCTATCTATGCGCGGTCGGAAACTTGAGTGTCTGAACCTATGAGGAGGTACAAAAGTTGA
TTTCTTCAAGATCAGTTGTGACACCTCGGGCTACCACTTTGGACTATCTTGATTCTTTAG
ATGATGATTGCAATCTTGGTTGATATACTTTTGACGATCAGTGCATTGATTTTTGATGGT
CTATTTTGTTGAAATATTTAAAATTGTGCAACAACAATATACATTGATGGATGTGGGTTC
TTTTAAGAATAGTTGGTAGATGTTTGGTACTGTGGATGTTTTGGACATAATTATGGATTT
AGATTTTGTTATGTTTGGTATTGTGGATGATGTAGGTTCTTTTAAGGATAGTTGGTAGAT
>T459_01087 СHR_1             :+U  EU:NC; range  -499 to   100.
GCCTTATGGTAATTCTTCTTCTTGAACACACGGCACACCACCCACCCTTCTTCCTGGTTA
CTTGATTCCGATGCCTGAATATTAATTAAATAATATAATCATATATATCGTCAGTAAACT
ATACTATAAGGTCGTCTTACTTATGTATGTACTATAGCAAGTAGGTTACTGCCTTAGTTT
CACAGATGAACAAGGTATACCATGCAAAATTTATTTGCACAATCAAGACATTCTTTCTAT
ACACATACATTATTGTAACATGGTACGGGTGCTTACATTACATTATTCGAGAGGTAAACC
ACCTCTTGAATATAGATATGTGTCAATCTCTCTACAGTGTAAGAAATCTAAATATGAAAA
AATAGGCAGATCTGGTGAATTGATCCATGATGATTCAATAGATATCAAAACCATGAGAAT
TTATTATTTTACTGTTAAATCATAATTTAATGTTGAGTTTGTAACTTAATTTAGTAATCT
TTTTTTTTTTGTAATTTTCATGCAGAGAGCGACATCTTCTATTAAGACTCATCTTGATAC
TTCTTTAGATGGGATTATGAGCCATATTATTTTGTCTCAGCATTTTGACACAATATTCTA
>T459_01088 СHR_1             :+U  EU:NC; range  -499 to   100.
ATGTGAGGTTGTCTCTCTTGACAGTTTGTACTCTCTTTTATATAGTGGATTGCTCATCTC
CTTTTGTGGATGTAGGTCGACTGACTGAACTACGTTAAATTATTGTCTCTTTTGGTGAAT
TTCTCGTTTATCTTCTTATGTGGCGTCTTTCGAGGTTTGCTTTGCTAGCTTCCGCATGAT
ACCTGATTATTTGGGTCCTATCACTTCCAAGGTAGATTTTGAATGGTTGGCCAAGAACCC
TAAAATTCTTGAAGCCAATGTGACCTTATGCGGAGTCATTTGATGAAATAGCCACATATG
AGGTATACATTGCATTGAATAAATTAAGATATATATGTTTACCTAAGTTGCAGCCATAGA
TTGATTTTATACTTATACCAACACATTTTGATGTCCAATCCAAGTTGAGAAGGGTAGAGG
TCAGATTGGAACCGGAATTGAGTGTTACATGAGAGATTATGGTGTATCAATAGAATAGGC
AATTGAAAAATGTCAAGAGATGGCTCATATAGAATTAAAGGATGTAAATAAAGGAATTCT
ACGAACAACTCCTGTCTCTACTAAGATTCTCACTCATATTCTCAATCTTGCTCGCATTAT
>T459_01089 СHR_1             :+U  EU:NC; range  -499 to   100.
AAGTTCCTAAGACAAAGAATACCTACTGCAAGTCCAAGGAGTGCAAATAGCACATCTTGC
ATATGGTCACACAATACAAGAAAGGGAAAGATAGCTTGGCTGCTCAAGGAAAGTGTCGTT
ATGACAGGAAGCAGTCTAGTTATGGTGGTCAGACAAAGCCTATCTTCCACAAAAAGTCAA
AGACCACAAAGAAGATTGTGTTAAGGTTACAATGCCAAGGCTGCAAACATGTTTCACAAC
ACCCAATCAAGAAGTGCAAGCATTTTGAAATTGGTGGGGACAAGAAAGGAAAGGGAACCT
CTCTTTTCTAGATTACCTATGATGTCACCAAGAACTTCCTTTTTTGTCTTCTCTTATTTT
GCAATGTTGAGAGCTTTGGTTATTTTGGATGTTGGTTCTATTGTGTTACATTTTGTTCCA
ATATATTTTTGTTTTATGATGTTTATATGAAGATCCTAACTATATTCTAGTTTCTGATAG
TAAAAACAAAGAAAAAAACATGGACAAATCCAAGCGACCTTTTCTTAAATTCAAGCGATC
TTTTCGTAGGCGTTTGCCTCCGATTCAATCGGGGAATCGAAATGATTATAGAAACATGAG
>T459_01091 СHR_1             :+U  EU:NC; range  -499 to   100.
CTTAGGGATAAGAATCCATAGAACTCCACAAGGTTTGACACTGTCACAGTCTCATTACAT
CAAAAAGGTACTTGACAAATTCAAGTTTATGGAATTTGGTATTGCCAAGACTCCATTGGA
TGTGAGCTTTTCACTTCAAAAGAATGAAGGTGAAAGTGACTCACAATTGGAGTACACAAG
AGTATTGGGATATTTAATATATATAATGAATTGTACATGACTAGACATAGAATGCGCTAT
TTGTAAATTGAGTCAGTACACGAGTAATCCCAACAAAACTCATTGGATAGCACTGAAAAG
AGTTTTGGGGTATCTTAAATACACTCAAGACTATGCCTTGCATTATAATAAATATCCTGC
CATACTTGAAGGATATAGTTATGCAAATTAAATCACCAGATCGAACAAAGTAAAATTCAT
AAGTGGATATGTATTTACTATCGATGGAGGAGCAATCTCTTGGAAGTCATCCAAACATAC
ATGTATTGCTCGCTTTACAATGGAATCTGAATTTATCGCATTGGATAAAGCCGGTGAAGA
AGCAGAATGGCTCCAAAATTTCTTGGAAGATATTCCTTATTGGACCAAGCCAGTGGCACC
>T459_01093 СHR_1             :+U  EU:NC; range  -499 to   100.
AATTTATGAGTGAATTGATATTTTTCCTCCAAAGTTTATATATGTTTAAAAGTTTCCCAA
AAAGTAGAATTCTGGCTCAAAAATAAGTTCTTTTTCTTCTAGTTTCTAGGAATTTAGATT
TTTTACCAAAAATATTTATGAGACAATGACAAATTATTAGGCGAAAAACTTTTTGACCAG
GCTTTTTTTACCCCAAAAAACTACTTTCACTTTTTATGTCTAAACGGGTCCTAAAATAAA
AGTCCAATGCTTTAACCTTAAAAAAGAAAAAGACCTAAAAGAGGGAACTTTCATCAAATG
ATGGGTCCCACATCCCACTATTTTTGACTTGAGAGTACAACGTTACAAAATCACGAGTTA
GCCGTTGTAGCACTGAGAAGAGAAGCTCCACTGATGTAAAACCGCCCTAAGAAAACCTGA
CAAACTCCTCCCCAAAAATCTCCCAAATTTCAGAGAATTATACTCCCAAAAAATCAACTG
AAATTTTCTCTTTACAGGCATGGGGGATTTCTCTTTCCTTTCGGATGATGATAGTGACAC
TGAAAAAGCTGTAGATGATCTTCTTGAACAAGCAATGGACCATTCTGTTCTTCAACAAAT
>T459_01096 СHR_1             :+U  EU:NC; range  -499 to   100.
CGGTACATCAGGTAGCCCCTCCCTATCGTCCATCCACCTCATCCTTACTCTGTCTATCGA
TTGCGTTACTTCCATTGTAGAAATGACCTCACAAATTTTCATAAGTTTTTGCATTATTTG
CACCTACTTAGTTTAATCGTAACGTGGAATAAACATATCCATACTTTTGCACTTCTCGAC
AAGTTTGACTTCTTAACATTGAGGCTACAATGTCAATATCAGATGACTTCCAAAAGTTTT
GTGTTTTAGAATATTCAGTATACAACTAGAAAAAACACACAGAGGACAGAAAGCCATTTA
ATTATTCAAAGTGTGAGCAAAAGATGACATTACTACCTTAGTATTATGTTCATTTCATAC
ACATAAATTCTGCTTATGAAAAACATAATATATACCTCCAGTATTAACTTACTACGCTTG
CAGTTGTATTTTCCAAATCGATCTTATTGATAGTAGTGGCTCGACAACTGCATTGGTAGC
TGGTGTACTTAGTGAAAAAATGTTGTCCATGAAAGCAGATGATATACTCAACACAACCAG
TGTCAAGGTAAGGTTTTGTTTATATGAATTTTCAATTTTTTTAATTCAACTTTATTGTTC
>T459_01097 СHR_1             :+U  EU:NC; range  -499 to   100.
CATTATTATGACTTTATATATCTACCTCCCAGTGTAAAGGTAAGGTTTGTGTATACTCTA
ATCTCCCTTGAACCCACTTGAGGACTATACTAGGTATATTGTGGTTGTTGTCGACTTTAT
ATAATATAATAAAAAGTCTTTTTAAAGCATTTTTGACAATGTTTCTCATGGGTCCGTTTG
GGATACATATCAGTAGACATTTAGATGAACTGAATTGGACGAGTCATAATAGGCCGAGTC
AATAAATAGGTAGGTCATTACCTCACCCATGCTTGGAGGGTTGTAGGAGTAATGTTTTTA
TTGCCTAATTTTGCCAATCCTAGTAATCGGTTTGCGTAGCTCAATGTTAATATAGGATTA
CGGATAATGACATAAAGTAATGCTTATTTTCCTAATTTGTTAATTCACTAAATGTAGCAG
GGTTTCTAGTTTGTTTCTACTCATAAATGAATCTACAGTTTTTGAGTAACTGAAACCTTT
TATTTCATGGGAATCAGGAATGACTCTCGCATTAGAGGACTTCCTTATTCGCGCCCGAGT
ATTAAAGCTGTACCGACATGCTCTAAGAATATCAAGGAAAGAACCTTCTCATGCTAGAGG
>T459_01098 СHR_1             :+U  EU:NC; range  -499 to   100.
AAATAGTGAAAAGATGATTTTGTCTAAAACAAAGATTTTTAATGAAGTACAAAAATTTCA
AACAACATTTAAGGTCATAAATTATAGATATAAATTATAGATTATAAATAATAAAATAAC
CGATAAAAGCATATGTAATACAAAAAAGAAAAATACAAGATCAATTGGGAGTTGGAACTC
TTATCATATCATCCTAAGTTGCTCGGACTCTCTAAAAATTTTGTTGCATCTGTGTCGAAT
CCTTTAAAAATGCACATCCGACACACACTCGATCACATTTTTAAGAGTCCTGACAACATA
TCACCCGCTGCAGTTTCTTTTCATGATTCTTCCCCTTTGTGTGATCAACCCACCACACAT
AACCATTTTCTTCTCATGTACCTATCCTCCAGTATCAAAATCTCTCTAACATAGTTCTAT
ACAAGTCACATATAAAAGCATCTGCATGGCCTTTTCTTCCATGCCGTACTAGCTATAGCA
AGTGTACATTTCCAAGAAAATGTCGATAATTGCAGAAGCACCGGGTTACATCCAAGTTTT
TTCTGATGGCACAGTGAAGCGATTCGAGCCAGAAATATCTACTGCATCAATTGAGCCTTG
>T459_01099 СHR_1             :+U  EU:NC; range  -499 to   100.
GCCAAAACCGATAAAAATACAAAATTTCTTGATCTTTTCAATCCCTCCCAAGAAACAGTA
AGTCCAATTCTAATCAAGTTTTTATTTTAATTAATGCTTAAATGATTTCACCATCATTCT
TAATATATGTATTGATTTATTTTAGCTTATCCATCCGTGGCTTGTTCCGACCAACCGAGA
ATTGAAGATGCCATTTTTTCTTACTTTACGGTCTGTGCAAACTTTATCAGACCCTAAGGT
CGTTGATGGAATAAAAATAAAATTGTTTAGAGCAACAAGCATCACAAGAAAAATAATTTT
GGAGGGTGGGGCTAATGATGCTTCTCTTACAGGTTTTGAAACAACAAGCCATTATGATTA
TGATCATAATGGTTGTACAGATTTTTCTCCAGATTTGGCCGCATCTAGCGAATGTTCTTC
ATAAAAATGTCAAGACTGCAAGGCAAAATACGATGGAGTGATTAATGCTATTAATGTACT
AACTACTTCTGTAAAGAAAATGATATCTAAGAGGGGTGTCATTCCATCAAAGAGGATTTC
ATATTCAGACACTCCACTAGAGATCAAGGCGGCTAAGAGGAGAAGGAAAGACACTTCCAA
>T459_01100 СHR_1             :+U  EU:NC; range  -499 to   100.
CATCTTACAGCGTCTTACATACGTTTCATTTTTTCTTTCTCCATCCAACTTTAATTTTCT
TAATTTTTCCAAACTACCAATTATCTTTTGTAAATATTTTCGCACCTGAAAGTACTCAAG
TCTCTTCAATTTGATTCAACCAATTAAAGTCAAGTCGGCATAGGTGACGTAACATTTATT
CCTAATTTTTTTAATTACAAAATTAACACCTTTTTGCATGTAGACAAGTACGTAGTTGAC
AAATTAAGCAACAAAATTAATCCATGAAAAAAATATTAGACCAAAAATACCCTATTTAGT
AGAGTGGTTGGAGCAGTTACAGAAAGAATGTCCTTACGTACCTCATTGTGGATAATAATC
AATGAAATTAATTCTAAAAAAAAACCCTCAATTATTTAACCTTACCTTAATTATTTAATT
AATTACCTTTATCTAATCCACATACTCCTTGTTATATTTGTGATCAACTTCTCCATATTT
TTTTCCTCAAACCAAAATCATGACTAAGGACACAAAATCTTGGAGACCTTTTACATCCAA
CTGTTGTTCAGCTGAAGACCAAACAATATTTGGCAATTTTAGTAGGTGCAAAACCTCGAA
>T459_01101 СHR_1             :+U  EU:NC; range  -499 to   100.
ATTTACAAATTAAATAAAAAAATTATTTATTAGGGTGTATAAATGAAGATAGATCTCTCA
TTATAAAACTAAAAATCTCTTATAAAAAAGATATAGAACTACAAATAAATTTGTGAAAAG
ACTACATAAAGCCAAAAGATATAAAACTAAAAATAAAGTTTCTGAAAAGGCTACATAAAG
CCAAATAAGAGCCCGGTTTGGCTGCATGCTTTATACCTAAAATTTATTCAAGCCTTACAC
ATGAAATTTCATTAAACATATATAATAATGTCCAACTTTAAATTTTCCTGCAGTATGCGT
GAGGAACGCACTAAAAAGCAAGCAATATGCCAACCCAATGGTCCAATGTGCACTTGCTTA
AGTGCGTGCATATGTGCCAAACTTTCCCACCACTACCACTTTCCTTAGCATATCAACGTT
GAAAAAAAAAAAGGCTTCATTATACAAATTAAAGTCATACCTATAATTGTACACCTCCTT
CACTTTTTTCTCAAACAAAATGGCATTCAACAAGCCTAAAAAGCCCCTTTTTTCTCTTAA
TTCTAACCTATGCACCACCCTCTTTTTCATTGTTCTTTTCACCATACCAACTCTTCTCCT
>T459_01102 СHR_1             :+U  EU:NC; range  -499 to   100.
AAAGGTAAAATTAAAAAAAATAGATTTATTATTATTTTTGGTTTAACCATCATTCCACCA
AGTATCCTAGATTCCTTGTAATCAGATGCACGCCAATTAAGTTTTATTTTTTTAATTATT
TATTTAATTAAGAATTTGATATTCACTACTCGTATGAAAATTCTATTTAATTTGAATTCA
CGTATTCAGGACCCATTTTTTAAGATGAGACTTTTACTAGAATATTTTTTATTTTGAAAA
ATTTGAATCTGAAATCTTAATCAACCAATTCTCAGACGTAACACACAGAAATTATTATCA
CAGCGTAAAGGTCCCATGTTTTCCCCATCGGTCACCATCAAAGAAAAACCATTCGACTAC
TCCTCTAGTAGTACTATCTGGTAAGGAACGCATATAAATTAGGCCACGTAACCGCCTCAC
ACAACGCAAATTTAACCAATTCTTTCAAAAGTTATTACAATAGTACTCCCATTAACACAC
ACATACGATTCTTATTTTCATGGCAGAAAATGAATCAAGAAAATGGATAATATTAGTAGC
AACCATATGGATTCAAGCGTTCACTGGAACCAACTTCGACTTCTCAGCTTACTCCTCGGA
>T459_01103 СHR_1             :+U  EU:NC; range  -499 to   100.
GACTGTTTTTATTCTTTCCAACGGTTTACTTATCCATTGCAACAGGTCGGTTATATGTTG
CAACAGATAACATAACTAGTGCAACAGATTAGTGATTCGATTTTATTTTTTTTGAACGAT
TTACTCATCCGTTGCAACAGGTCGGTTATATGTTACAAAAGATAATATACCTGGTACAAC
AAATTAGTTATCTATTGGAACTGTTATATTACTGTTATACATTAATCAATTATAATCTAT
GTTATGTTCCTGTTAATTTAAGATAACATGGATCCCAAAAGAAAAGAAATCAAATCAAGT
CCAAGTAAAGGAACATGTGCAGCAGCTCAGCTACATCCACCAGTCTATGAACTTTTTTTT
ACAAGTGTTATCTCAATCAGAAGTAGAAGATAATGAACATGGATAGGAGGAATCTTTTAA
AAGAGATGATCCAAACGCTAATAGCCCTTCTGCTGAAGAGTTGGTTAATACCTTTAGTAT
TGATCGTTATCCTGTGAGAATGCTGTGCGATAGTGCCACAGATTTAATGGGTGATCTCGT
GGTTAAGTTAGTCATGGAAAAATCTTTTGATGCCTTCAGAAAAATACTTCGAGAACAAAA
>T459_01104 СHR_1             :+U  EU:NC; range  -499 to   100.
AGTGTCAATTTTTTGTACTTATTCTCTTAAAGAGAATATTTGCTATTACTTAACAACTAT
GAACTTTGGGCCACGATATCTTTTTGTTTGAGCTGTAGGGTGGAATTCTACAGTTTGTGG
AATTCTTGTATCTCTTTGTTCACTTAGTGGCATCGTACTAGGTATCCTCTATTAATTCTA
ACAAATACAATAATAACTCCTAAATTCCCTTTTTTGTTCTCACAAATAGTATAATTGTAC
ATTGTGAAACACAATTAGTGCCATGAAAACTGATGGAATGGCTTTATTTACTAATGAAAA
AGAGAATTAGGTAAGGAGAAAGAACACGAGGTTTGAGTTATGAATAGGGATGCTGAGTAG
AATCTGGGATTAAATATAGATTCCGGTGGTAGTGCTGGTGGTGAGGACGATGATAATGAT
AGCCAAGGTGGTGTTGGGATTTTGCAAAAGAATTTGACTTCATCTAGTAGTGCACTTCAG
GGAATGCTTAGGAAATTTTATGCTGGATTGGCTGATTTACTCCCTAGCTCTGCAATGGGT
CAGCATCAACGTCTCACCAGAGTGGACGGTTCAAGAAGATATTAGCTGGTTTAAGGGCAA
>T459_01109 СHR_1             :+U  EU:NC; range  -499 to   100.
CTGGTAGTATTAATTAGAAAAAAAAAAAATCTCATCCATCCATTTGCCACCTTAGTATGG
CCTAATGATTCAAGGTTGAGTAAGGATTCAAATTTATTTTTTAAAGATAAATACTAGATA
ATTTTTTATTATTCTTTTTAGTCTTAATAAATAAAATTAGGGGTTTATTGCCCGTGAAAG
GTGACAATATCTCATGAAATTAGTGCCTTATTATTATTTAAAAAACTTTGCCCTTAATTA
CCACTAAACAAATTTATCCCCAAATTGATCAAAAATACCAATTTCACTTTAATTACCCAT
TACTCACCAACTAGTTTCGTCCGTCTTTCAGCACTTTGAACCCTAAAGCTTTTCTTTTCA
AGATATTTTTTATTTCTTCCAACTGTTTGTTCTGCCTTGCAATTTTCCTATTTTAAAATA
TCAACGTGACTTGTCTGTACTTTGAAAAATTGAAAACTCATTTTTCCTAGTTTTCAAATT
TGTGTCCATATTTTCCGGCATGAAAAGCTTTGGGTCACTCACCGTCGAACTTCCTATTCC
GGTAATAATAACTGAATATTTTCATTTTATTTTGTAAATTTTGGAGTTTTATCAAATAAC
>T459_01110 СHR_1             :+U  EU:NC; range  -499 to   100.
AGCTAATAAAGTCATAAGAATCAATAGTAGTATGAATAACATAATAGTTGCTTAATGTTG
GGACACAACTCTATGGTCTTTTTATCACTTTGGTGGATTCATGTAACGCTGCTCGTTTAT
TAAAAAAGAGCAGAGCGATTATTAGAAGTACATTCATAGACATGTACAACAAGTGTAGTG
ATATGACAAAGCGCGAAAAGTTTTTGAAAGTTAGCGACCTGAACAACATGTTCCAGTGTG
GAATTCTTTGTTGTCTGGTTATATTAATAATGGACTCATTAAAGATGTGAAGTCACTTTT
TGAGGATATGCCGGAGAAAAATATTATTTCTTGGACTAGTATGATGATAGGGTATGTGCA
AAAGGACTTACCCAAAAAAGGCTTAAATTTATTGGCTAAGAATTATTCTGGAGAAGAAGG
ATCCAGGATAGAAGGAAATTGCTTGACTTTTGTGATGGCACTTGAAGCATGTTCCCATCT
AATAGATTTGGACAAATGAATGCAAATACATGCAAAAATTATTAGAGCATTAGCAGATGC
AGATGGCAATGTGTCTGTTGGTACAACTTTAGTTGACATGTATTCAAAATCAGGTTCCTT
>T459_01111 СHR_1             :+U  EU:NC; range  -499 to   100.
ATATCACAAAAACTGTGCCATCACTCAACCCATAACAAGCTTTAGCTTAGATATCTCTTA
TGATTCTTTTTACTGTTTTCACTGTTGCTAGCTATTATTTTGTCTTTCCATTTTATGTAC
ATAGGAGTATGTTGCTATTGAGATAGTAGTGGGTCTGCCCTACTAGTTTTGTAACACTCA
ATTTTTTGGTTATATGAAATCATTCCGTTACCAAAAACATAATTCTCATCTCTCATTTTT
ATTTCCTCTTAAGGGAGTCAAAAATAGGTACCCTGAAGTAAAATCATGTTTTCTGAAGCA
TAAATATCATGCACCATAATGGATTAGTAGAAAGAGTAATCATCCATATTGATAAGGGGA
GGAGAGTAATTTCCAAACATCAGTTGATCCCCATGACTAAGAGAAGTGACTATCAAACCA
GGTATGCTAGTAGCAGCTACTATTAGAGCAACTATGCCACTAGAAGGGTGGCAGATTCCT
CTGTTCAAAAAATTTGCAAATGGGTATATTGAAGAAGTCCCCAATCCCATATGGACTTAC
CATAAATACATACCTTATTCCAAACCAAGAAAAGTTAATGAACAGATATGGGACACCAAA
>T459_01112 СHR_1             :+U  EU:NC; range  -499 to   100.
GTTACACATCACATGACGGCAAAAATGAAAGCAAGAAAAATGTAACTGCTGGTGTAATAT
ACCAATTTGAAACAAGAGCAGTTCACCTGGATTAGTTCTAGGATTATTACGAAGAATGCC
TCCGAATGTATATGTGGATGGGGACTGCAACTGCATCTTCGTGGAAGAACCTAAGAGTCC
AGTTGAACGATTATAGCAATATGAGATACTGTCACACCAGCCACCTCCCTAAAGATTTGA
[truncated: 10,576,101 more chars]
